# Supplementary material for: PI3K/mTOR is a therapeutically targetable genetic dependency in diffuse intrinsic pontine glioma
Source: J Clin Invest. 2024 Feb 6;134(6):e170329. doi: 10.1172/JCI170329 (PMC10940093; doi:10.1172/JCI170329)
Supplement: Supplemental tables 1-3 [file jci-134-170329-s125.xlsx]

## Sheet: ST1 Primary antibodies
Supplementary Table 1: Primary antibodies for Immunoblotting and Immunohistochemistry
Target protein	Species	Company	Product #	Dilution (WB)	Dilution (IHC)
AKT (pThr308)	Rabbit	CST	4056	1:1000
AKT (pSer473)	Rabbit	CST	4060	1:1000	1:20
AKT (pan)	Mouse	CST	2920	1:1000
S6 (pSer240/244)	Rabbit	CST	5364	1:1000	1:300
S6	Mouse	CST	2317	1:1000
mTOR (pSer2448)	Rabbit	CST	5336	1:1000
mTOR	Mouse	CST	4517	1:1000
H3K27M	Rabbit	CST	74829	1:1000	1:400
Histone H3	Rabbit	CST	4499	1:1000
Actin (HRP Conjugate)	Mouse	Thermo	MA5-15739	1:20000
pERK1/2 (pThr202/Tyr204)	Rabbit	CST	4377	1:1000
pERK1/2	Rabbit	CST	9102	1:1000
pMARCKS (Ser170)	Rabbit	Genetech	GTX50348	1:1000
pMARCKS (Ser167/170)	Rabbit	CST	8722	1:1000
MARCKS	Rabbit	CST	5607	1:1000
PD-1	Rabbit	CST	86163	1:1000
pPKC (Ser Substrates)	Rabbit	CST	2261	1:1000	1:400
PI3 Kinase p110α	Rabbit	CST	4255	1:1000
pPI3K p85/p55 (Tyr458/Tyr199)	Rabbit	CST	4228	1:1000
PI3K p85	Rabbit	CST	4257	1:1000
pIP3R1 (Ser1756)	Rabbit	CST	3760	1:1000
IP3R1	Rabbit	CST	8568	1:1000
NFAT1	Rabbit	CST	5861	1:1000
c-MYC/n-MYC	Rabbit	CST	13987	1:1000
STAT1	Rabbit	CST	9172	1:1000
Ki67	Rabbit	Abcam	ab209897		1:5000
pINSR (Tyr1162)	Rabbit	Thermo	AHR0271		1:100
TSC2 (Thr1462)	Rabbit	CST	5584		1:200
Cleaved Caspase-3 (Asp175)	Rabbit	CST	9661		1:400
MAG	Rabbit	CST	9043		1:100
MBP	Rabbit	CST	78896		1:100

## Sheet: ST2 Paxalisib sensitivity
Supplementary Table 2. DMG cell lines growth and proliferation sensitivities to Paxalisib
Cell line	Classication	IC25 (µM)	IC50 (µM)
VUMC-DIPG-10	DMG	0.357403	1.10261
SU-DIPG-IV	DMG	0.32693	0.940413
SU-DIPG-XXXIII	DMG	0.421682	1.23207
SU-DIPG-XXXVI	DMG	0.269637	1.01685
SU-DIPG-XIII	DMG	0.338949	1.06174
SU-DIPG-XVII	DMG	0.358951	0.867073
SU-DIPG-XXIV	DMG	0.400311	1.59768
SU-DIPG-VI	DMG	0.618793	1.36023
UON-JUMP4	DMG	2.17238	6.69967
SU-DIPG-XXI	DMG	0.488873	1.23667
SU-DIPG-XXV	DMG	0.899262	9.47368
SU-DIPG-XXIX	DMG	0.731348	7.26467
CNHDMG-760	DMG	0.375606	0.995451
CNHDMG-1008	DMG	0.402357	0.886845
HSJD-DIPG-007	DMG	0.231391	0.53247
SU-DIPG 48	DMG	0.208335	0.580369
CNHDMG-762	DMG	0.235144	0.861348
KISPIDMG-105	DMG	0.292769	0.713413
7316 - 3058	HGG H3.3K27M	0.367247	1.06835
7316-195	HGG H3.3K27M	0.544982	1.16504
U87MG	GBM	0.565718	NR
U251	GBM	0.889584	NR
T98G	GBM	0.741193	NR
A172	GBM	2.5319	NR
ReN cells	Normal	NR	NR
HMC3	Normal	NR	NR
HCMEC-D3	Normal	NR	NR
IC25, concentration (µM) of drug required to inhibit proliferation by 25%.
IC50, concentration (µM) of drug required to inhibit proliferation by 50%.
NR: No response at these concentrations.
Calculated using fit-spline/LOWESS regression on triplicate data on three independent experiments.
DMG: Diffuse Midline Glioma
HGG: High Grade Glioma
GBM: Glioblastoma

## Sheet: ST3 Xenium gene panel 
Gene	Ensembl ID	Annotation	Number	Panel
FGFR3	ENSG00000068078	Astrocyte	1	Standard
GJA1	ENSG00000152661	Astrocyte	2	Standard
MEIS2	ENSG00000134138	Astrocyte	3	Standard
PAX6	ENSG00000007372	Astrocyte	4	Standard
RYR3	ENSG00000198838	Astrocyte	5	Standard
SPON1	ENSG00000262655	Astrocyte	6	Standard
TGFB2	ENSG00000092969	Astrocytesuppressive signaling	7	Standard
ALK	ENSG00000171094	Chandelier	8	Standard
ANK1	ENSG00000029534	Chandelier	9	Standard
CNTNAP3B	ENSG00000154529	Chandelier	10	Standard
LHX6	ENSG00000106852	Chandelier	11	Standard
NPNT	ENSG00000168743	Chandelier	12	Standard
PVALB	ENSG00000100362	Chandelier	13	Standard
SDK1	ENSG00000146555	Chandelier	14	Standard
TENM1	ENSG00000009694	Chandelier	15	Standard
UNC5B	ENSG00000107731	Chandelier	16	Standard
CEMIP2	ENSG00000135048	Endothelial	17	Standard
FLT1	ENSG00000102755	Endothelial	18	Standard
NOTCH1	ENSG00000148400	Endothelial	19	Standard
NRP1	ENSG00000099250	Endothelial	20	Standard
PECAM1	ENSG00000261371	Endothelial	21	Standard
RNF144B	ENSG00000137393	Endothelial	22	Standard
STAT3	ENSG00000168610	Endothelial	23	Standard
THSD4	ENSG00000187720	Endothelial	24	Standard
AIF1	ENSG00000204472	Immune	25	Standard
C1orf162	ENSG00000143110	Immune	26	Standard
CAPG	ENSG00000042493	Immune	27	Standard
CCL4	ENSG00000275302	Immune	28	Standard
CCL5	ENSG00000271503	Immune	29	Standard
CD14	ENSG00000170458	Immune, MDM/microglia	30	Standard
CD163	ENSG00000177575	Immune	31	Standard
CD2	ENSG00000116824	Immune	32	Standard
CD3G	ENSG00000160654	Immune	33	Standard
CD4	ENSG00000010610	Immune	34	Standard
CD48	ENSG00000117091	Immune	35	Standard
CD52	ENSG00000169442	Immune	36	Standard
CD68	ENSG00000129226	Immune	37	Standard
CD83	ENSG00000112149	Immune	38	Standard
CORO1A	ENSG00000102879	Immune	39	Standard
CTSH	ENSG00000103811	Immune	40	Standard
CTSS	ENSG00000163131	Immune	41	Standard
CX3CR1	ENSG00000168329	Immune	42	Standard
CXCR4	ENSG00000121966	Immune	43	Standard
CYTIP	ENSG00000115165	Immune	44	Standard
FCER1G	ENSG00000158869	Immune	45	Standard
FCGR1A	ENSG00000150337	Immune	46	Standard
FCGR3A	ENSG00000203747	Immune	47	Standard
GNLY	ENSG00000115523	Immune	48	Standard
GPNMB	ENSG00000136235	Immune	49	Standard
GPR183	ENSG00000169508	Immune	50	Standard
GPR34	ENSG00000171659	Immune	51	Standard
GZMA	ENSG00000145649	Immune	52	Standard
HLA-DMB	ENSG00000242574	Immune	53	Standard
HLA-DQA1	ENSG00000196735	Immune	54	Standard
IDO1	ENSG00000131203	Immune	55	Standard
IFITM3	ENSG00000142089	Immune	56	Standard
IL7R	ENSG00000168685	Immune	57	Standard
ITGAX	ENSG00000140678	Immune	58	Standard
ITGB2	ENSG00000160255	Immune	59	Standard
KLF2	ENSG00000127528	Immune	60	Standard
KLF4	ENSG00000136826	Immune	61	Standard
KLRB1	ENSG00000111796	Immune	62	Standard
LY86	ENSG00000112799	Immune	63	Standard
MS4A6A	ENSG00000110077	Immune	64	Standard
NKG7	ENSG00000105374	Immune	65	Standard
NR4A2	ENSG00000153234	Immune	66	Standard
P2RY13	ENSG00000181631	Immune	67	Standard
RGS10	ENSG00000148908	Immune	68	Standard
RGS16	ENSG00000143333	Immune	69	Standard
RNASET2	ENSG00000026297	Immune	70	Standard
S100A4	ENSG00000196154	Immune	71	Standard
SPI1	ENSG00000066336	Immune	72	Standard
STXBP2	ENSG00000076944	Immune	73	Standard
TGFBI	ENSG00000120708	Immune	74	Standard
THBS1	ENSG00000137801	Immune	75	Standard
TMIGD3	ENSG00000121933	Immune	76	Standard
TRAC	ENSG00000277734	Immune	77	Standard
TREM2	ENSG00000095970	Immune	78	Standard
CUX2	ENSG00000111249	L2/3 IT	79	Standard
TESPA1	ENSG00000135426	L2/3 IT	80	Standard
ZBBX	ENSG00000169064	L2/3 IT	81	Standard
ADAMTS16	ENSG00000145536	L4 IT	82	Standard
FSTL4	ENSG00000053108	L4 IT	83	Standard
OTOGL	ENSG00000165899	L4 IT	84	Standard
POU6F2	ENSG00000106536	L4 IT	85	Standard
RORB	ENSG00000198963	L4 IT	86	Standard
SLC17A6	ENSG00000091664	L4 IT	87	Standard
PCSK1	ENSG00000175426	L5 ET	88	Standard
RIT2	ENSG00000152214	L5 ET	89	Standard
SLIT3	ENSG00000184347	L5 ET	90	Standard
SNCG	ENSG00000173267	L5 ET	91	Standard
SORCS1	ENSG00000108018	L5 ET	92	Standard
HTR2A	ENSG00000102468	L5 IT	93	Standard
RXFP1	ENSG00000171509	L5 IT	94	Standard
ATP2C2	ENSG00000064270	L5/6 NP	95	Standard
CD36	ENSG00000135218	L5/6 NP	96	Standard
CRYM	ENSG00000103316	L5/6 NP	97	Standard
HTR2C	ENSG00000147246	L5/6 NP	98	Standard
TPH2	ENSG00000139287	L5/6 NP	99	Standard
TSHZ2	ENSG00000182463	L5/6 NP	100	Standard
VWC2L	ENSG00000174453	L5/6 NP	101	Standard
FILIP1	ENSG00000118407	L6 CT	102	Standard
HS3ST2	ENSG00000122254	L6 CT	103	Standard
HS3ST4	ENSG00000182601	L6 CT	104	Standard
KCNH5	ENSG00000140015	L6 CT	105	Standard
ADAMTS3	ENSG00000156140	L6 IT	106	Standard
C1QL3	ENSG00000165985	L6 IT	107	Standard
SNTB2	ENSG00000168807	L6 IT	108	Standard
CDH12	ENSG00000154162	L6 IT Car3	109	Standard
GAS2L3	ENSG00000139354	L6 IT Car3	110	Standard
NPY1R	ENSG00000164128	L6 IT Car3	111	Standard
NTNG2	ENSG00000196358	L6 IT Car3	112	Standard
NWD2	ENSG00000174145	L6 IT Car3	113	Standard
POSTN	ENSG00000133110	L6 IT Car3	114	Standard
RASGRP1	ENSG00000172575	L6 IT Car3	115	Standard
SLC26A4	ENSG00000091137	L6 IT Car3	116	Standard
THEMIS	ENSG00000172673	L6 IT Car3	117	Standard
TRPC5	ENSG00000072315	L6 IT Car3	118	Standard
ZDHHC23	ENSG00000184307	L6 IT Car3	119	Standard
NPFFR2	ENSG00000056291	L6b	120	Standard
ROS1	ENSG00000047936	L6b	121	Standard
SLC17A7	ENSG00000104888	L6b	122	Standard
DNER	ENSG00000187957	Lamp5	123	Standard
KIT	ENSG00000157404	Lamp5	124	Standard
PTCHD4	ENSG00000244694	Lamp5	125	Standard
EYA4	ENSG00000112319	Lamp5 Lhx6	126	Standard
GAD2	ENSG00000136750	Lamp5 Lhx6, IN	127	Standard
LAMP5	ENSG00000125869	Lamp5 Lhx6	128	Standard
LYPD6	ENSG00000187123	Lamp5 Lhx6	129	Standard
MYO16	ENSG00000041515	Lamp5 Lhx6	130	Standard
NTNG1	ENSG00000162631	Lamp5 Lhx6	131	Standard
PDGFD	ENSG00000170962	Lamp5 Lhx6	132	Standard
SPHKAP	ENSG00000153820	Lamp5 Lhx6	133	Standard
APOE	ENSG00000130203	Microglia-PVM	134	Standard
ARHGAP24	ENSG00000138639	Microglia-PVM	135	Standard
CD86	ENSG00000114013	Microglia-PVM	136	Standard
FASLG	ENSG00000117560	Microglia-PVM	137	Standard
ITGAM	ENSG00000169896	Microglia-PVM	138	Standard
LRRK1	ENSG00000154237	Microglia-PVM	139	Standard
LYVE1	ENSG00000133800	Microglia-PVM	140	Standard
P2RY12	ENSG00000169313	Microglia-PVM	141	Standard
PTPRC	ENSG00000081237	Microglia-PVM	142	Standard
TGFB1	ENSG00000105329	Microglia-PVM, suppressive signaling	143	Standard
CDH1	ENSG00000039068	Oligodendrocyte	144	Standard
CLDN11	ENSG00000013297	Oligodendrocyte	145	Standard
CTNNA3	ENSG00000183230	Oligodendrocyte	146	Standard
FGFR2	ENSG00000066468	Oligodendrocyte	147	Standard
MOBP	ENSG00000168314	Oligodendrocyte	148	Standard
MOG	ENSG00000204655	Oligodendrocyte	149	Standard
PCSK6	ENSG00000140479	Oligodendrocyte	150	Standard
PSEN1	ENSG00000080815	Oligodendrocyte	151	Standard
ST18	ENSG00000147488	Oligodendrocyte	152	Standard
BRINP3	ENSG00000162670	OPC	153	Standard
CALCRL	ENSG00000064989	OPC	154	Standard
ITGA8	ENSG00000077943	OPC	155	Standard
LRRK2	ENSG00000188906	OPC	156	Standard
PDGFRA	ENSG00000134853	OPC	157	Standard
PTPRZ1	ENSG00000106278	OPC	158	Standard
SEMA5A	ENSG00000112902	OPC	159	Standard
STK32B	ENSG00000152953	OPC	160	Standard
VCAN	ENSG00000038427	OPC	161	Standard
APP	ENSG00000142192	Other	162	Standard
CAPN3	ENSG00000092529	Other	163	Standard
CNDP1	ENSG00000150656	Other	164	Standard
CNTN2	ENSG00000184144	Other	165	Standard
EFHD1	ENSG00000115468	Other	166	Standard
ERBB3	ENSG00000065361	Other	167	Standard
ERMN	ENSG00000136541	Other	168	Standard
HHATL	ENSG00000010282	Other	169	Standard
KLK6	ENSG00000167755	Other	170	Standard
MAG	ENSG00000105695	Other	171	Standard
MAL	ENSG00000172005	Other	172	Standard
MYRF	ENSG00000124920	Other	173	Standard
NCSTN	ENSG00000162736	Other	174	Standard
OLIG1	ENSG00000184221	Other	175	Standard
OLIG2	ENSG00000205927	Other	176	Standard
OPALIN	ENSG00000197430	Other	177	Standard
SOX10	ENSG00000100146	Other	178	Standard
UGT8	ENSG00000174607	Other	179	Standard
ANGPT1	ENSG00000154188	Pax6	180	Standard
CCK	ENSG00000187094	Pax6	181	Standard
CDH4	ENSG00000179242	Pax6	182	Standard
CXCL14	ENSG00000145824	Pax6	183	Standard
DDR2	ENSG00000162733	Pax6	184	Standard
PLD5	ENSG00000180287	Pax6	185	Standard
RELN	ENSG00000189056	Pax6	186	Standard
SFRP2	ENSG00000145423	Pax6	187	Standard
WIF1	ENSG00000156076	Pax6	188	Standard
BTBD11	ENSG00000151136	Pvalb	189	Standard
GAD1	ENSG00000128683	Pvalb	190	Standard
MEPE	ENSG00000152595	Pvalb	191	Standard
MYO5B	ENSG00000167306	Pvalb	192	Standard
RSPO2	ENSG00000147655	Pvalb	193	Standard
SAMD5	ENSG00000203727	Pvalb	194	Standard
SULF1	ENSG00000137573	Pvalb	195	Standard
ADRA1A	ENSG00000120907	Sncg	196	Standard
ADRA1B	ENSG00000170214	Sncg	197	Standard
LYPD6B	ENSG00000150556	Sncg	198	Standard
PROX1	ENSG00000117707	Sncg	199	Standard
THSD7B	ENSG00000144229	Sncg	200	Standard
COL25A1	ENSG00000188517	Sst	201	Standard
PLCH1	ENSG00000114805	Sst	202	Standard
SYNPR	ENSG00000163630	Sst	203	Standard
TRHDE	ENSG00000072657	Sst	204	Standard
ANKRD18A	ENSG00000180071	Sst Chodl	205	Standard
CRHBP	ENSG00000145708	Sst Chodl	206	Standard
NDST4	ENSG00000138653	Sst Chodl	207	Standard
NXPH2	ENSG00000144227	Sst Chodl	208	Standard
SST	ENSG00000157005	Sst Chodl	209	Standard
TAC1	ENSG00000006128	Sst Chodl	210	Standard
TACR1	ENSG00000115353	Sst Chodl	211	Standard
TRPC6	ENSG00000137672	Sst Chodl	212	Standard
ANXA1	ENSG00000135046	Tumor	213	Standard
AQP4	ENSG00000171885	Tumor	214	Standard
B4GALNT1	ENSG00000135454	Tumor	215	Standard
BCAN	ENSG00000132692	Tumor	216	Standard
CAV1	ENSG00000105974	Tumor	217	Standard
CCNA1	ENSG00000133101	Tumor	218	Standard
CCNB2	ENSG00000157456	Tumor	219	Standard
CDK1	ENSG00000170312	Tumor	220	Standard
CENPF	ENSG00000117724	Tumor	221	Standard
CHODL	ENSG00000154645	Tumor	222	Standard
EGFR	ENSG00000146648	Tumor	223	Standard
ELOVL2	ENSG00000197977	Tumor	224	Standard
HES1	ENSG00000114315	Tumor, RG	225	Standard
HILPDA	ENSG00000135245	Tumor	226	Standard
IDH1	ENSG00000138413	lower-grade glioma marker	227	Standard
IDH2	ENSG00000182054	lower-grade glioma marker	228	Standard
IGFBP3	ENSG00000146674	Tumor	229	Standard
IGFBP5	ENSG00000115461	Tumor	230	Standard
LOX	ENSG00000113083	Tumor	231	Standard
MGST1	ENSG00000008394	Tumor	232	Standard
MKI67	ENSG00000148773	Tumor, proliferating	233	Standard
NES	ENSG00000132688	Tumor	234	Standard
NNAT	ENSG00000053438	Tumor	235	Standard
PCNA	ENSG00000132646	Tumor	236	Standard
PSEN2	ENSG00000143801	Tumor	237	Standard
PSENEN	ENSG00000205155	Tumor	238	Standard
SOX11	ENSG00000176887	Tumor	239	Standard
SOX2	ENSG00000181449	Tumor	240	Standard
SOX4	ENSG00000124766	Tumor	241	Standard
SOX9	ENSG00000125398	Tumor, RG	242	Standard
TOP2A	ENSG00000131747	Tumor, Cycling	243	Standard
TP53	ENSG00000141510	Tumor, glioma tumor supressor	244	Standard
TRIL	ENSG00000255690	Tumor	245	Standard
TTYH1	ENSG00000167614	Tumor	246	Standard
SLC24A3	ENSG00000185052	Vip	247	Standard
VIP	ENSG00000146469	Vip	248	Standard
ABCC9	ENSG00000069431	VLMC	249	Standard
ADAMTS12	ENSG00000151388	VLMC	250	Standard
ANO3	ENSG00000134343	VLMC	251	Standard
CDH6	ENSG00000113361	VLMC	252	Standard
CEMIP	ENSG00000103888	VLMC	253	Standard
COL12A1	ENSG00000111799	VLMC	254	Standard
CSPG4	ENSG00000173546	VLMC	255	Standard
DCN	ENSG00000011465	VLMC	256	Standard
FBLN1	ENSG00000077942	VLMC	257	Standard
IGFBP4	ENSG00000141753	VLMC	258	Standard
LAMA2	ENSG00000196569	VLMC	259	Standard
MCTP2	ENSG00000140563	VLMC	260	Standard
NR2F2	ENSG00000185551	VLMC	261	Standard
PHLDB2	ENSG00000144824	VLMC	262	Standard
PLCE1	ENSG00000138193	VLMC	263	Standard
RFTN1	ENSG00000131378	VLMC	264	Standard
SERPINA3	ENSG00000196136	VLMC	265	Standard
TMEM132C	ENSG00000181234	VLMC	266	Standard
ASCL1	ENSG00000139352	PreOPC	267	Custom
GFAP	ENSG00000131095	Astrocyte, PreOPC	268	Custom
GPX3	ENSG00000211445	RG	269	Custom
NPY	ENSG00000122585	RG	270	Custom
VIM	ENSG00000026025	RG	271	Custom
CRYAB	ENSG00000109846	tRG	272	Custom
FOXJ1	ENSG00000129654	tRG	273	Custom
HOPX	ENSG00000171476	oRG	274	Custom
MOXD1	ENSG00000079931	oRG	275	Custom
TNC	ENSG00000041982	oRG	276	Custom
CCN2	ENSG00000118523	vRG	277	Custom
FBXO32	ENSG00000156804	vRG	278	Custom
MBP	ENSG00000197971	OPC/Oligo	279	Custom
NKX2-2	ENSG00000125820	OPC/Oligo	280	Custom
EOMES	ENSG00000163508	nIPC	281	Custom
NEUROG1	ENSG00000181965	nIPC	282	Custom
BCL11B	ENSG00000127152	GluN	283	Custom
DLX2	ENSG00000115844	IN	284	Custom
CCL3	ENSG00000277632	MG	285	Custom
FOXB1	ENSG00000171956	Other	286	Custom
FOXG1	ENSG00000176165	Other	287	Custom
TMEM173	ENSG00000184584	aka STING	288	Custom
CD274	ENSG00000120217	binds with PD1, commonly found on T-cells, and acts to block T-cell activation	289	Custom - C*
BRAF	ENSG00000157764	Aberrantly overexpressed in planned GBM sample set	290	Custom
IFIT1	ENSG00000185745	ISG, baseline innate signaling	291	Custom
MX1	ENSG00000157601	ISG, baseline innate signaling	292	Custom
STAT1	ENSG00000115415	ISG, baseline innate signaling	293	Custom
OAS1	ENSG00000089127	ISG, baseline innate signaling	294	Custom
TMEM119	ENSG00000183160	microglia	295	Custom
TAL1	ENSG00000162367	microglia	296	Custom
FCGR2B	ENSG00000072694	MDM	297	Custom
CLEC10A	ENSG00000132514	MDM; in Immune general panel	298	Custom
CD49d	ENSG00000115232	MDM	299	Custom
IL-6	ENSG00000136244	MDM/microglia	300	Custom
IL-8	ENSG00000169429	MDM/microglia; b-catenin target	301	Custom
CD279	ENSG00000188389	promoting self-tolerance by suppressing T cell inflammatory activity	302	Custom - C*
TERT	ENSG00000164362	Aberrantly overexpressed in GBM	303	Custom
MEK1	ENSG00000169032	Glioma kinase signaling cascade	304	Custom
MEK2	ENSG00000126934	Glioma kinase signaling cascade	305	Custom
PIK3CA	ENSG00000121879	glioma oncogene	306	Custom
PTEN	ENSG00000171862	glioma tumor suprressor	307	Custom
ATRX	ENSG00000085224	alternative telomere maintenance	308	Custom
CDKN2A	ENSG00000147889	Marker of astrocytoma progression	309	Custom
IFNB1	ENSG00000171855	ISG, CDKN2a deletion locus, baseline innate signaling	310	Custom
IFNL1	ENSG00000182393	ISG, CDKN2a deletion locus, baseline innate signaling	311	Custom
IFNA1	ENSG00000197919	ISG, CDKN2a deletion locus, baseline innate signaling	312	Custom
TGFB3	ENSG00000119699	suppressive signaling	313	Custom
PPARG	ENSG00000132170	b-catenin, myeloid suppression	314	Custom
BATF3	ENSG00000123685	DCs (rare)	315	Custom - C*
THBD	ENSG00000178726	DCs (rare)	316	Custom
HLA-DRA	ENSG00000204287	DCs (rare); MDMS; MICROGLIA	317	Custom
CD1c	ENSG00000158481	DCs (rare)	318	Custom
CD1b	ENSG00000158485	DCs (rare)	319	Custom
CD207	ENSG00000116031	DCs (rare)	320	Custom
CD209	ENSG00000090659	DCs (rare); AG PRES MACROPHAGES	321	Custom
SPP1	ENSG00000118785	invasion, meyloid suppression	322	Custom
VEGFA	ENSG00000112715	angiogenesis	323	Custom - C*
CIC	ENSG00000079432	lower-grade glioma marker	324	Custom
FUBP1	ENSG00000162613	lower-grade glioma marker	325	Custom
VEGFR	ENSG00000128052	angiogenesis	326	Custom
PIK3R1	ENSG00000145675	glioma oncogene	327	Custom
NF1	ENSG00000196712	glioma tumor suprressor	328	Custom
c-MYC	ENSG00000136997	proliferating cells, b-catening and EGFR signaling	329	Custom
IFNA2	ENSG00000188379	ISG, CDKN2a deletion locus, baseline innate signaling	330	Custom
IFNA5	ENSG00000147873	ISG, CDKN2a deletion locus, baseline innate signaling	331	Custom
IFNA6	ENSG00000120235	ISG, CDKN2a deletion locus, baseline innate signaling	332	Custom
IFNA8	ENSG00000120242	ISG, CDKN2a deletion locus, baseline innate signaling	333	Custom
IFNA10	ENSG00000186803	ISG, CDKN2a deletion locus, baseline innate signaling	334	Custom
IFNA21	ENSG00000137080	ISG, CDKN2a deletion locus, baseline innate signaling	335	Custom
AHR	ENSG00000106546	ahr singlaing	336	Custom
ARNT	ENSG00000143437	ahr signaling	337	Custom
UPAR	ENSG00000011422	b-catenin signaling	338	Custom
AXIN2	ENSG00000168646	b-catenin signaling	339	Custom
SURVIVIN	ENSG00000089685	proliferating cells, b-catening and EGFR signaling	340	Custom
CXCL9	ENSG00000138755	Tumor	341	Custom
CXCL10	ENSG00000169245	Tumor	342	Custom
CXCL11	ENSG00000169248	Tumor	343	Custom
CXCL12	ENSG00000107562	Tumor	344	Custom
PRF1	ENSG00000180644	Tumor	345	Custom
GZMB	ENSG00000100453	Tumor	346	Custom
CXCR6	ENSG00000172215	Tumor	347	Custom
ACKR1	ENSG00000213088	Race-differences. CD234, i.e. Duffy antigen/chemokine receptor	348	Custom
CCL2	ENSG00000108691	Monocyte chemokine	349	Custom
CD19	ENSG00000177455	B cell marker	350	Custom
FOXP3	ENSG00000049768	T reg marker	351	Custom
EGFR_exon1_exon2		Tumor	352	Custom
EGFR_exon1_exon8		Tumor	353	Custom
EGFR_exon7_exon8		Tumor	354	Custom
SNAP25a_exon4_exon5		Neuronal	355	Custom
SNAP25a_exon5_exon6		Neuronal	356	Custom
SNAP25b_exon4_exon5		Neuronal	357	Custom
SNAP25b_exon5_exon6		Neuronal	358	Custom

## Sheet: ST4 SU-DIPG-VI RNASeq 6hr
Ensembl_ID	Gene_name	log2FC	logCPM	PValue	FDR
ENSG00000204388	HSPA1B	-3.72024	5.85649	5.59665e-09	6.72437e-05
ENSG00000233016	SNHG7	1.23394	8.25349	1.53672e-06	0.00923185
ENSG00000124802	EEF1E1	-2.14693	6.75623	2.33867e-06	0.00936637
ENSG00000176619	LMNB2	-1.90729	6.72839	1.62018e-05	0.0445143
ENSG00000179598	PLD6	-3.23886	5.47698	1.85245e-05	0.0445143
ENSG00000186395	KRT10	-1.29653	8.51321	2.27404e-05	0.0455377
ENSG00000185262	UBALD2	1.19871	7.92103	3.09006e-05	0.0530387
ENSG00000132002	DNAJB1	-1.90771	6.38955	9.78961e-05	0.142221
ENSG00000067064	IDI1	-1.19316	8.14777	0.000107459	0.142221
ENSG00000239305	RNF103	-4.88207	4.48607	0.000118369	0.142221
ENSG00000127528	KLF2	1.54364	6.3276	0.00014248	0.152204
ENSG00000130164	LDLR	-3.02096	5.51073	0.000152014	0.152204
ENSG00000162980	ARL5A	-3.57015	5.12569	0.000184746	0.160104
ENSG00000135164	DMTF1	-3.94698	4.89444	0.000186554	0.160104
ENSG00000181649	PHLDA2	-1.63385	6.64213	0.000222328	0.178085
ENSG00000272163	AF106564.1	-8.24655	3.85345	0.00027683	0.207882
ENSG00000086061	DNAJA1	-0.997063	8.68483	0.000295831	0.209083
ENSG00000254615	AC027031.2	-3.5147	4.76057	0.000339884	0.226873
ENSG00000165572	KBTBD6	-4.86126	4.3932	0.000425171	0.257005
ENSG00000130224	LRCH2	6.34038	2.24131	0.000436649	0.257005
ENSG00000111605	CPSF6	-1.5415	6.51436	0.00046587	0.257005
ENSG00000242485	MRPL20	-1.04747	8.10396	0.000470587	0.257005
ENSG00000140406	TLNRD1	-4.2909	4.65498	0.000547862	0.26637
ENSG00000146083	RNF44	2.91879	4.2278	0.000548741	0.26637
ENSG00000269893	SNHG8	0.938973	8.07399	0.000554244	0.26637
ENSG00000173209	AHSA2	-7.97148	3.60233	0.000766328	0.34589
ENSG00000176641	RNF152	5.56798	2.02059	0.000827057	0.34589
ENSG00000143499	SMYD2	1.02722	7.20242	0.000844288	0.34589
ENSG00000165105	RASEF	-8.03946	3.66707	0.000860646	0.34589
ENSG00000197329	PELI1	1.20884	6.57485	0.000863645	0.34589
ENSG00000137872	SEMA6D	3.9033	3.64714	0.00101392	0.392975
ENSG00000108256	NUFIP2	-1.68584	6.23455	0.00120535	0.428032
ENSG00000184602	SNN	-2.91733	4.86196	0.00125588	0.428032
ENSG00000145050	MANF	-1.50888	6.27063	0.00128786	0.428032
ENSG00000157693	TMEM268	-3.43838	4.65171	0.00130057	0.428032
ENSG00000075391	RASAL2	2.53441	4.56341	0.00132715	0.428032
ENSG00000066027	PPP2R5A	1.57452	5.97487	0.00137307	0.428032
ENSG00000031691	CENPQ	2.3371	4.59215	0.0013979	0.428032
ENSG00000151834	GABRA2	4.81118	2.62294	0.00140485	0.428032
ENSG00000105983	LMBR1	2.70298	4.17405	0.00142499	0.428032
ENSG00000262160	AC020978.6	-7.8173	3.4573	0.00148951	0.428144
ENSG00000142188	TMEM50B	-3.0071	4.8945	0.00154429	0.428144
ENSG00000160051	IQCC	3.95725	3.0671	0.00154791	0.428144
ENSG00000122824	NUDT10	6.64884	1.41757	0.00158567	0.428144
ENSG00000186566	GPATCH8	1.61179	5.67444	0.00160354	0.428144
ENSG00000118600	TMEM5	-2.31659	5.38174	0.00169181	0.429907
ENSG00000206527	HACD2	-2.04056	6.18953	0.00171462	0.429907
ENSG00000109794	FAM149A	4.74926	2.34054	0.00174683	0.429907
ENSG00000198870	STKLD1	5.15825	2.07962	0.00175326	0.429907
ENSG00000174106	LEMD3	2.26822	4.76964	0.0018059	0.433959
ENSG00000186480	INSIG1	-1.24198	7.02353	0.00195829	0.461351
ENSG00000136842	TMOD1	2.04334	4.85611	0.00200669	0.463662
ENSG00000205078	SYCE1L	2.793	3.99688	0.00223577	0.483107
ENSG00000136451	VEZF1	1.26155	6.25956	0.00223876	0.483107
ENSG00000158470	B4GALT5	-1.34391	6.41687	0.00224548	0.483107
ENSG00000198805	PNP	-1.05724	7.3606	0.00227102	0.483107
ENSG00000165891	E2F7	3.40879	3.67163	0.00229189	0.483107
ENSG00000225706	PTPRD-AS1	5.66209	1.75334	0.0024017	0.497525
ENSG00000118557	PMFBP1	4.38267	3.08253	0.00251326	0.501489
ENSG00000102935	ZNF423	5.16243	2.35233	0.00252561	0.501489
ENSG00000279766	AC067931.1	6.40723	1.26735	0.00258181	0.501489
ENSG00000138767	CNOT6L	2.77086	4.41472	0.00265368	0.501489
ENSG00000166896	ATP23	-4.0472	4.03183	0.00267864	0.501489
ENSG00000164978	NUDT2	1.69272	5.38239	0.00270011	0.501489
ENSG00000253797	UTP14C	2.60602	4.15689	0.00272661	0.501489
ENSG00000086598	TMED2	-0.965155	7.70417	0.00275474	0.501489
ENSG00000105197	TIMM50	-1.18255	7.07457	0.0028914	0.513191
ENSG00000117640	MTFR1L	-3.16237	4.52236	0.00290445	0.513191
ENSG00000139597	N4BP2L1	3.80879	3.16197	0.00300712	0.522623
ENSG00000127252	HRASLS	-3.41124	4.62249	0.00304483	0.522623
ENSG00000111596	CNOT2	1.36723	5.87176	0.00311114	0.525411
ENSG00000160679	CHTOP	-1.0172	7.51802	0.00318604	0.525411
ENSG00000101680	LAMA1	2.66651	3.90912	0.00319334	0.525411
ENSG00000132824	SERINC3	0.969775	6.9477	0.00326649	0.525411
ENSG00000175768	TOMM5	-1.12042	7.18734	0.00332085	0.525411
ENSG00000283103	AC010642.2	-2.54023	4.86049	0.00332345	0.525411
ENSG00000146535	GNA12	-1.49935	5.97578	0.00342817	0.528219
ENSG00000212163	SNORD91A	4.25024	3.16678	0.00343329	0.528219
ENSG00000100442	FKBP3	1.2319	6.18905	0.00359523	0.528219
ENSG00000088986	DYNLL1	-0.767209	9.7622	0.0036544	0.528219
ENSG00000100478	AP4S1	2.89243	3.84534	0.00365705	0.528219
ENSG00000101003	GINS1	-1.59107	6.31754	0.00365971	0.528219
ENSG00000114796	KLHL24	2.12695	4.9722	0.00369198	0.528219
ENSG00000085733	CTTN	-1.53139	6.00925	0.00369292	0.528219
ENSG00000106355	LSM5	0.76149	8.09766	0.00380662	0.538077
ENSG00000014641	MDH1	-0.78173	8.7414	0.0039298	0.541331
ENSG00000167037	SGSM1	6.15284	1.11455	0.00395073	0.541331
ENSG00000173404	INSM1	3.08194	3.92667	0.0039648	0.541331
ENSG00000138768	USO1	1.63538	5.59523	0.00410679	0.554417
ENSG00000136051	WASHC4	1.69408	5.36031	0.00420338	0.555711
ENSG00000255717	SNHG1	1.35382	6.17668	0.00420888	0.555711
ENSG00000143756	FBXO28	-2.02096	5.67212	0.00437711	0.56013
ENSG00000167194	C16orf92	5.538	1.48594	0.00439482	0.56013
ENSG00000152133	GPATCH11	1.9717	4.92291	0.00442666	0.56013
ENSG00000095380	NANS	-1.10078	6.82524	0.00444374	0.56013
ENSG00000179673	RPRML	-7.65844	3.30723	0.00451098	0.56013
ENSG00000183741	CBX6	-1.21361	6.62065	0.00452206	0.56013
ENSG00000166526	ZNF3	-2.45026	4.84495	0.00468962	0.566939
ENSG00000054277	OPN3	-1.95252	5.52441	0.00469791	0.566939
ENSG00000158292	GPR153	-2.22829	5.295	0.00471859	0.566939
ENSG00000196781	TLE1	1.03911	6.80798	0.00488313	0.5775
ENSG00000137075	RNF38	1.30651	5.88282	0.00492401	0.5775
ENSG00000121879	PIK3CA	1.61874	5.2773	0.00495429	0.5775
ENSG00000164163	ABCE1	-1.73571	6.25476	0.00505439	0.5775
ENSG00000163191	S100A11	-1.14906	7.16295	0.00512401	0.5775
ENSG00000136153	LMO7	-3.13268	4.36774	0.00514743	0.5775
ENSG00000165169	DYNLT3	-3.03307	4.58195	0.00515082	0.5775
ENSG00000113387	SUB1	-0.696094	9.51591	0.00519101	0.5775
ENSG00000065600	TMEM206	-1.47324	5.93932	0.00524273	0.577903
ENSG00000206077	ZDHHC11B	5.15889	1.78617	0.00532805	0.581968
ENSG00000102900	NUP93	0.899878	6.9804	0.005558	0.601616
ENSG00000181744	C3orf58	-1.94424	5.24806	0.00564834	0.60478
ENSG00000176700	SCAND2P	-5.18003	3.45871	0.00582437	0.60478
ENSG00000121486	TRMT1L	1.81029	4.87905	0.00591623	0.60478
ENSG00000107625	DDX50	-2.08563	5.12216	0.00596283	0.60478
ENSG00000142875	PRKACB	1.37102	5.81587	0.00598341	0.60478
ENSG00000137502	RAB30	-7.66202	3.31097	0.00600025	0.60478
ENSG00000198914	POU3F3	0.866794	7.32215	0.00600457	0.60478
ENSG00000147874	HAUS6	-2.05699	5.48961	0.00608389	0.60478
ENSG00000004478	FKBP4	-0.956306	7.38506	0.00609873	0.60478
ENSG00000153885	KCTD15	-1.54324	5.89188	0.0061071	0.60478
ENSG00000139405	RITA1	-2.05631	5.32746	0.00614092	0.60478
ENSG00000082212	ME2	1.16107	6.15603	0.00631273	0.615512
ENSG00000154639	CXADR	-2.12655	5.39545	0.00635235	0.615512
ENSG00000137101	CD72	-7.67423	3.32271	0.006413	0.616418
ENSG00000206530	CFAP44	4.24656	2.64845	0.00648276	0.618177
ENSG00000234327	AC012146.1	-1.38575	6.30089	0.0065433	0.618511
ENSG00000079156	OSBPL6	-4.24415	3.81183	0.00658921	0.618511
ENSG00000155903	RASA2	-4.57929	3.68047	0.00668273	0.618623
ENSG00000128228	SDF2L1	-1.75687	5.55408	0.00674254	0.618623
ENSG00000115840	SLC25A12	-3.16872	4.36164	0.00675148	0.618623
ENSG00000128891	CCDC32	-1.71945	5.61112	0.00679636	0.618623
ENSG00000178700	DHFR2	4.87489	1.60688	0.00713109	0.639349
ENSG00000146426	TIAM2	1.32112	5.8773	0.00713984	0.639349
ENSG00000215193	PEX26	1.76954	4.95423	0.00720777	0.639349
ENSG00000198382	UVRAG	1.80205	5.0894	0.00737557	0.639349
ENSG00000178691	SUZ12	1.18284	6.35047	0.00745406	0.639349
ENSG00000198814	GK	4.48493	2.48548	0.00750171	0.639349
ENSG00000255198	SNHG9	-1.85718	5.3136	0.00750415	0.639349
ENSG00000164045	CDC25A	-2.29568	5.14207	0.00765098	0.639349
ENSG00000132329	RAMP1	1.0695	6.61593	0.00779571	0.639349
ENSG00000273361	AC021016.3	5.23333	1.29661	0.00782518	0.639349
ENSG00000205339	IPO7	0.907504	7.3105	0.00784503	0.639349
ENSG00000170876	TMEM43	-1.43967	6.11158	0.00787168	0.639349
ENSG00000095002	MSH2	1.28246	5.88241	0.00792422	0.639349
ENSG00000164086	DUSP7	-2.10442	5.1318	0.00797391	0.639349
ENSG00000150527	CTAGE5	3.29449	3.33265	0.00803295	0.639349
ENSG00000241362	AC013787.1	-7.38629	3.06623	0.00803861	0.639349
ENSG00000010318	PHF7	-7.34392	3.04193	0.0080527	0.639349
ENSG00000135838	NPL	3.17679	3.34195	0.00818321	0.639349
ENSG00000078674	PCM1	-1.69159	5.50452	0.00819112	0.639349
ENSG00000123989	CHPF	-1.0973	6.80098	0.00820629	0.639349
ENSG00000123562	MORF4L2	-0.99625	7.11186	0.00823413	0.639349
ENSG00000261924	AC127496.1	4.98096	1.31757	0.00827678	0.639349
ENSG00000077721	UBE2A	1.41352	5.46199	0.00836889	0.639349
ENSG00000134970	TMED7	1.28212	5.80514	0.00843046	0.639349
ENSG00000137509	PRCP	1.52302	5.48738	0.00843776	0.639349
ENSG00000072786	STK10	-1.7132	5.47988	0.00852214	0.639349
ENSG00000198901	PRC1	0.765102	7.56233	0.00852959	0.639349
ENSG00000197362	ZNF786	-4.7307	3.81684	0.008547	0.639349
ENSG00000165646	SLC18A2	3.64467	3.16189	0.00856722	0.639349
ENSG00000189369	GSPT2	-7.68779	3.32937	0.00866536	0.641407
ENSG00000185359	HGS	1.33129	5.67929	0.00873855	0.641407
ENSG00000065361	ERBB3	0.713643	7.99989	0.00883452	0.641407
ENSG00000164219	PGGT1B	1.73996	4.97874	0.0090652	0.641407
ENSG00000164808	SPIDR	-3.37854	4.58661	0.00911076	0.641407
ENSG00000166562	SEC11C	-0.974844	7.55161	0.00911912	0.641407
ENSG00000215421	ZNF407	-5.5033	3.67333	0.00918758	0.641407
ENSG00000075188	NUP37	-1.40917	5.8377	0.00922189	0.641407
ENSG00000127415	IDUA	3.9426	2.90954	0.00924492	0.641407
ENSG00000084764	MAPRE3	-4.15926	3.72729	0.00925235	0.641407
ENSG00000112208	BAG2	-1.95254	5.44164	0.00927203	0.641407
ENSG00000118482	PHF3	1.42454	5.36586	0.00940943	0.641407
ENSG00000204439	C6orf47	-3.65146	4.03982	0.00944713	0.641407
ENSG00000068097	HEATR6	2.25743	4.08636	0.00951132	0.641407
ENSG00000189060	H1F0	0.788652	7.75864	0.00952952	0.641407
ENSG00000160712	IL6R	-7.4898	3.16035	0.00963056	0.641407
ENSG00000136732	GYPC	-2.22516	4.88871	0.00963901	0.641407
ENSG00000109534	GAR1	-1.79811	5.29113	0.00974228	0.641407
ENSG00000230583	GTF2IRD1P1	2.70494	3.51968	0.00989595	0.641407
ENSG00000185344	ATP6V0A2	1.73856	4.99596	0.00991942	0.641407
ENSG00000269028	MTRNR2L12	3.7775	2.62494	0.0099316	0.641407
ENSG00000280088	AC126474.2	2.45518	4.08939	0.00995046	0.641407
ENSG00000066279	ASPM	0.859305	7.22377	0.0100074	0.641407
ENSG00000198324	FAM109A	3.49153	2.97658	0.0100263	0.641407
ENSG00000110921	MVK	-1.38992	5.8424	0.010074	0.641407
ENSG00000067596	DHX8	1.67711	4.82008	0.0101169	0.641407
ENSG00000239830	RPS4XP22	1.60576	5.09368	0.0101819	0.641407
ENSG00000065613	SLK	-2.55957	4.4667	0.0101831	0.641407
ENSG00000175928	LRRN1	-4.01865	3.69199	0.0101924	0.641407
ENSG00000105856	HBP1	1.87348	4.58632	0.0101963	0.641407
ENSG00000103351	CLUAP1	2.42444	4.54803	0.0103639	0.642439
ENSG00000205220	PSMB10	-7.70111	3.356	0.0103713	0.642439
ENSG00000013441	CLK1	1.84274	4.77147	0.0104037	0.642439
ENSG00000175215	CTDSP2	1.23993	5.90833	0.0105467	0.642439
ENSG00000178467	P4HTM	-7.37743	3.05702	0.0105473	0.642439
ENSG00000186868	MAPT	1.19333	5.90852	0.0105828	0.642439
ENSG00000178971	CTC1	2.63114	3.6309	0.010587	0.642439
ENSG00000143971	ETAA1	3.12527	3.28159	0.0108531	0.649288
ENSG00000174628	IQCK	-3.85476	3.85621	0.0109934	0.649288
ENSG00000188725	SMIM15	-1.87557	5.29315	0.011044	0.649288
ENSG00000108448	TRIM16L	-7.46516	3.14549	0.0110775	0.649288
ENSG00000118707	TGIF2	-1.73212	5.65385	0.0110937	0.649288
ENSG00000161960	EIF4A1	-7.65098	3.29889	0.0111161	0.649288
ENSG00000163083	INHBB	-3.78935	3.86384	0.011146	0.649288
ENSG00000175183	CSRP2	-2.9204	4.26725	0.0114465	0.649288
ENSG00000214530	STARD10	2.15467	4.21933	0.0115039	0.649288
ENSG00000143815	LBR	-0.761946	8.02996	0.0115914	0.649288
ENSG00000035115	SH3YL1	-3.74981	3.79303	0.0115982	0.649288
ENSG00000104313	EYA1	2.10338	4.23541	0.0116197	0.649288
ENSG00000130749	ZC3H4	1.40981	5.50107	0.0116257	0.649288
ENSG00000104953	TLE6	4.01707	2.26826	0.0116277	0.649288
ENSG00000164327	RICTOR	2.18097	4.30693	0.0116502	0.649288
ENSG00000106080	FKBP14	-2.47099	4.57455	0.0117016	0.649288
ENSG00000114416	FXR1	0.950334	6.84464	0.0118115	0.649288
ENSG00000231770	TMEM44-AS1	2.93143	3.58127	0.011967	0.649288
ENSG00000114948	ADAM23	-2.52398	4.68886	0.012033	0.649288
ENSG00000175643	RMI2	1.70198	5.14274	0.01205	0.649288
ENSG00000116698	SMG7	1.01713	6.27509	0.0121203	0.649288
ENSG00000172728	FUT10	3.5576	2.20256	0.01216	0.649288
ENSG00000069509	FUNDC1	-3.34548	4.73345	0.0121769	0.649288
ENSG00000164466	SFXN1	-0.896398	7.1297	0.0121903	0.649288
ENSG00000171109	MFN1	-2.74917	4.79649	0.0122652	0.649288
ENSG00000126785	RHOJ	1.68399	5.16112	0.0122871	0.649288
ENSG00000170260	ZNF212	3.47745	2.53113	0.0124021	0.649288
ENSG00000020922	MRE11	2.15485	4.20622	0.0125261	0.649288
ENSG00000120860	WASHC3	1.82804	4.81197	0.0125426	0.649288
ENSG00000205309	NT5M	-2.80671	4.32727	0.0125585	0.649288
ENSG00000169139	UBE2V2	-1.36197	6.28506	0.0125821	0.649288
ENSG00000139289	PHLDA1	0.692763	8.35321	0.0126133	0.649288
ENSG00000166200	COPS2	0.895531	6.81381	0.0126893	0.649288
ENSG00000135763	URB2	-3.34846	3.9311	0.0127394	0.649288
ENSG00000127993	RBM48	2.5426	3.80232	0.0127769	0.649288
ENSG00000142634	EFHD2	-1.58263	5.61847	0.0128833	0.649288
ENSG00000171853	TRAPPC12	-1.71931	5.32361	0.0128864	0.649288
ENSG00000035141	FAM136A	-0.963686	7.05036	0.0129037	0.649288
ENSG00000112763	BTN2A1	2.27209	4.10806	0.012919	0.649288
ENSG00000148123	PLPPR1	3.31635	3.12505	0.0129772	0.649288
ENSG00000118855	MFSD1	1.23511	5.86306	0.0129847	0.649288
ENSG00000149948	HMGA2	2.05903	4.16829	0.0130103	0.649288
ENSG00000001084	GCLC	2.08384	4.50847	0.0130236	0.649288
ENSG00000189410	SH2D5	-7.21346	2.91735	0.0131185	0.651317
ENSG00000164087	POC1A	1.62461	5.01942	0.0131807	0.651715
ENSG00000261526	AC012615.1	-7.39617	3.09308	0.0132627	0.652012
ENSG00000155729	KCTD18	3.43376	2.90081	0.0132953	0.652012
ENSG00000110721	CHKA	-1.38666	5.73141	0.0133655	0.652788
ENSG00000198841	KTI12	-2.43445	4.63516	0.0135186	0.655076
ENSG00000137871	ZNF280D	2.57101	3.75409	0.0135398	0.655076
ENSG00000260025	AC009414.2	4.2828	1.78923	0.0135965	0.655076
ENSG00000123737	EXOSC9	-1.48712	5.61235	0.0136549	0.655076
ENSG00000168621	GDNF	-7.49921	3.17075	0.0137098	0.655076
ENSG00000163170	BOLA3	-0.834899	7.58993	0.0137846	0.655076
ENSG00000205208	C4orf46	-2.64069	4.45191	0.013794	0.655076
ENSG00000244405	ETV5	0.704018	7.86941	0.013969	0.659804
ENSG00000163050	COQ8A	1.08478	6.0373	0.0140033	0.659804
ENSG00000157827	FMNL2	-2.15982	4.94379	0.014323	0.670259
ENSG00000182810	DDX28	-1.89924	5.02728	0.0143537	0.670259
ENSG00000249915	PDCD6	-0.765739	7.57555	0.0144407	0.670259
ENSG00000117143	UAP1	-1.07778	6.7602	0.0144484	0.670259
ENSG00000204842	ATXN2	1.62042	5.31119	0.0146498	0.670593
ENSG00000117625	RCOR3	-1.72134	5.2439	0.0148244	0.670593
ENSG00000253368	TRNP1	-4.81482	3.13784	0.0148495	0.670593
ENSG00000152475	ZNF837	3.11464	2.90406	0.0148566	0.670593
ENSG00000112414	ADGRG6	2.23617	4.47461	0.0148721	0.670593
ENSG00000112280	COL9A1	1.16608	5.9112	0.0148983	0.670593
ENSG00000141699	RETREG3	1.79098	4.47064	0.0149402	0.670593
ENSG00000099958	DERL3	3.34396	2.99151	0.0150018	0.670593
ENSG00000167157	PRRX2	-2.27827	4.84036	0.0150365	0.670593
ENSG00000071539	TRIP13	-1.11335	6.46091	0.0150622	0.670593
ENSG00000008282	SYPL1	0.887265	6.62152	0.0150695	0.670593
ENSG00000215114	UBXN2B	1.45473	5.08456	0.0153159	0.67524
ENSG00000148943	LIN7C	-1.44028	5.8385	0.0153543	0.67524
ENSG00000104447	TRPS1	-2.50843	4.67775	0.0156123	0.67524
ENSG00000153933	DGKE	-2.59741	4.58287	0.0156248	0.67524
ENSG00000183798	EMILIN3	-7.33342	3.02358	0.0158526	0.67524
ENSG00000160007	ARHGAP35	0.94574	6.75912	0.0158723	0.67524
ENSG00000156172	C8orf37	3.7312	2.47244	0.0158891	0.67524
ENSG00000135919	SERPINE2	0.740347	7.94359	0.0159369	0.67524
ENSG00000106636	YKT6	-1.24032	5.95037	0.0159529	0.67524
ENSG00000196470	SIAH1	2.03152	4.07299	0.0159544	0.67524
ENSG00000256813	AP000777.3	-7.40688	3.08103	0.0160727	0.67524
ENSG00000131269	ABCB7	2.26544	4.44283	0.0161181	0.67524
ENSG00000122484	RPAP2	-2.70399	4.33294	0.0161728	0.67524
ENSG00000173418	NAA20	-1.06569	6.58844	0.0162045	0.67524
ENSG00000109332	UBE2D3	-0.838937	7.796	0.0162577	0.67524
ENSG00000181274	FRAT2	2.07332	4.07829	0.0162701	0.67524
ENSG00000119787	ATL2	2.07348	4.57433	0.0163886	0.67524
ENSG00000168769	TET2	-3.66316	3.74983	0.0164078	0.67524
ENSG00000196455	PIK3R4	-2.3254	4.95172	0.0164254	0.67524
ENSG00000196417	ZNF765	3.49106	2.82423	0.0165067	0.67524
ENSG00000154518	ATP5G3	-0.587979	9.91975	0.0165396	0.67524
ENSG00000146676	PURB	-1.54805	5.77858	0.0166816	0.67524
ENSG00000262621	AC025283.2	-7.18036	2.88373	0.016757	0.67524
ENSG00000145882	PCYOX1L	-2.51492	4.49275	0.0168056	0.67524
ENSG00000047230	CTPS2	3.40818	2.76457	0.0168409	0.67524
ENSG00000130702	LAMA5	-1.60589	5.3975	0.0168673	0.67524
ENSG00000101347	SAMHD1	1.9686	4.81834	0.0168941	0.67524
ENSG00000156113	KCNMA1	1.09148	5.93447	0.0168975	0.67524
ENSG00000245937	LINC01184	-2.17585	4.80307	0.0168979	0.67524
ENSG00000108924	HLF	-7.28535	2.99003	0.0169366	0.67524
ENSG00000142599	RERE	1.05701	6.06391	0.0169686	0.67524
ENSG00000164096	C4orf3	-0.888676	7.01761	0.0169723	0.67524
ENSG00000103121	CMC2	-1.27344	5.87999	0.0170592	0.676457
ENSG00000101544	ADNP2	0.908399	6.51618	0.0171958	0.679629
ENSG00000172331	BPGM	-2.69871	4.3485	0.0172538	0.679687
ENSG00000151065	DCP1B	1.7458	4.94672	0.0173315	0.680214
ENSG00000132640	BTBD3	0.767923	7.24778	0.0173804	0.680214
ENSG00000142002	DPP9	-1.29864	5.83137	0.0174573	0.681004
ENSG00000066855	MTFR1	1.45409	5.08321	0.0175427	0.681112
ENSG00000135245	HILPDA	-1.5172	5.67545	0.017662	0.681112
ENSG00000198879	SFMBT2	-7.44137	3.11592	0.0178115	0.681112
ENSG00000184465	WDR27	-7.39373	3.07027	0.0178406	0.681112
ENSG00000105723	GSK3A	-1.96172	4.9798	0.0179241	0.681112
ENSG00000251669	FAM86EP	-7.38143	3.06981	0.0179479	0.681112
ENSG00000126903	SLC10A3	-7.05655	2.78691	0.0179646	0.681112
ENSG00000272579	AL136370.1	-3.10711	3.90712	0.0179838	0.681112
ENSG00000055950	MRPL43	-1.08215	6.54155	0.0180474	0.681112
ENSG00000066427	ATXN3	2.12462	4.25795	0.0181056	0.681112
ENSG00000130299	GTPBP3	-2.54317	4.28715	0.0181119	0.681112
ENSG00000249242	TMEM150C	-7.75023	3.39989	0.0181403	0.681112
ENSG00000178878	APOLD1	-5.04709	3.2517	0.0184386	0.686773
ENSG00000170962	PDGFD	4.76141	1.03175	0.0184406	0.686773
ENSG00000119522	DENND1A	-2.02738	4.90329	0.0184626	0.686773
ENSG00000103642	LACTB	-2.09227	5.13231	0.018756	0.694243
ENSG00000188554	NBR1	1.17138	5.85753	0.0188379	0.694243
ENSG00000198399	ITSN2	1.87039	4.31771	0.0188629	0.694243
ENSG00000115884	SDC1	-1.19476	6.08894	0.0189698	0.694243
ENSG00000111911	HINT3	1.57674	4.87999	0.0190658	0.694243
ENSG00000065243	PKN2	-2.44805	4.51181	0.0191076	0.694243
ENSG00000163297	ANTXR2	-4.74681	3.07544	0.0191356	0.694243
ENSG00000255031	AP002807.1	-7.13763	2.84949	0.0191434	0.694243
ENSG00000101966	XIAP	1.98535	4.37118	0.0191876	0.694243
ENSG00000090615	GOLGA3	-1.6897	5.3171	0.0192412	0.694243
ENSG00000164941	INTS8	-2.25752	4.82245	0.019311	0.694593
ENSG00000102172	SMS	0.93093	6.4353	0.0193665	0.694593
ENSG00000276043	UHRF1	-1.37178	5.69353	0.0194718	0.696291
ENSG00000141642	ELAC1	-2.99731	4.08485	0.0195804	0.698095
ENSG00000215301	DDX3X	-0.812501	7.33244	0.0197274	0.700269
ENSG00000104763	ASAH1	1.08097	5.87091	0.0198062	0.700269
ENSG00000116922	C1orf109	1.58042	4.80955	0.020045	0.700269
ENSG00000204442	FAM155A	3.90878	2.08495	0.0200479	0.700269
ENSG00000073536	NLE1	1.32874	5.25765	0.0200921	0.700269
ENSG00000150756	FAM173B	-3.54933	3.85663	0.0201038	0.700269
ENSG00000170100	ZNF778	-7.13103	2.87078	0.0201305	0.700269
ENSG00000167552	TUBA1A	-0.522779	10.6342	0.0201461	0.700269
ENSG00000007866	TEAD3	-7.28777	2.97333	0.0201952	0.700269
ENSG00000115289	PCGF1	2.042	4.22892	0.0202415	0.700269
ENSG00000122557	HERPUD2	1.43906	5.16631	0.0202825	0.700269
ENSG00000160190	SLC37A1	4.11878	1.50012	0.0204643	0.704523
ENSG00000177731	FLII	1.45994	5.20252	0.020564	0.705934
ENSG00000238186	AL603839.2	3.64711	2.29089	0.0207415	0.70839
ENSG00000086827	ZW10	-2.36834	4.40336	0.0207535	0.70839
ENSG00000108828	VAT1	-1.41467	5.54574	0.0209029	0.709445
ENSG00000139168	ZCRB1	-0.891101	6.99004	0.0209271	0.709445
ENSG00000213853	EMP2	-1.09387	6.34528	0.0209615	0.709445
ENSG00000182552	RWDD4	-3.22004	4.17308	0.0211937	0.7145
ENSG00000157259	GATAD1	1.37354	5.20972	0.0212298	0.7145
ENSG00000173145	NOC3L	1.50711	4.78065	0.0215866	0.715077
ENSG00000168556	ING2	-4.87227	3.10495	0.0216411	0.715077
ENSG00000156050	FAM161B	2.81564	3.79714	0.0216971	0.715077
ENSG00000198231	DDX42	1.16532	6.02591	0.0217145	0.715077
ENSG00000117724	CENPF	0.568642	8.62225	0.0217258	0.715077
ENSG00000144847	IGSF11	3.71918	2.50237	0.0217712	0.715077
ENSG00000166821	PEX11A	2.73661	3.22349	0.0218394	0.715077
ENSG00000113966	ARL6	-2.61858	4.43383	0.0218395	0.715077
ENSG00000130766	SESN2	-4.85561	3.0962	0.0219165	0.715077
ENSG00000109805	NCAPG	1.07096	5.82455	0.0219979	0.715077
ENSG00000183751	TBL3	-1.71241	5.19712	0.0219989	0.715077
ENSG00000276390	AC004241.3	-7.25827	2.95873	0.02208	0.715077
ENSG00000160584	SIK3	1.11356	5.68347	0.0221269	0.715077
ENSG00000121274	PAPD5	-2.45115	4.72797	0.0221461	0.715077
ENSG00000135966	TGFBRAP1	-2.62696	4.49611	0.0222103	0.715077
ENSG00000173548	SNX33	2.04423	3.99629	0.0222659	0.715077
ENSG00000137185	ZSCAN9	-4.3543	3.53898	0.0223464	0.715077
ENSG00000162944	RFTN2	2.40068	3.65945	0.0223756	0.715077
ENSG00000188986	NELFB	0.811254	6.72281	0.0223778	0.715077
ENSG00000134121	CHL1	0.792578	6.79123	0.023032	0.730645
ENSG00000138434	SSFA2	0.743769	7.06682	0.0230636	0.730645
ENSG00000163453	IGFBP7	-0.879979	7.00388	0.0230708	0.730645
ENSG00000100234	TIMP3	-1.25815	6.01549	0.0231682	0.730645
ENSG00000187240	DYNC2H1	2.57564	3.63157	0.023169	0.730645
ENSG00000059145	UNKL	1.85112	4.28514	0.0232443	0.731102
ENSG00000101363	MANBAL	-1.01647	6.41754	0.0233265	0.731151
ENSG00000151692	RNF144A	0.976515	6.12602	0.0234041	0.731151
ENSG00000233937	AC008443.1	-2.81198	4.11232	0.0234435	0.731151
ENSG00000164975	SNAPC3	-1.23354	5.91889	0.0234893	0.731151
ENSG00000072042	RDH11	-0.88824	7.37682	0.0236593	0.734538
ENSG00000105447	GRWD1	-1.31156	6.01775	0.0239825	0.739608
ENSG00000122257	RBBP6	-1.18368	6.07973	0.0240584	0.739608
ENSG00000276550	HERC2P2	3.76645	2.6462	0.0241107	0.739608
ENSG00000179241	LDLRAD3	0.959944	6.24257	0.0241667	0.739608
ENSG00000146278	PNRC1	0.819454	6.62645	0.0242122	0.739608
ENSG00000147202	DIAPH2	-2.84922	4.16474	0.024239	0.739608
ENSG00000239521	GATS	3.02534	3.02893	0.024306	0.739608
ENSG00000225733	FGD5-AS1	-1.01074	6.98453	0.0243516	0.739608
ENSG00000157510	AFAP1L1	-2.0792	4.58073	0.0243954	0.739608
ENSG00000112902	SEMA5A	1.64328	4.6289	0.0244621	0.739608
ENSG00000181026	AEN	-1.1687	6.04681	0.0246011	0.739608
ENSG00000166946	CCNDBP1	2.0751	4.39003	0.0246484	0.739608
ENSG00000149289	ZC3H12C	2.13444	3.86934	0.0246682	0.739608
ENSG00000240370	RPL13P5	-4.95117	3.16988	0.0246881	0.739608
ENSG00000185261	KIAA0825	3.62985	2.83837	0.0247459	0.739608
ENSG00000102575	ACP5	3.04072	3.1088	0.0248473	0.739926
ENSG00000146540	C7orf50	-1.19551	5.9311	0.0249569	0.739926
ENSG00000015475	BID	-0.876772	6.82486	0.0249727	0.739926
ENSG00000104231	ZFAND1	1.68619	4.5982	0.0250313	0.739926
ENSG00000166450	PRTG	-4.38403	3.44633	0.0250762	0.739926
ENSG00000266978	AC011511.2	-7.46405	3.16685	0.0251261	0.739926
ENSG00000108639	SYNGR2	-1.92176	5.47578	0.0253008	0.742289
ENSG00000157870	FAM213B	-1.37017	5.87314	0.0255101	0.742289
ENSG00000132781	MUTYH	1.77183	4.41472	0.0258058	0.742289
ENSG00000270672	MTRNR2L6	2.56011	3.50576	0.0258371	0.742289
ENSG00000136636	KCTD3	0.842082	7.01929	0.0258987	0.742289
ENSG00000074071	MRPS34	-0.799738	7.40852	0.0259943	0.742289
ENSG00000174840	PDE12	-1.7098	5.18357	0.0259968	0.742289
ENSG00000272779	AC245060.4	-7.17179	2.89286	0.0260468	0.742289
ENSG00000237172	B3GNT9	-7.02286	2.75214	0.0261445	0.742289
ENSG00000164916	FOXK1	1.13095	5.83601	0.02619	0.742289
ENSG00000129055	ANAPC13	-0.937159	6.63363	0.0263452	0.742289
ENSG00000155256	ZFYVE27	2.38987	3.66626	0.0263698	0.742289
ENSG00000278133	AC135050.6	-7.11164	2.83576	0.0264521	0.742289
ENSG00000187498	COL4A1	-2.1781	4.6479	0.0265421	0.742289
ENSG00000110080	ST3GAL4	1.14101	5.87597	0.0266011	0.742289
ENSG00000080200	CRYBG3	-4.63549	3.79888	0.0266595	0.742289
ENSG00000164934	DCAF13	-1.16905	6.53569	0.02666	0.742289
ENSG00000271474	AC106881.1	3.86291	1.71825	0.0266975	0.742289
ENSG00000011451	WIZ	0.783318	6.66705	0.026718	0.742289
ENSG00000133422	MORC2	1.45822	4.8213	0.0267786	0.742289
ENSG00000106785	TRIM14	-1.56254	5.47549	0.026793	0.742289
ENSG00000182173	TSEN54	-2.37623	4.49825	0.0268694	0.742289
ENSG00000166501	PRKCB	-7.40957	3.0992	0.026898	0.742289
ENSG00000188687	SLC4A5	-7.281	2.97312	0.0269522	0.742289
ENSG00000136813	KIAA0368	0.896267	6.39889	0.0270605	0.742289
ENSG00000163026	WDCP	-7.3305	3.03132	0.0270679	0.742289
ENSG00000071967	CYBRD1	1.83083	4.79982	0.027168	0.742289
ENSG00000175054	ATR	-2.33078	4.3578	0.0271698	0.742289
ENSG00000163463	KRTCAP2	0.934339	6.3574	0.027238	0.742289
ENSG00000125703	ATG4C	-1.89151	4.95706	0.0272456	0.742289
ENSG00000153574	RPIA	-1.72769	5.09746	0.0272899	0.742289
ENSG00000243244	STON1	1.82759	4.25736	0.0273255	0.742289
ENSG00000246898	LINC00920	2.87765	3.28399	0.0273459	0.742289
ENSG00000180035	ZNF48	-1.78313	4.96124	0.0273555	0.742289
ENSG00000188976	NOC2L	0.756458	6.87955	0.0273686	0.742289
ENSG00000120696	KBTBD7	-1.99537	4.67781	0.0276674	0.746305
ENSG00000219665	AC008770.1	2.7318	3.01667	0.0276789	0.746305
ENSG00000230551	AC021078.1	-4.60231	2.95723	0.027821	0.746305
ENSG00000152464	RPP38	-1.87985	4.92933	0.0278999	0.746305
ENSG00000198911	SREBF2	0.676957	7.3786	0.0279254	0.746305
ENSG00000151572	ANO4	-1.5794	5.12439	0.027927	0.746305
ENSG00000111639	MRPL51	-0.655084	8.38994	0.0279665	0.746305
ENSG00000233639	LINC01158	1.10797	5.86948	0.0280959	0.746305
ENSG00000188529	SRSF10	0.719072	7.05656	0.0281363	0.746305
ENSG00000169570	DTWD2	2.48641	3.63547	0.0281378	0.746305
ENSG00000137574	TGS1	1.72667	4.3933	0.0282838	0.747489
ENSG00000068615	REEP1	2.70456	3.22149	0.0283666	0.747489
ENSG00000099814	CEP170B	1.82155	4.36279	0.0284004	0.747489
ENSG00000204128	C2orf72	-2.00862	5.10532	0.0285226	0.747489
ENSG00000167461	RAB8A	-1.13837	6.17204	0.0285395	0.747489
ENSG00000071189	SNX13	1.50506	4.9322	0.0285997	0.747489
ENSG00000162065	TBC1D24	-2.11895	4.57711	0.0286948	0.747489
ENSG00000227751	AC004824.1	-6.87269	2.63273	0.0287023	0.747489
ENSG00000263513	FAM72C	3.59557	3.05673	0.0287822	0.747489
ENSG00000198920	KIAA0753	2.67141	3.45728	0.0288046	0.747489
ENSG00000258504	AL157871.1	-7.08355	2.79418	0.0289735	0.750252
ENSG00000068001	HYAL2	-1.1933	6.05109	0.0290573	0.750804
ENSG00000275832	ARHGAP23	-3.77437	3.52577	0.0292394	0.753887
ENSG00000128487	SPECC1	1.29862	5.13271	0.0295303	0.75868
ENSG00000184678	HIST2H2BE	2.55489	3.3461	0.0296096	0.75868
ENSG00000103496	STX4	-3.20434	3.85407	0.0296147	0.75868
ENSG00000113597	TRAPPC13	1.77225	4.24431	0.0296976	0.759184
ENSG00000133773	CCDC59	1.20434	5.44311	0.029957	0.760128
ENSG00000164758	MED30	1.10091	5.91601	0.0299608	0.760128
ENSG00000145191	EIF2B5	-1.19789	6.21586	0.0299687	0.760128
ENSG00000226137	BAIAP2-AS1	-3.80866	3.42075	0.0299876	0.760128
ENSG00000169760	NLGN1	1.74539	4.27157	0.0304029	0.765503
ENSG00000139636	LMBR1L	-4.05877	3.15351	0.0304214	0.765503
ENSG00000124508	BTN2A2	-4.0775	3.16916	0.0305094	0.765503
ENSG00000182108	DEXI	-2.20218	4.36846	0.0305132	0.765503
ENSG00000160049	DFFA	1.30582	5.31058	0.0305182	0.765503
ENSG00000164818	DNAAF5	-1.02598	6.34805	0.0308437	0.76817
ENSG00000169247	SH3TC2	2.84598	3.05937	0.030988	0.76817
ENSG00000128274	A4GALT	1.01366	5.76164	0.030992	0.76817
ENSG00000145860	RNF145	-1.59828	5.57054	0.0310075	0.76817
ENSG00000115758	ODC1	-0.513175	9.64054	0.0310117	0.76817
ENSG00000090447	TFAP4	1.80711	4.29894	0.0311447	0.76817
ENSG00000106723	SPIN1	1.02129	5.82925	0.0312257	0.76817
ENSG00000139318	DUSP6	0.921026	6.83448	0.031281	0.76817
ENSG00000189159	JPT1	-0.5493	8.95029	0.0313114	0.76817
ENSG00000140400	MAN2C1	-2.54229	4.17328	0.0313124	0.76817
ENSG00000136518	ACTL6A	0.735061	7.17769	0.0313278	0.76817
ENSG00000043591	ADRB1	-6.80181	2.5908	0.0315918	0.769296
ENSG00000122966	CIT	1.27	5.26166	0.0315923	0.769296
ENSG00000152484	USP12	-3.33713	3.65839	0.0316283	0.769296
ENSG00000157036	EXOG	3.02179	2.53421	0.0316649	0.769296
ENSG00000132429	POPDC3	-1.37837	5.49679	0.0317424	0.769296
ENSG00000175600	SUGCT	1.8008	4.34443	0.0317634	0.769296
ENSG00000273117	AC144652.1	-6.94006	2.68929	0.0318219	0.769296
ENSG00000107679	PLEKHA1	2.28842	3.65533	0.0320316	0.769613
ENSG00000139974	SLC38A6	-4.78029	3.03869	0.0320588	0.769613
ENSG00000105669	COPE	0.720233	6.90128	0.0320631	0.769613
ENSG00000174871	CNIH2	-2.38152	4.38755	0.0320912	0.769613
ENSG00000092330	TINF2	-1.5507	5.12322	0.032322	0.771852
ENSG00000198799	LRIG2	3.05165	3.27848	0.032368	0.771852
ENSG00000119778	ATAD2B	2.1346	4.06521	0.0324161	0.771852
ENSG00000175414	ARL10	-2.36965	4.39223	0.0327198	0.771852
ENSG00000000457	SCYL3	-2.48629	4.52207	0.0327554	0.771852
ENSG00000113719	ERGIC1	-1.24741	6.02524	0.03277	0.771852
ENSG00000115541	HSPE1	-0.662172	8.28903	0.0327819	0.771852
ENSG00000143061	IGSF3	-1.97417	4.72409	0.0328585	0.771852
ENSG00000171956	FOXB1	-4.60758	2.9528	0.0329781	0.771852
ENSG00000147905	ZCCHC7	1.10298	5.90268	0.0330143	0.771852
ENSG00000048140	TSPAN17	-2.1668	4.54841	0.0330742	0.771852
ENSG00000149970	CNKSR2	2.75475	3.29649	0.0331241	0.771852
ENSG00000078808	SDF4	-0.748296	7.24694	0.033203	0.771852
ENSG00000169813	HNRNPF	-0.538629	9.0353	0.0332141	0.771852
ENSG00000154114	TBCEL	2.44065	3.22013	0.0333778	0.771852
ENSG00000203288	TDRKH-AS1	2.37893	3.43666	0.0333795	0.771852
ENSG00000119684	MLH3	-6.71183	2.48642	0.033399	0.771852
ENSG00000143401	ANP32E	-0.654037	7.99938	0.0334246	0.771852
ENSG00000113580	NR3C1	1.03143	5.75242	0.0335221	0.771852
ENSG00000058668	ATP2B4	-2.29711	4.40405	0.033586	0.771852
ENSG00000168286	THAP11	-0.862732	6.72226	0.0336584	0.771852
ENSG00000119326	CTNNAL1	0.703981	7.18572	0.0336585	0.771852
ENSG00000170606	HSPA4	-0.910293	6.54321	0.0336621	0.771852
ENSG00000106991	ENG	-0.954766	6.39559	0.0338851	0.775218
ENSG00000152558	TMEM123	-0.663049	7.95141	0.033938	0.775218
ENSG00000101452	DHX35	-1.69441	4.99486	0.0340417	0.776112
ENSG00000197265	GTF2E2	1.40703	5.1564	0.0341135	0.776277
ENSG00000184185	KCNJ12	-4.68481	2.95178	0.0342483	0.77657
ENSG00000136108	CKAP2	0.811093	6.87443	0.0343057	0.77657
ENSG00000239887	C1orf226	-1.78953	4.78763	0.0343203	0.77657
ENSG00000155850	SLC26A2	0.940514	6.16746	0.0344521	0.777047
ENSG00000103044	HAS3	-4.05561	3.16131	0.0344707	0.777047
ENSG00000254452	AP001107.2	-2.71619	3.9368	0.0345418	0.777189
ENSG00000137563	GGH	-0.794937	6.85732	0.0347986	0.780736
ENSG00000212123	PRR22	-7.17251	2.87709	0.0348906	0.780736
ENSG00000036257	CUL3	-1.42938	5.58576	0.0349375	0.780736
ENSG00000101265	RASSF2	-1.52622	5.26426	0.0349593	0.780736
ENSG00000107201	DDX58	3.19948	2.76221	0.0352915	0.786693
ENSG00000143494	VASH2	-6.9999	2.73457	0.035446	0.788674
ENSG00000056487	PHF21B	2.9804	3.08958	0.0356894	0.792352
ENSG00000100034	PPM1F	-1.77005	4.94451	0.0357879	0.792352
ENSG00000233954	UQCRHL	1.66599	4.40577	0.0359277	0.792352
ENSG00000136213	CHST12	1.4709	4.75951	0.0360118	0.792352
ENSG00000115183	TANC1	1.48879	4.80495	0.036028	0.792352
ENSG00000198464	ZNF480	1.44834	4.70658	0.0360535	0.792352
ENSG00000176396	EID2	-1.24485	5.9255	0.0360729	0.792352
ENSG00000188641	DPYD	2.31954	3.53064	0.036232	0.794377
ENSG00000111237	VPS29	-0.930958	6.4969	0.0362974	0.794377
ENSG00000089916	GPATCH2L	2.11929	3.73965	0.0363895	0.794436
ENSG00000170425	ADORA2B	-2.23258	4.51132	0.0364323	0.794436
ENSG00000173889	PHC3	1.91854	4.40865	0.0365177	0.794848
ENSG00000105939	ZC3HAV1	-2.19081	4.65737	0.0366364	0.794848
ENSG00000163376	KBTBD8	-6.93222	2.69607	0.0367594	0.794848
ENSG00000273329	AC078846.1	3.04522	2.94648	0.0367595	0.794848
ENSG00000147535	PLPP5	1.36033	5.07265	0.036814	0.794848
ENSG00000204272	NBDY	-1.72059	5.27152	0.0369562	0.794848
ENSG00000152377	SPOCK1	-2.50674	4.15743	0.0374512	0.794848
ENSG00000047634	SCML1	-2.39798	4.45599	0.0374533	0.794848
ENSG00000033170	FUT8	-6.64775	2.44989	0.0374994	0.794848
ENSG00000182504	CEP97	1.608	4.66	0.0375183	0.794848
ENSG00000213246	SUPT4H1	0.773569	6.77829	0.0375758	0.794848
ENSG00000059573	ALDH18A1	-0.884091	6.82723	0.0377126	0.794848
ENSG00000152413	HOMER1	1.1958	5.38249	0.0377653	0.794848
ENSG00000134590	RTL8C	-1.51348	5.18008	0.0379561	0.794848
ENSG00000090054	SPTLC1	2.59401	3.2504	0.038002	0.794848
ENSG00000198954	KIF1BP	1.28318	5.1847	0.0380172	0.794848
ENSG00000198846	TOX	0.945964	5.94867	0.0380321	0.794848
ENSG00000174227	PIGG	-2.42863	4.12389	0.0380607	0.794848
ENSG00000099330	OCEL1	-2.76265	4.10568	0.0380731	0.794848
ENSG00000164841	TMEM74	3.25679	2.38371	0.038133	0.794848
ENSG00000168566	SNRNP48	1.85356	4.38005	0.0382884	0.794848
ENSG00000104967	NOVA2	-6.66399	2.44774	0.0385743	0.794848
ENSG00000123095	BHLHE41	-1.17328	5.77257	0.0386127	0.794848
ENSG00000088970	KIZ	1.19963	5.43566	0.0386818	0.794848
ENSG00000105738	SIPA1L3	-3.75894	3.46404	0.0387379	0.794848
ENSG00000075218	GTSE1	0.674332	7.23136	0.0387495	0.794848
ENSG00000168883	USP39	-1.23572	5.89696	0.0388766	0.794848
ENSG00000164187	LMBRD2	2.34226	3.20935	0.0388831	0.794848
ENSG00000108187	PBLD	-7.28285	2.99382	0.0389114	0.794848
ENSG00000257950	P2RX5-TAX1BP3	1.19557	5.17329	0.0389533	0.794848
ENSG00000182985	CADM1	0.662247	7.10622	0.0390456	0.794848
ENSG00000133997	MED6	-2.06975	4.53362	0.039096	0.794848
ENSG00000036054	TBC1D23	1.72514	4.17197	0.0391772	0.794848
ENSG00000133858	ZFC3H1	-5.14737	3.33349	0.0392552	0.794848
ENSG00000156304	SCAF4	0.994967	5.78636	0.0393413	0.794848
ENSG00000136802	LRRC8A	-0.841123	6.80686	0.0394052	0.794848
ENSG00000255561	FDXACB1	-4.21901	3.28494	0.0394061	0.794848
ENSG00000198270	TMEM116	2.80277	3.22901	0.0394874	0.794848
ENSG00000138449	SLC40A1	3.09121	2.51541	0.0396222	0.794848
ENSG00000103037	SETD6	1.31559	4.99208	0.0398249	0.794848
ENSG00000083814	ZNF671	3.13928	2.51888	0.0398986	0.794848
ENSG00000112079	STK38	-4.50098	2.863	0.0399821	0.794848
ENSG00000101811	CSTF2	1.61923	4.58472	0.0400179	0.794848
ENSG00000170027	YWHAG	-0.649915	7.64123	0.0401777	0.794848
ENSG00000137834	SMAD6	3.03677	2.54914	0.0401831	0.794848
ENSG00000165782	TMEM55B	1.14252	5.4228	0.0402124	0.794848
ENSG00000145431	PDGFC	1.34247	5.04753	0.0402327	0.794848
ENSG00000093144	ECHDC1	-1.02314	6.0824	0.0402792	0.794848
ENSG00000165879	FRAT1	3.38466	1.57853	0.0403168	0.794848
ENSG00000134452	FBXO18	1.18627	5.19891	0.0403219	0.794848
ENSG00000133131	MORC4	-3.20359	3.64003	0.0403435	0.794848
ENSG00000162604	TM2D1	1.81394	4.52785	0.0403459	0.794848
ENSG00000134644	PUM1	0.829585	6.2372	0.040358	0.794848
ENSG00000111530	CAND1	0.67551	7.08798	0.0403932	0.794848
ENSG00000154065	ANKRD29	-6.88561	2.62892	0.0404893	0.794848
ENSG00000089053	ANAPC5	-0.927209	6.51497	0.040497	0.794848
ENSG00000013275	PSMC4	0.556727	8.00427	0.040514	0.794848
ENSG00000188783	PRELP	1.83029	3.97545	0.0405221	0.794848
ENSG00000100473	COCH	-0.831164	7.1557	0.0405273	0.794848
ENSG00000131871	SELENOS	0.755979	6.68274	0.0405605	0.794848
ENSG00000280832	GSEC	-6.62651	2.43619	0.0405777	0.794848
ENSG00000126524	SBDS	1.35376	5.35961	0.0405888	0.794848
ENSG00000214253	FIS1	0.757337	6.62388	0.040619	0.794848
ENSG00000121988	ZRANB3	-6.69785	2.47297	0.0408194	0.79578
ENSG00000006327	TNFRSF12A	-1.35681	5.42484	0.0408415	0.79578
ENSG00000233822	HIST1H2BN	-4.76517	2.99876	0.0408653	0.79578
ENSG00000165300	SLITRK5	-3.35569	3.36198	0.0411563	0.800151
ENSG00000261604	AC114947.2	-1.37324	5.40507	0.0414362	0.803639
ENSG00000156968	MPV17L	-1.73945	4.85689	0.0416226	0.803639
ENSG00000115318	LOXL3	-1.81638	4.68047	0.0416452	0.803639
ENSG00000119900	OGFRL1	-2.22217	4.75807	0.0416591	0.803639
ENSG00000217930	PAM16	2.11711	3.90114	0.0417407	0.803639
ENSG00000102967	DHODH	-2.54341	4.07203	0.0417891	0.803639
ENSG00000051382	PIK3CB	1.63759	4.2521	0.041923	0.803639
ENSG00000189184	PCDH18	-6.75592	2.53821	0.0419664	0.803639
ENSG00000167315	ACAA2	-1.48302	5.10188	0.0420201	0.803639
ENSG00000133818	RRAS2	-6.92001	2.66077	0.0420334	0.803639
ENSG00000101856	PGRMC1	-0.76796	6.88526	0.0421891	0.803639
ENSG00000168612	ZSWIM1	2.34208	3.38572	0.0422056	0.803639
ENSG00000121022	COPS5	-1.23402	6.02189	0.0422147	0.803639
ENSG00000126749	EMG1	-0.999672	6.09846	0.0422729	0.803639
ENSG00000170430	MGMT	-2.37026	4.28423	0.042339	0.803639
ENSG00000078596	ITM2A	-1.13443	5.85516	0.0425929	0.804506
ENSG00000109929	SC5D	-1.14052	5.81025	0.0425975	0.804506
ENSG00000158321	AUTS2	-1.65966	4.85039	0.0426402	0.804506
ENSG00000118369	USP35	2.34467	3.45092	0.042701	0.804506
ENSG00000167671	UBXN6	0.958492	5.87354	0.0427775	0.804506
ENSG00000157184	CPT2	1.60101	4.34375	0.0427865	0.804506
ENSG00000138593	SECISBP2L	1.82571	4.22694	0.0428775	0.804958
ENSG00000204120	GIGYF2	-1.17305	5.81093	0.0430472	0.80598
ENSG00000156395	SORCS3	-6.85838	2.63391	0.0430661	0.80598
ENSG00000214226	C17orf67	-6.84759	2.60168	0.0431805	0.806865
ENSG00000198951	NAGA	-2.022	4.61138	0.0432541	0.806984
ENSG00000136908	DPM2	-1.15	5.66673	0.0437653	0.814175
ENSG00000163467	TSACC	3.39927	1.90482	0.043903	0.814175
ENSG00000096093	EFHC1	3.08932	2.76153	0.0439063	0.814175
ENSG00000171320	ESCO2	-1.41482	5.23029	0.0439566	0.814175
ENSG00000156931	VPS8	2.60328	3.11617	0.0440459	0.814175
ENSG00000110400	NECTIN1	1.41409	4.62513	0.0440461	0.814175
ENSG00000186166	CCDC84	2.2419	3.8002	0.0443846	0.819172
ENSG00000198551	ZNF627	2.40757	3.33832	0.0445212	0.820331
ENSG00000104980	TIMM44	-0.858951	6.60901	0.044584	0.820331
ENSG00000111731	C2CD5	-2.7159	4.12649	0.0446866	0.820963
ENSG00000144959	NCEH1	-6.75877	2.55668	0.044923	0.823088
ENSG00000115073	ACTR1B	0.854349	6.2545	0.0449393	0.823088
ENSG00000101017	CD40	-2.79177	3.76746	0.0451011	0.824027
ENSG00000158158	CNNM4	1.9114	3.84112	0.045164	0.824027
ENSG00000117614	SYF2	1.00768	5.66911	0.0452187	0.824027
ENSG00000166173	LARP6	-1.3515	5.54324	0.0452649	0.824027
ENSG00000101365	IDH3B	-0.64944	7.461	0.0454053	0.824894
ENSG00000124155	PIGT	0.587629	7.67524	0.0454866	0.824894
ENSG00000164199	ADGRV1	2.1476	3.67887	0.0455466	0.824894
ENSG00000175193	PARL	-1.61898	5.15451	0.0455872	0.824894
ENSG00000038427	VCAN	0.600675	7.51253	0.045672	0.825186
ENSG00000221886	ZBED8	-6.81608	2.58231	0.0457823	0.825937
ENSG00000143322	ABL2	1.69683	4.34905	0.0459056	0.826921
ENSG00000048649	RSF1	0.77655	6.44404	0.0459909	0.827216
ENSG00000148143	ZNF462	-1.1094	5.82352	0.0463027	0.830807
ENSG00000106617	PRKAG2	-6.75672	2.55374	0.0463288	0.830807
ENSG00000165424	ZCCHC24	0.656091	6.9607	0.046484	0.832348
ENSG00000130725	UBE2M	-0.70271	7.0974	0.0469034	0.833606
ENSG00000182747	SLC35D3	-2.55302	3.98363	0.047124	0.833606
ENSG00000108389	MTMR4	-1.63452	4.87282	0.047155	0.833606
ENSG00000134825	TMEM258	0.513503	8.60795	0.0472245	0.833606
ENSG00000137338	PGBD1	-6.94534	2.72056	0.0473198	0.833606
ENSG00000197136	PCNX3	1.09465	5.56392	0.0474479	0.833606
ENSG00000237550	RPL9P9	0.637165	7.24129	0.0475651	0.833606
ENSG00000129691	ASH2L	-1.04734	6.0834	0.0476205	0.833606
ENSG00000118971	CCND2	-0.631806	7.60966	0.0476479	0.833606
ENSG00000124608	AARS2	-3.6423	3.40543	0.0477305	0.833606
ENSG00000136936	XPA	1.2859	4.95782	0.0477871	0.833606
ENSG00000086062	B4GALT1	-2.44558	3.99729	0.0480117	0.833606
ENSG00000106609	TMEM248	-0.849879	6.62882	0.0480905	0.833606
ENSG00000065802	ASB1	-1.66686	4.94228	0.0481228	0.833606
ENSG00000261455	LINC01003	2.01612	4.09321	0.0481383	0.833606
ENSG00000108423	TUBD1	-3.2002	3.73612	0.0481544	0.833606
ENSG00000083807	SLC27A5	-1.19619	5.81402	0.0484214	0.833606
ENSG00000102780	DGKH	1.99691	3.75245	0.0484382	0.833606
ENSG00000162174	ASRGL1	-1.54663	5.07925	0.0484462	0.833606
ENSG00000279453	Z99129.4	-4.92296	3.1502	0.0484852	0.833606
ENSG00000164638	SLC29A4	2.33892	3.09958	0.0485469	0.833606
ENSG00000139746	RBM26	-1.40658	5.37343	0.0485825	0.833606
ENSG00000159556	ISL2	-6.33553	2.18521	0.0486939	0.833606
ENSG00000108587	GOSR1	1.06613	5.60056	0.048797	0.833606
ENSG00000167775	CD320	0.571418	7.48203	0.0488092	0.833606
ENSG00000133101	CCNA1	2.82377	2.40133	0.0488183	0.833606
ENSG00000197177	ADGRA1	-6.645	2.43991	0.0488206	0.833606
ENSG00000120049	KCNIP2	-6.51266	2.31569	0.0489087	0.833606
ENSG00000232956	SNHG15	-0.850769	6.63837	0.0489621	0.833606
ENSG00000180011	ZADH2	0.822022	6.36142	0.0490291	0.833606
ENSG00000110436	SLC1A2	-6.58281	2.38377	0.0490837	0.833606
ENSG00000168569	TMEM223	-1.09957	5.85504	0.0491277	0.833606
ENSG00000114520	SNX4	1.21588	5.09002	0.0491443	0.833606
ENSG00000153048	CARHSP1	0.831697	6.04856	0.0492056	0.833606
ENSG00000131323	TRAF3	1.89792	3.70992	0.0492063	0.833606
ENSG00000176533	GNG7	-0.997784	6.43127	0.0492404	0.833606
ENSG00000135723	FHOD1	-2.40375	4.10075	0.0494699	0.833606
ENSG00000143315	PIGM	1.93652	3.78471	0.0495072	0.833606
ENSG00000177469	CAVIN1	-1.30098	5.47875	0.0495218	0.833606
ENSG00000198900	TOP1	0.562194	7.9139	0.0495876	0.833606
ENSG00000165006	UBAP1	-1.29096	5.56612	0.049676	0.833606
ENSG00000223501	VPS52	-1.62325	4.87788	0.0496958	0.833606
ENSG00000160818	GPATCH4	-0.69023	7.38391	0.0498765	0.833606
ENSG00000163399	ATP1A1	-0.793721	6.60356	0.0499037	0.833606
ENSG00000229047	AF127577.1	-4.71003	2.97728	0.0499109	0.833606
ENSG00000254004	ZNF260	-2.47477	4.0061	0.0501613	0.833606
ENSG00000174917	C19orf70	-0.822303	6.78115	0.0502093	0.833606
ENSG00000183475	ASB7	2.13901	3.81449	0.0502831	0.833606
ENSG00000164221	CCDC112	1.42781	4.81639	0.0503488	0.833606
ENSG00000066651	TRMT11	1.94857	3.89037	0.0506216	0.833606
ENSG00000114353	GNAI2	-0.531225	8.47771	0.0508127	0.833606
ENSG00000184863	RBM33	-2.60986	3.91299	0.0509279	0.833606
ENSG00000076770	MBNL3	-1.76437	5.07131	0.0509859	0.833606
ENSG00000235065	RPL24P2	-3.5783	3.34963	0.0509898	0.833606
ENSG00000174996	KLC2	-3.64349	3.42172	0.0510397	0.833606
ENSG00000143845	ETNK2	1.42049	4.71807	0.0510653	0.833606
ENSG00000091073	DTX2	-4.33098	2.73109	0.0511334	0.833606
ENSG00000169375	SIN3A	1.15984	5.39658	0.051221	0.833606
ENSG00000037749	MFAP3	-6.6501	2.45611	0.0512583	0.833606
ENSG00000120370	GORAB	1.67195	4.18929	0.0512883	0.833606
ENSG00000156453	PCDH1	1.42005	4.72988	0.0513458	0.833606
ENSG00000164543	STK17A	1.1738	5.07997	0.0513563	0.833606
ENSG00000068354	TBC1D25	-3.47092	3.55051	0.0514076	0.833606
ENSG00000164008	C1orf50	2.98059	2.16725	0.0514281	0.833606
ENSG00000127863	TNFRSF19	1.43626	4.84822	0.0515633	0.833606
ENSG00000108443	RPS6KB1	1.61215	4.37898	0.0518468	0.833606
ENSG00000136280	CCM2	-1.58992	4.8147	0.0518737	0.833606
ENSG00000120727	PAIP2	0.67154	7.13011	0.0519012	0.833606
ENSG00000165795	NDRG2	1.27567	4.95947	0.0519253	0.833606
ENSG00000104164	BLOC1S6	-0.82573	6.47884	0.0519664	0.833606
ENSG00000127507	ADGRE2	-6.89864	2.64071	0.0519769	0.833606
ENSG00000175048	ZDHHC14	-3.08237	3.66549	0.0520249	0.833606
ENSG00000137727	ARHGAP20	3.40312	2.20676	0.0520255	0.833606
ENSG00000127995	CASD1	2.76033	3.10555	0.0520801	0.833606
ENSG00000229257	AL807752.2	-1.91369	4.8329	0.0521071	0.833606
ENSG00000131094	C1QL1	-0.801253	6.64207	0.0521794	0.833606
ENSG00000134077	THUMPD3	-1.31305	5.43415	0.052485	0.833606
ENSG00000107242	PIP5K1B	1.03488	5.5954	0.0525675	0.833606
ENSG00000188313	PLSCR1	1.11845	5.58871	0.0526783	0.833606
ENSG00000062194	GPBP1	0.920121	6.05505	0.0527217	0.833606
ENSG00000204381	LAYN	-6.34235	2.20735	0.0528222	0.833606
ENSG00000167705	RILP	-6.7213	2.49698	0.0528653	0.833606
ENSG00000071246	VASH1	-2.2053	4.21995	0.0530581	0.833606
ENSG00000143013	LMO4	0.495281	8.45405	0.0531379	0.833606
ENSG00000255248	MIR100HG	-1.83574	4.70446	0.0532383	0.833606
ENSG00000118162	KPTN	-2.00405	4.60844	0.05324	0.833606
ENSG00000162775	RBM15	1.71838	4.04992	0.0532839	0.833606
ENSG00000134597	RBMX2	1.8305	4.67057	0.0532984	0.833606
ENSG00000243678	NME2	1.18059	5.13229	0.0533122	0.833606
ENSG00000152056	AP1S3	-6.44888	2.28017	0.0533533	0.833606
ENSG00000164904	ALDH7A1	0.793922	6.79359	0.0534037	0.833606
ENSG00000151929	BAG3	-1.87184	5.02578	0.0534078	0.833606
ENSG00000124275	MTRR	1.36101	4.72285	0.0534952	0.833606
ENSG00000168303	MPLKIP	-0.757205	6.92787	0.0536058	0.833606
ENSG00000073910	FRY	3.29666	2.45859	0.0536265	0.833606
ENSG00000184384	MAML2	1.12222	5.42691	0.0537281	0.833606
ENSG00000136895	GARNL3	-4.78202	3.01887	0.0538984	0.833606
ENSG00000099810	MTAP	-0.978421	6.4503	0.0539877	0.833606
ENSG00000197008	ZNF138	2.06878	3.74309	0.0539907	0.833606
ENSG00000171766	GATM	2.66024	2.20835	0.0540323	0.833606
ENSG00000122435	TRMT13	-4.13206	3.20771	0.0540936	0.833606
ENSG00000181449	SOX2	0.55153	7.98325	0.0541155	0.833606
ENSG00000243155	AL162431.2	-6.86903	2.61417	0.0541282	0.833606
ENSG00000166813	KIF7	-6.52319	2.33242	0.0541414	0.833606
ENSG00000144681	STAC	3.16817	2.31266	0.0541488	0.833606
ENSG00000166848	TERF2IP	0.773011	6.46892	0.0541499	0.833606
ENSG00000247626	MARS2	-2.12504	4.4593	0.0541674	0.833606
ENSG00000048740	CELF2	-0.703978	7.41334	0.0543081	0.833606
ENSG00000189144	ZNF573	-6.82304	2.58938	0.0543723	0.833606
ENSG00000164024	METAP1	1.01422	5.69378	0.0544089	0.833606
ENSG00000184557	SOCS3	3.19794	2.47209	0.0544248	0.833606
ENSG00000089159	PXN	-1.46903	5.17247	0.0544662	0.833606
ENSG00000183826	BTBD9	2.69192	2.54084	0.0545332	0.833606
ENSG00000131848	ZSCAN5A	-4.85489	3.1155	0.0545514	0.833606
ENSG00000118260	CREB1	0.997624	5.98182	0.054744	0.833606
ENSG00000170264	FAM161A	-3.50609	3.24108	0.0548587	0.833606
ENSG00000100441	KHNYN	-1.4332	5.28543	0.0549025	0.833606
ENSG00000144406	UNC80	-6.62412	2.43157	0.0549311	0.833606
ENSG00000189077	TMEM120A	1.43852	4.53392	0.054942	0.833606
ENSG00000206120	EGFEM1P	3.46552	1.99766	0.0549433	0.833606
ENSG00000125650	PSPN	-6.37459	2.22481	0.0549493	0.833606
ENSG00000182095	TNRC18	1.2193	4.98535	0.0550893	0.834676
ENSG00000029993	HMGB3	-1.116	5.78629	0.0553209	0.834788
ENSG00000204237	OXLD1	0.812278	6.35391	0.0554713	0.834788
ENSG00000136021	SCYL2	1.2275	4.92556	0.0555489	0.834788
ENSG00000167553	TUBA1C	-0.551906	8.42494	0.0556655	0.834788
ENSG00000138760	SCARB2	0.670699	6.88035	0.0556713	0.834788
ENSG00000116584	ARHGEF2	0.569808	7.9199	0.0557266	0.834788
ENSG00000160949	TONSL	1.69701	4.10188	0.0557578	0.834788
ENSG00000104112	SCG3	1.01663	5.69761	0.0558591	0.834788
ENSG00000090372	STRN4	-0.963977	6.13844	0.055985	0.834788
ENSG00000116205	TCEANC2	-3.80891	3.3995	0.0560067	0.834788
ENSG00000101868	POLA1	-2.84795	3.81124	0.0560296	0.834788
ENSG00000066777	ARFGEF1	1.78057	4.06401	0.0560764	0.834788
ENSG00000186687	LYRM7	0.836073	6.1716	0.0561827	0.834788
ENSG00000197299	BLM	-1.41163	5.05854	0.0563553	0.834788
ENSG00000186834	HEXIM1	-1.70961	5.21624	0.0563721	0.834788
ENSG00000227694	RPL23AP74	2.79524	3.03233	0.0564085	0.834788
ENSG00000108591	DRG2	1.28003	4.85389	0.0564277	0.834788
ENSG00000146373	RNF217	1.39186	4.69138	0.05646	0.834788
ENSG00000214203	RPS4XP1	-3.92275	3.0339	0.0564686	0.834788
ENSG00000056097	ZFR	-0.757849	6.79162	0.0564863	0.834788
ENSG00000111897	SERINC1	0.785424	6.29553	0.0565748	0.835069
ENSG00000160213	CSTB	-0.488057	9.11511	0.0566869	0.835557
ENSG00000177058	SLC38A9	-6.59284	2.38131	0.0567469	0.835557
ENSG00000124786	SLC35B3	2.11906	3.63622	0.0571365	0.838417
ENSG00000124788	ATXN1	1.53175	4.28662	0.0572363	0.838417
ENSG00000125459	MSTO1	2.51177	2.79985	0.0572747	0.838417
ENSG00000230590	FTX	2.68931	2.74129	0.057464	0.838417
ENSG00000062485	CS	-0.774722	6.71614	0.0574753	0.838417
ENSG00000214174	AMZ2P1	2.64675	3.11985	0.0575435	0.838417
ENSG00000272617	COG8	2.69298	2.4311	0.0575476	0.838417
ENSG00000165689	SDCCAG3	-0.786787	7.11455	0.0575508	0.838417
ENSG00000233384	AC096537.1	-2.98685	3.72355	0.0577472	0.838417
ENSG00000181218	HIST3H2A	0.764279	6.69073	0.0578156	0.838417
ENSG00000214194	SMIM30	-1.86306	4.7457	0.0579648	0.838417
ENSG00000136044	APPL2	-3.66904	3.42999	0.0580356	0.838417
ENSG00000163539	CLASP2	0.956135	5.53149	0.0580389	0.838417
ENSG00000118418	HMGN3	-0.653058	7.96416	0.0581179	0.838417
ENSG00000107669	ATE1	1.17608	5.23113	0.0581839	0.838417
ENSG00000111145	ELK3	-3.94694	3.05473	0.0581851	0.838417
ENSG00000157557	ETS2	-1.13301	5.85857	0.0582242	0.838417
ENSG00000198695	MT-ND6	0.751763	7.23024	0.0582277	0.838417
ENSG00000101188	NTSR1	-1.14564	5.57708	0.058267	0.838417
ENSG00000158079	PTPDC1	-3.76352	2.89959	0.0586032	0.841823
ENSG00000248905	FMN1	1.3372	4.63788	0.0587063	0.841823
ENSG00000151576	QTRT2	-1.98571	4.31709	0.0587139	0.841823
ENSG00000158941	CCAR2	0.998333	5.62952	0.0587923	0.841941
ENSG00000170681	CAVIN4	-6.80108	2.56067	0.0590807	0.844568
ENSG00000104549	SQLE	-0.826792	7.11598	0.0591162	0.844568
ENSG00000138795	LEF1	-4.37686	3.56073	0.0593054	0.846265
ENSG00000085978	ATG16L1	-2.5063	3.82237	0.0594462	0.84678
ENSG00000101447	FAM83D	0.668689	6.8265	0.0594825	0.84678
ENSG00000011275	RNF216	1.07163	5.55576	0.059583	0.84697
ENSG00000279348	AC012513.3	-7.02211	2.74987	0.0596368	0.84697
ENSG00000061936	SFSWAP	0.6785	6.79395	0.0597127	0.847047
ENSG00000144029	MRPS5	0.729425	6.47159	0.0598352	0.847299
ENSG00000109184	DCUN1D4	-1.23059	5.48607	0.0600862	0.847299
ENSG00000259071	AL359397.2	-6.94815	2.69598	0.06014	0.847299
ENSG00000130762	ARHGEF16	-3.79981	2.9214	0.0602023	0.847299
ENSG00000139197	PEX5	1.38363	4.81383	0.0602239	0.847299
ENSG00000188868	ZNF563	3.33069	1.21556	0.0602351	0.847299
ENSG00000183617	MRPL54	-0.831492	6.73225	0.0603076	0.847299
ENSG00000154556	SORBS2	3.26703	1.89236	0.0604999	0.847299
ENSG00000138764	CCNG2	1.09105	5.74492	0.0605343	0.847299
ENSG00000024048	UBR2	1.65529	4.226	0.0606957	0.847299
ENSG00000124767	GLO1	-0.548623	7.98468	0.0607289	0.847299
ENSG00000084623	EIF3I	0.520872	8.02875	0.0608265	0.847299
ENSG00000136273	HUS1	-2.52825	3.92221	0.0608541	0.847299
ENSG00000029363	BCLAF1	0.743837	6.80368	0.0610339	0.847299
ENSG00000170624	SGCD	-1.1472	5.7009	0.0610585	0.847299
ENSG00000170396	ZNF804A	-4.35729	2.75378	0.0610593	0.847299
ENSG00000187391	MAGI2	1.4124	4.77076	0.0610617	0.847299
ENSG00000205730	ITPRIPL2	1.5848	4.25176	0.0610774	0.847299
ENSG00000131724	IL13RA1	-6.82293	2.60519	0.0611102	0.847299
ENSG00000267680	ZNF224	2.31712	4.04614	0.0613324	0.847299
ENSG00000158850	B4GALT3	-0.843905	6.48394	0.061354	0.847299
ENSG00000264575	LINC00526	-6.99098	2.708	0.0613562	0.847299
ENSG00000112578	BYSL	-1.08636	5.8917	0.0614635	0.847299
ENSG00000143515	ATP8B2	-1.48196	4.93959	0.0614876	0.847299
ENSG00000246263	UBR5-AS1	-7.02343	2.73738	0.0614936	0.847299
ENSG00000241399	CD302	-6.508	2.32124	0.061656	0.847652
ENSG00000088205	DDX18	-0.759553	7.14098	0.0618905	0.847652
ENSG00000139514	SLC7A1	-1.16097	5.94696	0.0619032	0.847652
ENSG00000115687	PASK	-4.39504	2.78112	0.0620015	0.847652
ENSG00000164164	OTUD4	-3.99374	3.1506	0.0620321	0.847652
ENSG00000184897	H1FX	0.495647	8.77917	0.0620785	0.847652
ENSG00000189067	LITAF	-0.759082	7.06818	0.0620982	0.847652
ENSG00000184260	HIST2H2AC	3.09186	2.51905	0.0622261	0.847652
ENSG00000181007	ZFP82	-2.398	4.0471	0.0622479	0.847652
ENSG00000138696	BMPR1B	1.75233	4.02094	0.06234	0.847652
ENSG00000008324	SS18L2	-1.10256	5.76481	0.0623554	0.847652
ENSG00000166922	SCG5	-6.79961	2.54652	0.0623658	0.847652
ENSG00000257663	AC025259.1	-4.32082	2.63537	0.0627446	0.849093
ENSG00000197312	DDI2	-2.97219	4.10031	0.0627563	0.849093
ENSG00000135678	CPM	0.715195	6.89127	0.0627973	0.849093
ENSG00000133226	SRRM1	0.65064	6.72766	0.0628731	0.849093
ENSG00000135900	MRPL44	0.861696	6.19239	0.0629822	0.849093
ENSG00000116251	RPL22	0.469261	8.54357	0.0630279	0.849093
ENSG00000173638	SLC19A1	-0.869645	6.21526	0.0630349	0.849093
ENSG00000123643	SLC36A1	-6.55684	2.38682	0.0631221	0.849093
ENSG00000117748	RPA2	-1.00684	5.93029	0.0631937	0.849093
ENSG00000100836	PABPN1	-0.900546	6.35812	0.0632059	0.849093
ENSG00000272173	U47924.2	1.62008	4.0949	0.0632491	0.849093
ENSG00000237773	AC003075.1	-4.53018	2.8154	0.0633452	0.849433
ENSG00000152952	PLOD2	0.696218	6.54088	0.0635923	0.850207
ENSG00000088756	ARHGAP28	3.08042	2.06669	0.0636576	0.850207
ENSG00000137513	NARS2	1.30837	5.43795	0.0636713	0.850207
ENSG00000131981	LGALS3	-0.610624	7.7057	0.063843	0.850207
ENSG00000171295	ZNF440	-6.67427	2.45505	0.0640782	0.850207
ENSG00000156858	PRR14	-1.22145	5.28786	0.0641013	0.850207
ENSG00000133142	TCEAL4	0.765471	6.35286	0.0641922	0.850207
ENSG00000165238	WNK2	-1.11012	5.73987	0.0643265	0.850207
ENSG00000250462	LRRC37BP1	2.06639	3.64601	0.0644429	0.850207
ENSG00000272870	AC097534.2	-1.21448	5.40776	0.0645744	0.850207
ENSG00000119314	PTBP3	0.676571	6.72918	0.0649176	0.850207
ENSG00000116731	PRDM2	-1.72315	4.58011	0.0652836	0.850207
ENSG00000153879	CEBPG	-1.21402	5.63291	0.0653664	0.850207
ENSG00000250186	AC091180.3	-0.906324	6.09279	0.0653708	0.850207
ENSG00000173757	STAT5B	-1.72491	4.70494	0.0654057	0.850207
ENSG00000196975	ANXA4	-1.45943	4.87711	0.0654263	0.850207
ENSG00000112159	MDN1	-1.51638	4.90365	0.0660147	0.850207
ENSG00000166004	CEP295	1.44201	4.56996	0.066035	0.850207
ENSG00000136878	USP20	1.66597	4.07649	0.0661009	0.850207
ENSG00000184445	KNTC1	-1.9678	4.38285	0.0661182	0.850207
ENSG00000172890	NADSYN1	-3.28952	3.35848	0.0661774	0.850207
ENSG00000108848	LUC7L3	-0.671303	7.23738	0.0662066	0.850207
ENSG00000129116	PALLD	1.61565	4.1896	0.066255	0.850207
ENSG00000139684	ESD	0.584062	7.44844	0.0663573	0.850207
ENSG00000159167	STC1	-6.66213	2.46015	0.0664046	0.850207
ENSG00000105810	CDK6	0.645449	7.08396	0.0664339	0.850207
ENSG00000179085	DPM3	-1.55809	4.85736	0.0664844	0.850207
ENSG00000103769	RAB11A	-0.607174	7.79948	0.0665211	0.850207
ENSG00000082153	BZW1	0.925414	5.73093	0.0667031	0.850207
ENSG00000152127	MGAT5	-1.25696	5.56528	0.0667494	0.850207
ENSG00000214078	CPNE1	0.513345	7.64427	0.0667567	0.850207
ENSG00000103174	NAGPA	1.27601	4.90926	0.0668992	0.850207
ENSG00000105136	ZNF419	-3.21377	3.23869	0.0669922	0.850207
ENSG00000198862	LTN1	-1.56665	4.87788	0.0670013	0.850207
ENSG00000105755	ETHE1	0.96318	5.45958	0.0670276	0.850207
ENSG00000111331	OAS3	2.21866	3.36351	0.0672471	0.850207
ENSG00000164944	VIRMA	1.46409	4.44055	0.0673601	0.850207
ENSG00000133424	LARGE1	1.66765	3.87663	0.0673719	0.850207
ENSG00000138031	ADCY3	-1.05987	5.66765	0.0674049	0.850207
ENSG00000169242	EFNA1	1.06475	5.52975	0.0674866	0.850207
ENSG00000112972	HMGCS1	-0.686103	7.61609	0.0675341	0.850207
ENSG00000237517	DGCR5	-6.79177	2.58099	0.0675762	0.850207
ENSG00000164576	SAP30L	1.36499	4.72258	0.067638	0.850207
ENSG00000118680	MYL12B	-0.597506	7.8046	0.0676576	0.850207
ENSG00000187091	PLCD1	-6.75862	2.56703	0.0677252	0.850207
ENSG00000127220	ABHD8	-6.78343	2.53298	0.0677874	0.850207
ENSG00000149798	CDC42EP2	-4.6206	2.99095	0.0679009	0.850207
ENSG00000268496	AC245884.9	2.92766	1.49311	0.0679101	0.850207
ENSG00000196459	TRAPPC2	1.80156	3.88159	0.0679106	0.850207
ENSG00000101158	NELFCD	0.590995	7.11613	0.067927	0.850207
ENSG00000124151	NCOA3	-6.44614	2.27086	0.0679435	0.850207
ENSG00000262136	AC092115.3	-6.37091	2.2216	0.0679629	0.850207
ENSG00000103126	AXIN1	0.988138	5.50097	0.067983	0.850207
ENSG00000157103	SLC6A1	2.60459	2.66171	0.0680284	0.850207
ENSG00000009844	VTA1	0.877192	6.03017	0.0681511	0.850207
ENSG00000171223	JUNB	0.895218	5.86155	0.0681736	0.850207
ENSG00000264443	AL445686.2	3.33012	2.61551	0.0681845	0.850207
ENSG00000163611	SPICE1	1.93269	3.84522	0.0682258	0.850207
ENSG00000041802	LSG1	-1.52136	4.92207	0.0682698	0.850207
ENSG00000089351	GRAMD1A	-1.10503	5.70453	0.0683947	0.850207
ENSG00000135905	DOCK10	1.23938	5.44186	0.0684592	0.850207
ENSG00000014123	UFL1	1.39988	5.01242	0.0685161	0.850207
ENSG00000125462	C1orf61	-0.423469	10.1063	0.0685336	0.850207
ENSG00000157168	NRG1	-6.69611	2.48321	0.0687713	0.850207
ENSG00000147457	CHMP7	0.913981	5.63564	0.0688425	0.850207
ENSG00000280213	UCKL1-AS1	-6.25491	2.15598	0.0688467	0.850207
ENSG00000187068	C3orf70	-0.767076	6.96193	0.0689168	0.850207
ENSG00000122008	POLK	1.72262	4.25161	0.0689484	0.850207
ENSG00000144559	TAMM41	-1.58956	4.76471	0.0691811	0.850207
ENSG00000257342	AC025165.2	1.56687	4.03655	0.0692121	0.850207
ENSG00000113575	PPP2CA	-0.627649	7.13696	0.0692228	0.850207
ENSG00000173406	DAB1	1.2757	5.03209	0.0692241	0.850207
ENSG00000275183	LENG9	-6.50656	2.33998	0.0692279	0.850207
ENSG00000275023	MLLT6	-1.42558	5.29174	0.0692694	0.850207
ENSG00000082898	XPO1	-0.603261	7.59914	0.0692775	0.850207
ENSG00000146223	RPL7L1	-0.715888	6.81425	0.0693428	0.850207
ENSG00000103647	CORO2B	-1.05216	5.81655	0.0693527	0.850207
ENSG00000170088	TMEM192	1.27662	4.60113	0.0694094	0.850207
ENSG00000132669	RIN2	1.42672	4.61146	0.0695257	0.850207
ENSG00000116717	GADD45A	-1.15105	5.74995	0.0696392	0.850207
ENSG00000167972	ABCA3	-0.85779	6.10876	0.0696556	0.850207
ENSG00000226328	NUP50-AS1	-4.655	2.90724	0.0697557	0.850207
ENSG00000245748	AC097382.2	1.33333	4.79649	0.0698832	0.850207
ENSG00000175595	ERCC4	1.78758	4.37821	0.0698898	0.850207
ENSG00000115163	CENPA	-0.821106	6.42838	0.0699145	0.850207
ENSG00000197321	SVIL	-1.05607	5.59609	0.0699213	0.850207
ENSG00000171587	DSCAM	1.77584	3.85984	0.0699382	0.850207
ENSG00000162959	MEMO1	-6.77324	2.53491	0.0699555	0.850207
ENSG00000126217	MCF2L	-1.68058	4.81764	0.0700072	0.850207
ENSG00000133135	RNF128	-1.96223	4.37923	0.070095	0.850207
ENSG00000124201	ZNFX1	-1.63522	4.54008	0.0701176	0.850207
ENSG00000273314	AC005229.4	-6.3515	2.18227	0.0701478	0.850207
ENSG00000107890	ANKRD26	2.21944	3.45438	0.0702975	0.850207
ENSG00000118454	ANKRD13C	-1.96917	4.28011	0.0703981	0.850207
ENSG00000124006	OBSL1	-0.705001	6.75752	0.0704838	0.850207
ENSG00000116030	SUMO1	-0.877714	6.49551	0.0704851	0.850207
ENSG00000138496	PARP9	1.93923	3.52672	0.0704867	0.850207
ENSG00000143862	ARL8A	-0.957606	6.01614	0.0705716	0.850207
ENSG00000138180	CEP55	1.00988	5.44453	0.0706754	0.850207
ENSG00000273702	AC091271.1	2.78359	2.59295	0.0706803	0.850207
ENSG00000130844	ZNF331	-6.568	2.41488	0.0707462	0.850207
ENSG00000100139	MICALL1	1.25603	4.76975	0.070848	0.850207
ENSG00000171681	ATF7IP	1.16419	5.44282	0.0708692	0.850207
ENSG00000243477	NAT6	-2.77696	3.4531	0.0708995	0.850207
ENSG00000109066	TMEM104	-1.7909	4.64163	0.0711448	0.850207
ENSG00000229852	AC019205.2	-6.45705	2.27922	0.0711906	0.850207
ENSG00000145088	EAF2	2.26109	2.98497	0.0712299	0.850207
ENSG00000104671	DCTN6	0.811129	6.21058	0.0712847	0.850207
ENSG00000101940	WDR13	1.31378	4.82549	0.0713242	0.850207
ENSG00000237036	ZEB1-AS1	2.16623	3.40391	0.0713727	0.850207
ENSG00000004779	NDUFAB1	-0.472942	8.99079	0.0713939	0.850207
ENSG00000168496	FEN1	-0.805114	6.5039	0.0714463	0.850207
ENSG00000256618	MTRNR2L1	0.440849	9.37975	0.0714495	0.850207
ENSG00000141428	C18orf21	0.630865	7.07605	0.0714698	0.850207
ENSG00000224291	AC012671.1	-4.19206	2.60742	0.0715422	0.850227
ENSG00000162302	RPS6KA4	1.48798	4.53432	0.0716219	0.850333
ENSG00000068903	SIRT2	-1.16468	5.59658	0.071754	0.850922
ENSG00000134376	CRB1	3.37128	2.33035	0.071864	0.850922
ENSG00000112561	TFEB	-6.10838	2.02229	0.071884	0.850922
ENSG00000124772	CPNE5	-4.33512	2.63994	0.0722109	0.851894
ENSG00000114850	SSR3	-0.604366	7.70696	0.0722761	0.851894
ENSG00000113369	ARRDC3	0.995397	6.57452	0.0722841	0.851894
ENSG00000165449	SLC16A9	-6.19695	2.0875	0.0723938	0.851894
ENSG00000112118	MCM3	-0.767613	6.80072	0.0724779	0.851894
ENSG00000141447	OSBPL1A	1.09185	5.15429	0.072538	0.851894
ENSG00000114316	USP4	-2.36412	3.75606	0.0726163	0.851894
ENSG00000183605	SFXN4	-0.93989	5.92601	0.072627	0.851894
ENSG00000137876	RSL24D1	0.469645	8.37093	0.0727137	0.851894
ENSG00000135047	CTSL	1.18052	4.9006	0.0727942	0.851894
ENSG00000167637	ZNF283	-6.3374	2.19277	0.0728004	0.851894
ENSG00000198925	ATG9A	0.931913	5.49533	0.072885	0.851894
ENSG00000160695	VPS11	1.46528	4.16648	0.0733401	0.851894
ENSG00000102103	PQBP1	0.76164	6.04993	0.0734252	0.851894
ENSG00000120910	PPP3CC	1.49024	4.22002	0.0737223	0.851894
ENSG00000183340	JRKL	-6.82368	2.57464	0.0737518	0.851894
ENSG00000110852	CLEC2B	1.05121	5.16719	0.0737581	0.851894
ENSG00000228782	MRPL45P2	-7.07713	2.79716	0.0737844	0.851894
ENSG00000135018	UBQLN1	-0.685898	7.44556	0.0738872	0.851894
ENSG00000136478	TEX2	-2.62986	3.82288	0.0741002	0.851894
ENSG00000148655	LRMDA	-6.4416	2.27394	0.0741515	0.851894
ENSG00000118193	KIF14	0.796465	6.29063	0.0741567	0.851894
ENSG00000236144	TMEM147-AS1	2.05058	3.62474	0.0741616	0.851894
ENSG00000261036	AC113418.1	-6.8013	2.54656	0.0742025	0.851894
ENSG00000196705	ZNF431	1.32204	4.70906	0.0742877	0.851894
ENSG00000120875	DUSP4	0.674952	6.58935	0.0742933	0.851894
ENSG00000168282	MGAT2	-1.61957	5.30838	0.074319	0.851894
ENSG00000167081	PBX3	0.637706	6.86643	0.0743533	0.851894
ENSG00000033800	PIAS1	0.945062	5.60406	0.0744998	0.851894
ENSG00000092010	PSME1	0.607986	6.92605	0.0745183	0.851894
ENSG00000254473	AL354920.1	-6.72644	2.52924	0.0746374	0.851894
ENSG00000012822	CALCOCO1	-6.01959	1.96095	0.0746587	0.851894
ENSG00000185924	RTN4RL1	-1.57742	4.77179	0.0746771	0.851894
ENSG00000279692	AC110285.7	-6.70647	2.48994	0.0747693	0.851894
ENSG00000108840	HDAC5	0.816558	5.97965	0.0748152	0.851894
ENSG00000214026	MRPL23	-2.17611	4.65076	0.0748194	0.851894
ENSG00000138095	LRPPRC	0.683575	6.68891	0.0748273	0.851894
ENSG00000104517	UBR5	1.13728	5.47839	0.0748288	0.851894
ENSG00000166016	ABTB2	1.15038	5.34821	0.0748292	0.851894
ENSG00000242247	ARFGAP3	0.711773	6.54916	0.0748981	0.851894
ENSG00000102595	UGGT2	-6.08274	1.98689	0.0750683	0.851894
ENSG00000147679	UTP23	-1.57255	4.85493	0.0751901	0.851894
ENSG00000188322	SBK1	-1.25566	5.23363	0.0752381	0.851894
ENSG00000050820	BCAR1	-1.13874	5.33728	0.0753445	0.851894
ENSG00000228843	AL133410.2	3.07586	1.6249	0.0753828	0.851894
ENSG00000183597	TANGO2	-2.97394	3.40307	0.0754992	0.851894
ENSG00000138617	PARP16	-2.24138	4.26238	0.0755413	0.851894
ENSG00000135298	ADGRB3	2.3075	2.91895	0.0755427	0.851894
ENSG00000162600	OMA1	1.89115	3.90982	0.0755855	0.851894
ENSG00000140612	SEC11A	-0.707287	7.46686	0.0756044	0.851894
ENSG00000260630	SNAI3-AS1	-6.46721	2.32847	0.075624	0.851894
ENSG00000133641	C12orf29	1.05771	5.28241	0.0756969	0.851894
ENSG00000149403	GRIK4	-4.23598	2.6516	0.0757239	0.851894
ENSG00000116649	SRM	-0.489185	8.6122	0.076064	0.852609
ENSG00000117477	CCDC181	2.02267	3.43697	0.0762722	0.852609
ENSG00000230798	FOXD3-AS1	2.91189	2.58094	0.0763152	0.852609
ENSG00000070950	RAD18	1.27761	4.864	0.0763216	0.852609
ENSG00000203724	C1orf53	2.14981	3.54976	0.0763874	0.852609
ENSG00000095906	NUBP2	-0.823214	6.23537	0.0764107	0.852609
ENSG00000148300	REXO4	-1.08277	5.56988	0.0765972	0.852609
ENSG00000188315	C3orf62	1.88485	3.50656	0.0766091	0.852609
ENSG00000239382	ALKBH6	-6.04613	1.9816	0.0766184	0.852609
ENSG00000112983	BRD8	1.06058	5.11747	0.0766785	0.852609
ENSG00000100433	KCNK10	-4.32942	2.64483	0.0767507	0.852609
ENSG00000234965	SHISA8	-6.17548	2.06059	0.0767878	0.852609
ENSG00000121690	DEPDC7	2.3652	3.31287	0.0769803	0.852609
ENSG00000117010	ZNF684	-4.28834	2.6205	0.0769981	0.852609
ENSG00000101557	USP14	-0.762885	6.57102	0.0770204	0.852609
ENSG00000122644	ARL4A	-2.41849	3.88135	0.0770543	0.852609
ENSG00000114745	GORASP1	-2.22684	4.36103	0.0770562	0.852609
ENSG00000249835	VCAN-AS1	-4.70696	3.05416	0.0770648	0.852609
ENSG00000171368	TPPP	1.80209	4.00615	0.0773859	0.855374
ENSG00000144567	RETREG2	0.891228	5.73907	0.0774804	0.855631
ENSG00000224114	AL591846.1	1.28933	4.92459	0.0775672	0.855804
ENSG00000145012	LPP	1.09645	5.57985	0.0776831	0.856296
ENSG00000143409	MINDY1	2.68619	1.78865	0.0777719	0.856489
ENSG00000150893	FREM2	0.915829	5.95155	0.0778513	0.856517
ENSG00000104093	DMXL2	2.19276	3.01942	0.0782052	0.856517
ENSG00000136448	NMT1	-1.10865	5.51167	0.0782358	0.856517
ENSG00000103653	CSK	-0.589454	7.55397	0.0783508	0.856517
ENSG00000203943	SAMD13	-6.63283	2.42419	0.078354	0.856517
ENSG00000165233	CARD19	0.654248	6.7489	0.0783724	0.856517
ENSG00000082269	FAM135A	1.84511	4.01231	0.0784145	0.856517
ENSG00000100982	PCIF1	0.803433	6.07856	0.0784412	0.856517
ENSG00000163683	SMIM14	2.26522	2.92504	0.0784856	0.856517
ENSG00000147130	ZMYM3	-1.89253	4.2149	0.0784873	0.856517
ENSG00000125657	TNFSF9	1.32214	4.4644	0.0788072	0.856989
ENSG00000136160	EDNRB	-6.70235	2.46596	0.0790614	0.856989
ENSG00000136158	SPRY2	0.543797	7.32726	0.0790997	0.856989
ENSG00000126777	KTN1	-0.576648	7.4465	0.0791267	0.856989
ENSG00000161791	FMNL3	1.2353	4.7451	0.0791947	0.856989
ENSG00000196367	TRRAP	1.08017	5.13409	0.0791981	0.856989
ENSG00000171552	BCL2L1	1.15378	4.82137	0.0793206	0.856989
ENSG00000112312	GMNN	-0.867314	6.65277	0.0793946	0.856989
ENSG00000066697	MSANTD3	-1.13707	5.50027	0.0794288	0.856989
ENSG00000164404	GDF9	-1.47676	4.80889	0.0795098	0.856989
ENSG00000165406	2008-03-01	2.3582	3.04441	0.0795564	0.856989
ENSG00000140157	NIPA2	-0.710373	6.65171	0.0796175	0.856989
ENSG00000179456	ZBTB18	1.41378	4.42997	0.0796289	0.856989
ENSG00000165731	RET	2.55793	2.61599	0.0796633	0.856989
ENSG00000113273	ARSB	1.55392	4.1282	0.0797186	0.856989
ENSG00000269139	AC010336.5	2.43414	2.72001	0.0797717	0.856989
ENSG00000134313	KIDINS220	2.16676	3.15599	0.0798065	0.856989
ENSG00000114388	NPRL2	1.29562	4.58232	0.079834	0.856989
ENSG00000162433	AK4	-1.04055	5.7525	0.0798933	0.856989
ENSG00000171408	PDE7B	-3.11178	3.15756	0.0799571	0.856989
ENSG00000112320	SOBP	-1.76419	4.46251	0.0800392	0.857104
ENSG00000185305	ARL15	-6.54058	2.35839	0.0801329	0.857343
ENSG00000198265	HELZ	1.04136	5.75108	0.0803675	0.858806
ENSG00000120738	EGR1	-1.57782	4.80337	0.0804125	0.858806
ENSG00000141127	PRPSAP2	0.853569	5.87173	0.0806379	0.858889
ENSG00000100029	PES1	-0.645927	6.91399	0.0806413	0.858889
ENSG00000265840	AC010761.5	1.11915	4.9826	0.0807231	0.858889
ENSG00000133110	POSTN	2.42849	2.99632	0.0807255	0.858889
ENSG00000164253	WDR41	1.15545	4.86926	0.0807882	0.858889
ENSG00000165186	PTCHD1	-4.2471	2.688	0.0809604	0.858889
ENSG00000137497	NUMA1	0.645816	6.58725	0.0810419	0.858889
ENSG00000280077	AL353763.2	-6.75799	2.51871	0.081074	0.858889
ENSG00000168701	TMEM208	-0.961205	6.10711	0.081124	0.858889
ENSG00000162419	GMEB1	-2.8297	3.63504	0.0811698	0.858889
ENSG00000095203	EPB41L4B	2.40995	3.25195	0.0812929	0.858889
ENSG00000156860	FBRS	1.16837	5.0926	0.0813407	0.858889
ENSG00000204685	STARD7-AS1	-6.0777	2.01192	0.0813496	0.858889
ENSG00000183718	TRIM52	-3.04634	3.17662	0.0815162	0.859442
ENSG00000004059	ARF5	-1.77325	4.39532	0.0815451	0.859442
ENSG00000153395	LPCAT1	-1.07189	5.49692	0.0817339	0.860439
ENSG00000181396	OGFOD3	-1.20517	5.29543	0.0817829	0.860439
ENSG00000088256	GNA11	-0.669758	6.94416	0.0819499	0.861291
ENSG00000188859	FAM78B	-3.41022	3.20844	0.082023	0.861291
ENSG00000181222	POLR2A	0.974459	5.42067	0.0821115	0.861291
ENSG00000169427	KCNK9	-6.71154	2.47022	0.0821904	0.861291
ENSG00000253738	OTUD6B-AS1	1.36513	4.51992	0.0822222	0.861291
ENSG00000243279	PRAF2	1.43546	4.22895	0.0824372	0.861639
ENSG00000110888	CAPRIN2	-3.75129	2.90092	0.0824388	0.861639
ENSG00000139910	NOVA1	-0.779602	6.34084	0.0824706	0.861639
ENSG00000235823	OLMALINC	1.54428	4.59474	0.0826765	0.862254
ENSG00000197451	HNRNPAB	-0.479572	8.74137	0.0827098	0.862254
ENSG00000078403	MLLT10	1.07186	5.08521	0.0827448	0.862254
ENSG00000174483	BBS1	3.02822	2.58517	0.0828546	0.86265
ENSG00000139826	ABHD13	1.39807	4.63292	0.082975	0.862687
ENSG00000159885	ZNF222	2.36578	3.28324	0.0830017	0.862687
ENSG00000154079	SDHAF4	-1.39693	5.02788	0.0832413	0.864257
ENSG00000198492	YTHDF2	-0.627633	7.24114	0.0832967	0.864257
ENSG00000198300	PEG3	-6.79335	2.55929	0.0834904	0.86552
ENSG00000130751	NPAS1	-2.71541	3.52957	0.0838968	0.866902
ENSG00000196313	POM121	-1.32541	5.18402	0.0839247	0.866902
ENSG00000163531	NFASC	-3.12356	3.65545	0.0839776	0.866902
ENSG00000088836	SLC4A11	1.674	3.67157	0.0840737	0.866902
ENSG00000117280	RAB29	0.73346	6.40323	0.0841103	0.866902
ENSG00000124831	LRRFIP1	0.79392	6.22111	0.084175	0.866902
ENSG00000134684	YARS	-0.6862	6.85451	0.0841817	0.866902
ENSG00000075240	GRAMD4	-0.89942	6.24662	0.084201	0.866902
ENSG00000187109	NAP1L1	0.415103	9.11769	0.0843288	0.866904
ENSG00000165714	BORCS5	-1.70153	4.40688	0.0843455	0.866904
ENSG00000147649	MTDH	-0.731007	6.90477	0.0846156	0.868021
ENSG00000059122	FLYWCH1	1.6797	3.60717	0.0846955	0.868021
ENSG00000198843	SELENOT	-0.833062	6.06743	0.0848415	0.868021
ENSG00000171448	ZBTB26	2.12673	3.40734	0.084895	0.868021
ENSG00000119705	SLIRP	-0.65889	7.04245	0.0849407	0.868021
ENSG00000141639	MAPK4	-1.43103	5.15028	0.0851097	0.868021
ENSG00000083642	PDS5B	0.94943	5.72033	0.0851245	0.868021
ENSG00000196150	ZNF250	1.68113	3.97012	0.0851894	0.868021
ENSG00000111261	MANSC1	-2.74054	3.52426	0.0851947	0.868021
ENSG00000188042	ARL4C	1.73855	3.68752	0.0852569	0.868021
ENSG00000128203	ASPHD2	1.41852	4.36541	0.0853043	0.868021
ENSG00000256463	SALL3	0.949662	5.58239	0.085321	0.868021
ENSG00000154217	PITPNC1	1.08058	5.09762	0.085683	0.870178
ENSG00000090432	MUL1	1.7851	3.59762	0.0857193	0.870178
ENSG00000002330	BAD	0.93221	5.29798	0.0857504	0.870178
ENSG00000116991	SIPA1L2	-0.729061	6.46608	0.0859152	0.870334
ENSG00000059378	PARP12	2.19383	3.22137	0.0861953	0.870334
ENSG00000138061	CYP1B1	2.928	2.63874	0.0862056	0.870334
ENSG00000168385	2002-09-01	0.49093	7.91432	0.0862083	0.870334
ENSG00000171084	FAM86JP	-5.96919	1.90774	0.0862389	0.870334
ENSG00000124356	STAMBP	1.1561	5.04224	0.0863098	0.870334
ENSG00000006576	PHTF2	-1.43014	4.8062	0.0864292	0.870334
ENSG00000162695	SLC30A7	-1.33345	5.33719	0.0865408	0.870334
ENSG00000145331	TRMT10A	-2.37651	3.71299	0.0865411	0.870334
ENSG00000154781	CCDC174	1.52038	4.80461	0.0867094	0.870334
ENSG00000037241	RPL26L1	-0.922217	6.1619	0.0867618	0.870334
ENSG00000198513	ATL1	1.17721	4.78887	0.0868126	0.870334
ENSG00000269386	RAB11B-AS1	2.43024	2.34588	0.0868425	0.870334
ENSG00000263873	AP003396.5	-3.99195	2.3588	0.0869342	0.870334
ENSG00000137845	ADAM10	-0.836438	6.23258	0.0869417	0.870334
ENSG00000096401	CDC5L	0.851959	5.88833	0.0870505	0.870334
ENSG00000146677	AC004453.1	0.616599	6.68476	0.0870988	0.870334
ENSG00000144228	SPOPL	-2.0513	3.9766	0.0871081	0.870334
ENSG00000140319	SRP14	0.410296	9.02374	0.0872373	0.870334
ENSG00000106078	COBL	-1.5868	4.76222	0.0872674	0.870334
ENSG00000124782	RREB1	1.5818	4.14044	0.0872869	0.870334
ENSG00000150433	TMEM218	-2.47412	4.11719	0.087382	0.87056
ENSG00000147799	ARHGAP39	-3.09081	3.12651	0.0875913	0.871
ENSG00000092841	MYL6	-0.443384	8.98837	0.0876295	0.871
ENSG00000108599	AKAP10	1.87647	3.53052	0.0876783	0.871
ENSG00000168505	GBX2	2.32756	2.78163	0.0877894	0.871
ENSG00000241472	PTPRG-AS1	2.66974	2.00549	0.0879882	0.871
ENSG00000137288	UQCC2	-0.540552	7.87786	0.0880792	0.871
ENSG00000104824	HNRNPL	-0.579436	7.39268	0.088169	0.871
ENSG00000107937	GTPBP4	-0.637447	7.169	0.0882004	0.871
ENSG00000122507	BBS9	2.66505	2.47078	0.0882903	0.871
ENSG00000188010	MORN2	-1.05639	5.77748	0.0884664	0.871
ENSG00000204264	PSMB8	0.654697	6.43396	0.088534	0.871
ENSG00000177200	CHD9	1.02119	5.67969	0.0887348	0.871
ENSG00000171862	PTEN	1.11393	5.16296	0.0887627	0.871
ENSG00000170445	HARS	0.686364	6.42825	0.08905	0.871
ENSG00000132294	EFR3A	1.53996	4.17731	0.0890915	0.871
ENSG00000168264	IRF2BP2	0.491439	8.01036	0.0890998	0.871
ENSG00000258297	AP001157.1	-2.58155	3.44456	0.089145	0.871
ENSG00000163378	EOGT	2.11575	2.98862	0.0891452	0.871
ENSG00000055163	CYFIP2	-2.00396	4.06299	0.0891567	0.871
ENSG00000242169	AC093789.1	2.70176	2.43468	0.0891877	0.871
ENSG00000106299	WASL	0.729844	6.35274	0.0891955	0.871
ENSG00000125375	ATP5S	-1.09944	5.44781	0.089232	0.871
ENSG00000121743	GJA3	3.05384	2.06911	0.0893817	0.871
ENSG00000116903	EXOC8	1.41785	4.24073	0.0894281	0.871
ENSG00000169714	CNBP	-0.430242	9.29708	0.0894387	0.871
ENSG00000186577	SMIM29	-1.71764	4.41816	0.0894924	0.871
ENSG00000115946	PNO1	-1.10844	5.7801	0.0895103	0.871
ENSG00000182004	SNRPE	-0.497828	8.20471	0.089512	0.871
ENSG00000175826	CTDNEP1	0.516074	7.54574	0.0895345	0.871
ENSG00000138663	COPS4	-1.16695	6.01754	0.0896563	0.871
ENSG00000186998	EMID1	-2.89145	3.29997	0.0896885	0.871
ENSG00000161558	TMEM143	-4.28063	2.68311	0.08982	0.871
ENSG00000140948	ZCCHC14	1.02723	5.37249	0.0898686	0.871
ENSG00000118242	MREG	-1.91561	4.53654	0.0898909	0.871
ENSG00000100379	KCTD17	1.39091	4.22569	0.0901644	0.871789
ENSG00000187624	C17orf97	1.52686	4.2298	0.0902494	0.871789
ENSG00000136699	SMPD4	0.810119	5.87032	0.0903148	0.871789
ENSG00000197959	DNM3	0.910641	5.67325	0.0904158	0.871789
ENSG00000157954	WIPI2	0.906305	5.59621	0.0904694	0.871789
ENSG00000108797	CNTNAP1	1.92995	3.3552	0.0905096	0.871789
ENSG00000125247	TMTC4	1.13899	5.30656	0.0907331	0.871789
ENSG00000267633	AC008686.1	-4.8601	3.1153	0.0907454	0.871789
ENSG00000117385	P3H1	-1.16937	5.18582	0.0909524	0.871789
ENSG00000170037	CNTROB	1.35554	4.31856	0.0910905	0.871789
ENSG00000114126	TFDP2	0.969097	5.29874	0.0912453	0.871789
ENSG00000182372	CLN8	-2.37909	3.86802	0.0913477	0.871789
ENSG00000104853	CLPTM1	-1.09054	5.61839	0.0913698	0.871789
ENSG00000116161	CACYBP	-0.461974	8.65743	0.09137	0.871789
ENSG00000211445	GPX3	-5.91189	1.86907	0.0913766	0.871789
ENSG00000259994	AL353796.1	-4.28309	2.61033	0.0914522	0.871789
ENSG00000182831	C16orf72	1.23672	4.88936	0.0915568	0.871789
ENSG00000107362	ABHD17B	0.748626	6.17036	0.0915804	0.871789
ENSG00000125170	DOK4	-3.48707	3.29011	0.0917681	0.871789
ENSG00000091164	TXNL1	-0.633941	7.17281	0.0917696	0.871789
ENSG00000124422	USP22	0.431237	8.458	0.0918377	0.871789
ENSG00000166979	EVA1C	1.98929	3.29859	0.091981	0.871789
ENSG00000145365	TIFA	-2.59156	3.47313	0.0919868	0.871789
ENSG00000102125	TAZ	2.00502	3.40376	0.0919909	0.871789
ENSG00000273344	PAXIP1-AS1	1.50347	4.09709	0.0922383	0.871789
ENSG00000271147	ARMCX5-GPRASP2	-6.74449	2.51132	0.0923042	0.871789
ENSG00000106089	STX1A	2.49732	2.27594	0.0923132	0.871789
ENSG00000168453	HR	1.46838	4.04076	0.092408	0.871789
ENSG00000053371	AKR7A2	0.744393	6.0318	0.0924283	0.871789
ENSG00000158828	PINK1	-3.83533	3.02308	0.0924774	0.871789
ENSG00000117139	KDM5B	0.707468	6.14752	0.092545	0.871789
ENSG00000164329	PAPD4	-2.36076	4.374	0.0926363	0.871789
ENSG00000106701	FSD1L	1.78602	3.62588	0.0927035	0.871789
ENSG00000169991	IFFO2	-4.3562	2.66669	0.0927571	0.871789
ENSG00000172007	RAB33B	2.65008	2.0614	0.0927863	0.871789
ENSG00000172171	TEFM	1.53926	4.05315	0.092872	0.871789
ENSG00000259627	AC079328.3	1.86242	3.87599	0.0928939	0.871789
ENSG00000143390	RFX5	0.965868	5.30216	0.0929302	0.871789
ENSG00000204611	ZNF616	2.58278	2.71247	0.0929376	0.871789
ENSG00000076984	MAP2K7	1.16978	4.79664	0.0930277	0.871789
ENSG00000005007	UPF1	-1.00532	5.7335	0.0931026	0.871789
ENSG00000119943	PYROXD2	2.59673	2.89207	0.0931978	0.871789
ENSG00000175497	DPP10	-2.28318	4.07823	0.0933345	0.871789
ENSG00000069248	NUP133	0.921131	5.72864	0.0933358	0.871789
ENSG00000115942	ORC2	-2.23829	3.97365	0.0934711	0.871789
ENSG00000080819	CPOX	-1.04128	5.72377	0.0934742	0.871789
ENSG00000111790	FGFR1OP2	0.87757	5.62776	0.0935452	0.871789
ENSG00000100505	TRIM9	-0.826515	6.16779	0.0937788	0.871789
ENSG00000197535	MYO5A	-0.960272	5.63774	0.0937922	0.871789
ENSG00000173786	CNP	-0.517779	7.83651	0.0938483	0.871789
ENSG00000148660	CAMK2G	1.50057	4.22154	0.0939253	0.871789
ENSG00000223797	ENTPD3-AS1	-6.56329	2.38097	0.0941204	0.871789
ENSG00000221968	FADS3	1.50455	4.23535	0.0941346	0.871789
ENSG00000168301	KCTD6	-1.6666	4.34163	0.0941469	0.871789
ENSG00000198276	UCKL1	-0.993172	5.67947	0.0942805	0.871789
ENSG00000136783	NIPSNAP3A	1.48494	4.28568	0.0944361	0.871789
ENSG00000005486	RHBDD2	0.716846	5.97213	0.094538	0.871789
ENSG00000122026	RPL21	2.45476	2.61799	0.0946344	0.871789
ENSG00000173020	GRK2	1.10666	4.87837	0.0946616	0.871789
ENSG00000127081	ZNF484	2.44129	3.10388	0.0946837	0.871789
ENSG00000117697	NSL1	0.728584	6.22498	0.0947352	0.871789
ENSG00000172458	IL17D	-1.77531	4.29808	0.0948032	0.871789
ENSG00000023228	NDUFS1	0.56266	7.28983	0.0948254	0.871789
ENSG00000090263	MRPS33	0.715543	6.14157	0.094851	0.871789
ENSG00000090932	DLL3	0.576654	6.82765	0.0948726	0.871789
ENSG00000255112	CHMP1B	1.03305	5.21325	0.0949153	0.871789
ENSG00000123739	PLA2G12A	1.23054	4.97373	0.0950069	0.871789
ENSG00000230747	AC021188.1	2.92558	1.67953	0.0950124	0.871789
ENSG00000059804	SLC2A3	-0.871681	6.22134	0.0951123	0.871789
ENSG00000188229	TUBB4B	-0.447293	8.87778	0.0951222	0.871789
ENSG00000108061	SHOC2	1.1178	5.10038	0.0951241	0.871789
ENSG00000058091	CDK14	-2.01294	4.06641	0.0952497	0.87215
ENSG00000167985	SDHAF2	-0.980286	5.57063	0.0954259	0.87215
ENSG00000087266	SH3BP2	-2.02259	4.06246	0.0954376	0.87215
ENSG00000080345	RIF1	0.945925	6.21487	0.0954613	0.87215
ENSG00000164332	UBLCP1	1.46439	4.57095	0.0955263	0.87215
ENSG00000126858	RHOT1	-1.23144	5.38636	0.09583	0.872973
ENSG00000233527	ZNF529-AS1	2.5826	2.5213	0.0960852	0.872973
ENSG00000163017	ACTG2	-4.23135	2.54043	0.0961112	0.872973
ENSG00000012983	MAP4K5	1.53065	4.18673	0.0961895	0.872973
ENSG00000196154	S100A4	0.695046	6.38233	0.0962295	0.872973
ENSG00000130005	GAMT	0.699526	6.26224	0.0963434	0.872973
ENSG00000100906	NFKBIA	1.12682	4.91805	0.0963477	0.872973
ENSG00000179941	BBS10	-4.29764	2.59941	0.0963921	0.872973
ENSG00000141012	GALNS	2.10522	2.97529	0.0964366	0.872973
ENSG00000114686	MRPL3	-0.478322	8.27642	0.0964606	0.872973
ENSG00000107957	SH3PXD2A	-1.66094	4.68375	0.0970268	0.872973
ENSG00000103245	NARFL	-2.50025	3.40243	0.0970642	0.872973
ENSG00000170312	CDK1	0.466542	7.849	0.0971962	0.872973
ENSG00000136295	TTYH3	-1.72255	4.4718	0.0973412	0.872973
ENSG00000171132	PRKCE	1.95383	3.40432	0.0974708	0.872973
ENSG00000008441	NFIX	-2.16548	3.79681	0.0975002	0.872973
ENSG00000116266	STXBP3	0.95973	5.42694	0.0975853	0.872973
ENSG00000134504	KCTD1	1.32271	4.4972	0.0975923	0.872973
ENSG00000144152	FBLN7	-6.41243	2.24863	0.0976786	0.872973
ENSG00000155097	ATP6V1C1	1.26007	4.60775	0.0977124	0.872973
ENSG00000135842	FAM129A	-6.30869	2.17779	0.0977592	0.872973
ENSG00000096654	ZNF184	-3.75897	2.96966	0.0977908	0.872973
ENSG00000186897	C1QL4	-3.57873	2.78974	0.0978253	0.872973
ENSG00000167658	EEF2	0.342579	11.1958	0.0979044	0.872973
ENSG00000226419	SLC16A1-AS1	-6.40505	2.24389	0.0981432	0.872973
ENSG00000124216	SNAI1	-1.59708	4.55121	0.0981601	0.872973
ENSG00000139668	WDFY2	-5.85707	1.84083	0.0982248	0.872973
ENSG00000147588	PMP2	0.442565	7.99149	0.0982264	0.872973
ENSG00000151893	CACUL1	0.9208	5.3213	0.0983188	0.872973
ENSG00000266921	AC006213.1	-6.2448	2.09309	0.0983459	0.872973
ENSG00000250988	SNHG21	-6.63578	2.40391	0.0983638	0.872973
ENSG00000112186	CAP2	1.03335	5.48105	0.09846	0.872973
ENSG00000165512	ZNF22	-0.99408	5.69519	0.0984832	0.872973
ENSG00000196865	NHLRC2	0.968617	5.26897	0.0986634	0.872973
ENSG00000124784	RIOK1	0.971551	5.33749	0.0986699	0.872973
ENSG00000023330	ALAS1	-1.18928	5.2331	0.0987022	0.872973
ENSG00000043514	TRIT1	1.68514	3.76196	0.0987544	0.872973
ENSG00000100591	AHSA1	-0.885262	5.99288	0.098884	0.872973
ENSG00000054267	ARID4B	0.807603	5.68479	0.0989826	0.872973
ENSG00000269713	NBPF9	-6.37788	2.22331	0.0990621	0.872973
ENSG00000197774	EME2	2.26622	2.55607	0.0991692	0.872973
ENSG00000233608	TWIST2	-5.98041	1.90267	0.0991918	0.872973
ENSG00000105552	BCAT2	-1.32982	5.00603	0.0992076	0.872973
ENSG00000148225	WDR31	-5.8535	1.8327	0.099226	0.872973
ENSG00000143442	POGZ	0.868252	5.82385	0.0992844	0.872973
ENSG00000121766	ZCCHC17	-0.522725	7.66953	0.0994048	0.872973
ENSG00000157110	RBPMS	-6.80699	2.55122	0.0994419	0.872973
ENSG00000148290	SURF1	0.77704	6.0701	0.099487	0.872973
ENSG00000204241	AP000911.1	-6.10662	2.03123	0.0995054	0.872973
ENSG00000240480	RPL29P2	-6.60062	2.44911	0.0995985	0.872973
ENSG00000123545	NDUFAF4	-0.754935	6.20374	0.0997488	0.872973
ENSG00000101203	COL20A1	0.59587	6.7995	0.0997613	0.872973
ENSG00000121005	CRISPLD1	0.793007	5.81711	0.0997876	0.872973
ENSG00000189298	ZKSCAN3	2.67334	2.3155	0.100106	0.872973
ENSG00000270641	TSIX	2.51958	2.71306	0.100144	0.872973
ENSG00000071127	WDR1	0.571192	7.05076	0.100217	0.872973
ENSG00000127586	CHTF18	1.45859	4.2108	0.10024	0.872973
ENSG00000177301	KCNA2	1.5673	4.01505	0.100258	0.872973
ENSG00000176095	IP6K1	0.960044	5.41047	0.100323	0.872973
ENSG00000065809	FAM107B	0.686037	6.72981	0.100356	0.872973
ENSG00000130720	FIBCD1	2.57018	2.57618	0.100357	0.872973
ENSG00000165626	BEND7	-6.15814	2.0574	0.100431	0.872973
ENSG00000171811	CFAP46	-6.4816	2.35041	0.100435	0.872973
ENSG00000125814	NAPB	-6.2671	2.14765	0.100552	0.872973
ENSG00000158882	TOMM40L	-1.67553	4.77948	0.100553	0.872973
ENSG00000129244	ATP1B2	-0.953188	5.84014	0.100594	0.872973
ENSG00000107404	DVL1	-1.03158	5.56201	0.100625	0.872973
ENSG00000257337	AC068888.1	1.97629	3.03421	0.100735	0.872973
ENSG00000144381	HSPD1	-0.441912	8.65533	0.10096	0.872973
ENSG00000138386	NAB1	-1.46995	4.91762	0.100986	0.872973
ENSG00000182957	SPATA13	1.14552	5.0877	0.101104	0.872973
ENSG00000184486	POU3F2	0.607668	6.79021	0.101154	0.872973
ENSG00000198298	ZNF485	-6.3546	2.24099	0.101271	0.872973
ENSG00000110048	OSBP	-1.09124	5.82718	0.101279	0.872973
ENSG00000113269	RNF130	-0.529153	7.50547	0.101313	0.872973
ENSG00000175161	CADM2	-6.22391	2.12199	0.101342	0.872973
ENSG00000133433	GSTT2B	3.09038	2.07763	0.101348	0.872973
ENSG00000231663	AL355472.1	2.36765	2.39128	0.101368	0.872973
ENSG00000117505	DR1	-0.772637	6.5269	0.101398	0.872973
ENSG00000144451	SPAG16	-3.21116	2.94769	0.101531	0.872973
ENSG00000108175	ZMIZ1	0.857281	5.59003	0.10159	0.872973
ENSG00000173153	ESRRA	-1.20153	5.29163	0.101603	0.872973
ENSG00000169689	CENPX	-0.60398	6.82	0.101647	0.872973
ENSG00000282961	PRNCR1	-6.39151	2.24432	0.101848	0.873996
ENSG00000121691	CAT	0.850447	5.88226	0.101912	0.873996
ENSG00000103275	UBE2I	-0.499962	7.73523	0.102051	0.874014
ENSG00000108984	MAP2K6	-6.03873	1.97672	0.102131	0.874014
ENSG00000164032	H2AFZ	-0.433194	9.33608	0.102169	0.874014
ENSG00000101057	MYBL2	-0.603062	7.11994	0.102371	0.874014
ENSG00000179627	ZBTB42	-4.33835	2.63112	0.102442	0.874014
ENSG00000140876	NUDT7	-4.39332	2.80219	0.102451	0.874014
ENSG00000083937	CHMP2B	0.798935	5.82005	0.10253	0.874014
ENSG00000130821	SLC6A8	0.939674	5.51619	0.102676	0.874014
ENSG00000131771	PPP1R1B	-3.32306	3.33122	0.102736	0.874014
ENSG00000112715	VEGFA	-0.850934	7.62071	0.102751	0.874014
ENSG00000141441	GAREM1	1.81334	4.43157	0.102763	0.874014
ENSG00000135338	LCA5	2.68437	1.84455	0.103214	0.874014
ENSG00000095794	CREM	-2.81192	3.78505	0.103262	0.874014
ENSG00000196754	S100A2	-5.81284	1.79141	0.103384	0.874014
ENSG00000084731	KIF3C	1.3504	4.31276	0.103395	0.874014
ENSG00000105176	URI1	-0.678951	6.78952	0.103482	0.874014
ENSG00000118257	NRP2	0.596288	6.99215	0.103503	0.874014
ENSG00000079332	SAR1A	-0.868396	5.94853	0.103517	0.874014
ENSG00000270885	RASL10B	1.1701	4.60057	0.103536	0.874014
ENSG00000108021	FAM208B	-0.888647	6.25771	0.10356	0.874014
ENSG00000127946	HIP1	1.01594	4.94951	0.10359	0.874014
ENSG00000273466	AC012510.1	-6.32038	2.16633	0.103605	0.874014
ENSG00000176390	CRLF3	-2.6382	3.62241	0.10362	0.874014
ENSG00000274211	SOCS7	1.67811	3.87377	0.103712	0.874014
ENSG00000155508	CNOT8	1.03709	5.0368	0.103776	0.874014
ENSG00000156804	FBXO32	2.18795	3.30038	0.10387	0.874014
ENSG00000256806	C17orf100	-3.18409	3.65964	0.10392	0.874014
ENSG00000090905	TNRC6A	-1.29236	5.09894	0.104136	0.874014
ENSG00000275111	ZNF2	-3.67423	2.95266	0.104144	0.874014
ENSG00000188211	NCR3LG1	-3.68477	2.82503	0.104151	0.874014
ENSG00000019549	SNAI2	-2.00694	4.06738	0.10418	0.874014
ENSG00000273253	AL022328.4	2.559	2.03633	0.104242	0.874014
ENSG00000141542	RAB40B	1.78252	3.52597	0.104435	0.874361
ENSG00000159445	THEM4	-1.97196	4.18144	0.104462	0.874361
ENSG00000164611	PTTG1	-0.436851	8.50124	0.104501	0.874361
ENSG00000257553	AC034102.4	-2.52167	3.68079	0.104576	0.874374
ENSG00000089289	IGBP1	0.985581	5.00673	0.104811	0.875363
ENSG00000148377	IDI2	-6.03953	1.96066	0.10484	0.875363
ENSG00000130741	EIF2S3	-0.844795	6.02187	0.105168	0.87661
ENSG00000140829	DHX38	0.798805	5.75946	0.105204	0.87661
ENSG00000153317	ASAP1	0.617396	6.48319	0.105355	0.87661
ENSG00000143337	TOR1AIP1	0.638573	6.75147	0.105383	0.87661
ENSG00000082781	ITGB5	0.47792	7.89853	0.105596	0.87661
ENSG00000145337	PYURF	-0.597798	7.11634	0.105651	0.87661
ENSG00000177628	GBA	-6.38614	2.20728	0.105669	0.87661
ENSG00000078070	MCCC1	-1.22249	5.31073	0.105707	0.87661
ENSG00000267419	AC011477.1	2.48962	2.8383	0.10574	0.87661
ENSG00000108064	TFAM	-0.961777	6.03222	0.105773	0.87661
ENSG00000171067	C11orf24	-0.624731	6.97127	0.105861	0.87661
ENSG00000130429	ARPC1B	-1.16228	5.11883	0.105864	0.87661
ENSG00000166133	RPUSD2	-1.37372	4.9813	0.106272	0.878061
ENSG00000100241	SBF1	-1.24714	5.14258	0.106451	0.878061
ENSG00000153113	CAST	-0.67303	6.63137	0.106481	0.878061
ENSG00000168300	PCMTD1	1.67329	3.84344	0.106564	0.878061
ENSG00000227036	LINC00511	0.532796	7.3608	0.106568	0.878061
ENSG00000237594	AP000251.1	-6.06241	1.96151	0.106602	0.878061
ENSG00000138400	MDH1B	-6.69289	2.46791	0.106606	0.878061
ENSG00000143850	PLEKHA6	-6.03059	1.94313	0.106732	0.878061
ENSG00000182568	SATB1	0.761361	6.05226	0.106804	0.878061
ENSG00000120833	SOCS2	-6.41505	2.29329	0.106809	0.878061
ENSG00000074370	ATP2A3	2.46523	2.10588	0.106844	0.878061
ENSG00000213614	HEXA	0.631957	6.36862	0.107005	0.878787
ENSG00000140939	NOL3	-2.70854	3.17824	0.107122	0.879148
ENSG00000185630	PBX1	-2.70742	3.32783	0.107343	0.879942
ENSG00000232581	AC079742.1	1.39857	4.25269	0.107365	0.879942
ENSG00000009335	UBE3C	-1.11672	5.30457	0.107545	0.880056
ENSG00000203808	BVES-AS1	-2.77156	3.27359	0.107736	0.880056
ENSG00000196739	COL27A1	-2.43181	3.83791	0.107762	0.880056
ENSG00000106367	AP1S1	1.24479	4.29095	0.107865	0.880056
ENSG00000186141	POLR3C	0.806062	5.67856	0.107901	0.880056
ENSG00000198734	F5	-2.11878	4.14001	0.107948	0.880056
ENSG00000240889	NDUFB2-AS1	1.65422	3.8526	0.10802	0.880056
ENSG00000162783	IER5	-1.04408	5.59482	0.108075	0.880056
ENSG00000134186	PRPF38B	-0.989673	5.57804	0.108191	0.880056
ENSG00000157107	FCHO2	2.47298	1.84767	0.108225	0.880056
ENSG00000106771	TMEM245	0.708755	6.28743	0.10823	0.880056
ENSG00000105963	ADAP1	1.73887	3.50991	0.10829	0.880056
ENSG00000143369	ECM1	-1.80378	4.26095	0.108555	0.880056
ENSG00000187840	EIF4EBP1	-0.497635	7.89761	0.108649	0.880056
ENSG00000104979	C19orf53	-0.51023	7.74991	0.108745	0.880056
ENSG00000188613	NANOS1	2.35224	2.89553	0.108892	0.880056
ENSG00000115561	CHMP3	-0.795916	6.18346	0.10898	0.880056
ENSG00000094916	CBX5	-0.609839	6.88547	0.109026	0.880056
ENSG00000166428	PLD4	-6.25438	2.12765	0.109032	0.880056
ENSG00000087087	SRRT	-0.656102	6.78154	0.109053	0.880056
ENSG00000163960	UBXN7	1.10953	4.59613	0.109066	0.880056
ENSG00000117262	GPR89A	-3.2764	3.03728	0.109258	0.880056
ENSG00000151923	TIAL1	0.566649	6.95139	0.109377	0.880056
ENSG00000267724	AC012254.3	-5.89396	1.87765	0.109434	0.880056
ENSG00000155085	AK9	-6.48241	2.29301	0.109434	0.880056
ENSG00000100722	ZC3H14	0.902418	5.29804	0.109443	0.880056
ENSG00000127511	SIN3B	1.05996	4.81976	0.109826	0.880056
ENSG00000187446	CHP1	-0.792306	6.15033	0.109847	0.880056
ENSG00000137200	CMTR1	-3.47232	2.64888	0.109917	0.880056
ENSG00000022277	RTFDC1	0.710364	6.85137	0.110027	0.880056
ENSG00000168899	VAMP5	-4.59781	2.83433	0.110031	0.880056
ENSG00000005893	LAMP2	-1.35577	4.98487	0.110141	0.880056
ENSG00000101871	MID1	-2.37236	3.76511	0.110143	0.880056
ENSG00000154723	ATP5J	-0.403704	9.62169	0.110168	0.880056
ENSG00000181090	EHMT1	-0.992017	5.86481	0.110217	0.880056
ENSG00000163235	TGFA	-1.37304	4.7403	0.110259	0.880056
ENSG00000218891	ZNF579	1.07254	4.77419	0.110453	0.880056
ENSG00000134463	ECHDC3	-1.70739	4.30984	0.110579	0.880056
ENSG00000155957	TMBIM4	-0.935229	5.87855	0.11059	0.880056
ENSG00000143951	WDPCP	2.43762	2.01016	0.110609	0.880056
ENSG00000103429	BFAR	0.746514	6.12659	0.110667	0.880056
ENSG00000146054	TRIM7	-1.08272	5.45327	0.110783	0.880056
ENSG00000148297	MED22	1.10606	4.6974	0.110913	0.880056
ENSG00000129355	CDKN2D	0.902954	5.79585	0.111036	0.880056
ENSG00000128463	EMC4	-0.530283	8.03218	0.111076	0.880056
ENSG00000183283	DAZAP2	-0.517208	7.51457	0.111165	0.880056
ENSG00000153363	LINC00467	0.728932	5.95064	0.111338	0.880056
ENSG00000134202	GSTM3	0.862376	5.7423	0.111406	0.880056
ENSG00000162733	DDR2	-2.61431	3.75232	0.111438	0.880056
ENSG00000182117	NOP10	-0.421812	8.69113	0.111453	0.880056
ENSG00000148400	NOTCH1	-0.593052	7.2461	0.111464	0.880056
ENSG00000005469	CROT	-5.98154	1.93545	0.111484	0.880056
ENSG00000164167	LSM6	-0.680483	6.48013	0.111525	0.880056
ENSG00000120162	MOB3B	1.2409	4.67734	0.111689	0.880056
ENSG00000143891	GALM	-6.31296	2.18446	0.111856	0.880056
ENSG00000145293	ENOPH1	-0.660418	6.60592	0.111921	0.880056
ENSG00000134265	NAPG	1.18396	4.53652	0.111996	0.880056
ENSG00000119688	ABCD4	1.2024	4.42979	0.112035	0.880056
ENSG00000170684	ZNF296	-6.35606	2.24557	0.112087	0.880056
ENSG00000143226	FCGR2A	-2.48589	4.10363	0.112087	0.880056
ENSG00000228834	AL445189.2	-3.23649	3.29312	0.112104	0.880056
ENSG00000110514	MADD	1.02298	5.08653	0.112122	0.880056
ENSG00000122482	ZNF644	0.978481	5.17492	0.112169	0.880056
ENSG00000070423	RNF126	0.607637	6.47495	0.112236	0.880056
ENSG00000183077	AFMID	-2.04121	3.8042	0.112246	0.880056
ENSG00000102606	ARHGEF7	-1.74989	4.66337	0.112444	0.880056
ENSG00000082293	COL19A1	2.6714	2.37188	0.112466	0.880056
ENSG00000100321	SYNGR1	0.60074	6.58901	0.112475	0.880056
ENSG00000196312	MFSD14C	-4.43038	2.80207	0.112617	0.880056
ENSG00000245958	AC093752.1	2.29401	2.61703	0.112637	0.880056
ENSG00000183087	GAS6	1.55219	3.73332	0.112876	0.880056
ENSG00000270629	NBPF14	-6.6593	2.42339	0.112961	0.880056
ENSG00000113621	TXNDC15	0.83276	5.66769	0.112999	0.880056
ENSG00000171492	LRRC8D	-0.758664	6.31552	0.11317	0.880056
ENSG00000144792	ZNF660	2.43761	2.48643	0.113389	0.880056
ENSG00000273320	AC007032.1	2.45412	2.47784	0.113493	0.880056
ENSG00000168924	LETM1	0.781076	5.75556	0.113526	0.880056
ENSG00000136141	LRCH1	-2.61104	3.34078	0.113581	0.880056
ENSG00000139546	TARBP2	-1.37438	4.86447	0.11365	0.880056
ENSG00000103479	RBL2	-2.3441	3.89649	0.113691	0.880056
ENSG00000132196	HSD17B7	-1.07053	5.37958	0.113734	0.880056
ENSG00000158747	NBL1	-1.15936	5.11811	0.113843	0.880056
ENSG00000136950	ARPC5L	-0.621506	7.09246	0.114013	0.880056
ENSG00000183248	PRR36	-5.75626	1.74227	0.114108	0.880056
ENSG00000113083	LOX	2.52451	2.59239	0.11415	0.880056
ENSG00000145246	ATP10D	-3.15258	2.93837	0.11416	0.880056
ENSG00000089006	SNX5	0.446178	7.86499	0.114271	0.880056
ENSG00000177463	NR2C2	1.56379	4.14735	0.114317	0.880056
ENSG00000198663	C6orf89	-0.871365	5.81277	0.114402	0.880056
ENSG00000270112	AC090241.2	2.91204	2.19191	0.114624	0.880056
ENSG00000176720	BOK	1.26916	4.40044	0.114668	0.880056
ENSG00000112511	PHF1	-2.21326	3.72752	0.114673	0.880056
ENSG00000044115	CTNNA1	-0.554549	7.38168	0.114747	0.880056
ENSG00000099290	WASHC2A	1.53288	3.65204	0.11478	0.880056
ENSG00000154640	BTG3	-0.695836	6.56167	0.11481	0.880056
ENSG00000126243	LRFN3	-2.25824	3.99166	0.114821	0.880056
ENSG00000101882	NKAP	1.55517	3.78462	0.114905	0.880056
ENSG00000108852	MPP2	-5.89453	1.88484	0.114935	0.880056
ENSG00000116704	SLC35D1	2.40844	1.99391	0.11505	0.880056
ENSG00000149313	AASDHPPT	0.559272	6.82144	0.115087	0.880056
ENSG00000089248	ERP29	0.517942	6.98496	0.115097	0.880056
ENSG00000076513	ANKRD13A	1.51504	3.68313	0.115199	0.880056
ENSG00000135597	REPS1	-1.2461	5.32315	0.115344	0.880056
ENSG00000101189	MRGBP	0.660286	6.1207	0.115425	0.880056
ENSG00000132313	MRPL35	-0.781019	6.06083	0.115501	0.880056
ENSG00000179818	PCBP1-AS1	-0.645988	6.8876	0.115527	0.880056
ENSG00000272990	AC084036.1	2.18385	2.74819	0.115546	0.880056
ENSG00000168137	SETD5	-1.70024	4.62047	0.115676	0.880056
ENSG00000247572	CKMT2-AS1	2.71161	2.53116	0.11576	0.880056
ENSG00000099875	MKNK2	-0.95638	5.6092	0.115796	0.880056
ENSG00000108654	DDX5	-0.389666	9.48843	0.115816	0.880056
ENSG00000084733	RAB10	-0.732498	6.45051	0.115873	0.880056
ENSG00000196981	WDR5B	2.32211	2.09139	0.115936	0.880056
ENSG00000182256	GABRG3	1.62753	3.67033	0.115952	0.880056
ENSG00000129353	SLC44A2	1.28701	4.65243	0.11602	0.880056
ENSG00000124257	NEURL2	-5.81903	1.80224	0.116098	0.880056
ENSG00000113391	FAM172A	1.6053	3.79332	0.116165	0.880056
ENSG00000092203	TOX4	0.738578	5.8207	0.116281	0.880056
ENSG00000154122	ANKH	-0.946815	5.59477	0.116302	0.880056
ENSG00000223773	CD99P1	-6.405	2.24114	0.116326	0.880056
ENSG00000044574	HSPA5	-0.482562	8.26293	0.116339	0.880056
ENSG00000124193	SRSF6	-0.720103	6.95818	0.116351	0.880056
ENSG00000106799	TGFBR1	0.798934	5.97695	0.116529	0.880056
ENSG00000169955	ZNF747	1.57337	3.55052	0.116534	0.880056
ENSG00000008405	CRY1	0.871177	5.49646	0.116647	0.880056
ENSG00000177303	CASKIN2	-1.58188	4.41176	0.116717	0.880056
ENSG00000155868	MED7	-1.48129	4.81904	0.116727	0.880056
ENSG00000073861	TBX21	-5.84097	1.82101	0.116811	0.880056
ENSG00000247092	SNHG10	1.57014	4.01935	0.11695	0.880056
ENSG00000168283	BMI1	1.53081	3.91947	0.116964	0.880056
ENSG00000152782	PANK1	1.55698	3.71783	0.116975	0.880056
ENSG00000109787	KLF3	-1.74542	4.44806	0.117147	0.88061
ENSG00000164296	TIGD6	-2.93509	3.26768	0.117248	0.88061
ENSG00000149577	SIDT2	2.21691	2.82624	0.117405	0.88061
ENSG00000185480	PARPBP	-1.84703	4.3376	0.117431	0.88061
ENSG00000173812	EIF1	0.340773	10.3127	0.117439	0.88061
ENSG00000142208	AKT1	-0.711793	6.31789	0.117488	0.88061
ENSG00000163510	CWC22	1.31167	4.40544	0.117805	0.882436
ENSG00000001036	FUCA2	-1.11548	5.26695	0.118022	0.883196
ENSG00000076321	KLHL20	1.00289	5.43419	0.118064	0.883196
ENSG00000167842	MIS12	-1.11103	5.20673	0.118169	0.883196
ENSG00000157181	C1orf27	-2.54367	3.49054	0.11826	0.883196
ENSG00000159842	ABR	-0.781973	6.1186	0.118306	0.883196
ENSG00000186184	POLR1D	0.482763	7.37533	0.118415	0.883196
ENSG00000242732	RTL5	-5.71353	1.72356	0.118421	0.883196
ENSG00000204681	GABBR1	-3.11414	2.8109	0.118718	0.884635
ENSG00000105671	DDX49	0.641206	6.28876	0.118868	0.884635
ENSG00000137807	KIF23	-0.724173	6.38626	0.118871	0.884635
ENSG00000124785	NRN1	-1.5512	4.67056	0.119068	0.884635
ENSG00000140521	POLG	-0.948497	5.83206	0.119068	0.884635
ENSG00000234936	AC010883.1	2.68945	2.1651	0.119102	0.884635
ENSG00000173110	HSPA6	-6.30032	2.16522	0.119129	0.884635
ENSG00000100330	MTMR3	-1.83671	4.25051	0.119235	0.884874
ENSG00000155329	ZCCHC10	0.943574	5.36033	0.119384	0.885434
ENSG00000140262	TCF12	0.517138	7.19881	0.119705	0.886037
ENSG00000264558	AC015674.1	2.62363	2.09228	0.11975	0.886037
ENSG00000197747	S100A10	-0.397109	9.48992	0.120051	0.886037
ENSG00000149346	SLX4IP	-6.04585	2.00641	0.1202	0.886037
ENSG00000011638	TMEM159	-2.6076	3.49615	0.120272	0.886037
ENSG00000108669	CYTH1	0.772732	5.98044	0.120273	0.886037
ENSG00000247240	UBL7-AS1	2.45426	2.14131	0.120296	0.886037
ENSG00000072364	AFF4	-0.960037	5.89086	0.120362	0.886037
ENSG00000196792	STRN3	1.01653	5.04776	0.12038	0.886037
ENSG00000137449	CPEB2	-2.74219	3.2418	0.120412	0.886037
ENSG00000144445	KANSL1L	2.30812	2.39266	0.120528	0.886037
ENSG00000167740	CYB5D2	-1.25671	5.07821	0.120828	0.886037
ENSG00000110696	C11orf58	-0.666597	6.9407	0.120977	0.886037
ENSG00000035499	DEPDC1B	-1.44656	4.87199	0.120981	0.886037
ENSG00000099194	SCD	-0.397518	9.14721	0.121176	0.886037
ENSG00000166823	MESP1	-1.083	5.25887	0.121201	0.886037
ENSG00000122971	ACADS	1.32374	4.03604	0.121263	0.886037
ENSG00000244005	NFS1	-1.61286	4.33471	0.121412	0.886037
ENSG00000180758	GPR157	-2.40666	3.58283	0.121427	0.886037
ENSG00000107949	BCCIP	-0.648407	6.98747	0.121616	0.886037
ENSG00000280237	MIR4697HG	-2.44495	3.72498	0.121774	0.886037
ENSG00000137806	NDUFAF1	-2.05095	4.23277	0.121991	0.886037
ENSG00000153786	ZDHHC7	1.37133	4.14769	0.121998	0.886037
ENSG00000110711	AIP	-0.896008	5.86431	0.12211	0.886037
ENSG00000103199	ZNF500	1.96726	3.35916	0.122137	0.886037
ENSG00000164654	MIOS	-1.07397	5.14729	0.1222	0.886037
ENSG00000056050	HPF1	1.12115	4.64319	0.122206	0.886037
ENSG00000176953	NFATC2IP	-1.22966	5.2032	0.122417	0.886037
ENSG00000086589	RBM22	-0.913388	5.93881	0.12243	0.886037
ENSG00000169241	SLC50A1	1.11767	4.62809	0.122441	0.886037
ENSG00000170889	RPS9	0.349221	9.6756	0.12248	0.886037
ENSG00000005156	LIG3	0.908397	5.35873	0.122498	0.886037
ENSG00000041357	PSMA4	-0.452326	8.34579	0.122522	0.886037
ENSG00000196372	ASB13	-1.48764	4.79411	0.122569	0.886037
ENSG00000257653	AC117498.1	-5.80969	1.78659	0.122736	0.886037
ENSG00000059758	CDK17	-2.07793	3.81628	0.122846	0.886037
ENSG00000184441	AP001062.1	-2.52963	3.79149	0.122902	0.886037
ENSG00000136999	NOV	-1.097	5.19831	0.123004	0.886037
ENSG00000197483	ZNF628	1.3922	4.45511	0.12306	0.886037
ENSG00000123908	AGO2	-1.05186	5.60654	0.123072	0.886037
ENSG00000138600	SPPL2A	-0.758776	6.08894	0.123087	0.886037
ENSG00000151276	MAGI1	2.22279	2.62726	0.123131	0.886037
ENSG00000122779	TRIM24	0.820354	5.62033	0.123146	0.886037
ENSG00000163930	BAP1	-0.975456	5.4298	0.123162	0.886037
ENSG00000114127	XRN1	1.25666	4.45216	0.12342	0.886037
ENSG00000083457	ITGAE	0.590764	6.42512	0.123505	0.886037
ENSG00000184709	LRRC26	2.48289	1.87784	0.123697	0.886037
ENSG00000279838	AL356273.3	-6.42739	2.31344	0.123699	0.886037
ENSG00000034693	PEX3	1.48404	4.3667	0.123701	0.886037
ENSG00000155542	SETD9	-0.753048	6.21095	0.123761	0.886037
ENSG00000183098	GPC6	-1.66797	4.63911	0.123906	0.886037
ENSG00000115760	BIRC6	-1.11739	5.21371	0.12391	0.886037
ENSG00000160613	PCSK7	-1.34314	4.6844	0.12392	0.886037
ENSG00000147408	CSGALNACT1	1.46613	4.02136	0.123982	0.886037
ENSG00000129596	CDO1	2.04841	2.58768	0.124307	0.886037
ENSG00000184277	TM2D3	0.817612	6.31583	0.124525	0.886037
ENSG00000083844	ZNF264	1.39876	4.43648	0.124623	0.886037
ENSG00000166479	TMX3	1.00213	5.62038	0.124807	0.886037
ENSG00000021762	OSBPL5	2.35328	2.40444	0.124815	0.886037
ENSG00000148484	RSU1	0.62853	6.32255	0.124837	0.886037
ENSG00000134698	AGO4	-3.28383	2.95556	0.124902	0.886037
ENSG00000114790	ARHGEF26	1.40887	4.09919	0.12491	0.886037
ENSG00000186197	EDARADD	2.02021	2.61087	0.124996	0.886037
ENSG00000131470	PSMC3IP	1.11335	4.85448	0.124999	0.886037
ENSG00000186522	2010-09-01	0.754626	5.65302	0.125155	0.886037
ENSG00000112658	SRF	-1.42806	4.69721	0.125257	0.886037
ENSG00000247595	SPTY2D1-AS1	-2.92718	3.16038	0.125287	0.886037
ENSG00000198353	HOXC4	1.94296	3.09037	0.12535	0.886037
ENSG00000136492	BRIP1	-2.29999	3.62686	0.125388	0.886037
ENSG00000272440	AC080013.6	-5.73032	1.74898	0.125419	0.886037
ENSG00000101191	DIDO1	-0.865221	5.78093	0.12544	0.886037
ENSG00000137824	RMDN3	-0.959812	5.51397	0.125604	0.886037
ENSG00000130311	DDA1	0.879396	5.33708	0.125634	0.886037
ENSG00000104976	SNAPC2	0.888277	5.13342	0.125656	0.886037
ENSG00000142065	ZFP14	-6.17944	2.09009	0.125753	0.886037
ENSG00000173473	SMARCC1	0.520612	7.06362	0.125755	0.886037
ENSG00000112029	FBXO5	0.718172	6.29285	0.125832	0.886037
ENSG00000139437	TCHP	1.16214	4.57002	0.125869	0.886037
ENSG00000121931	LRIF1	0.82057	5.40968	0.125886	0.886037
ENSG00000178295	GEN1	-2.35145	3.52269	0.125934	0.886037
ENSG00000270673	YTHDF3-AS1	-5.83993	1.79702	0.125986	0.886037
ENSG00000160124	CCDC58	-0.929987	5.60865	0.126101	0.886037
ENSG00000150593	PDCD4	0.853578	5.52972	0.126101	0.886037
ENSG00000100216	TOMM22	-0.426369	8.26549	0.126172	0.886037
ENSG00000169359	SLC33A1	1.50854	3.71992	0.126305	0.886037
ENSG00000170921	TANC2	-2.01798	3.90662	0.126448	0.886037
ENSG00000095015	MAP3K1	0.504099	7.05269	0.12646	0.886037
ENSG00000114626	ABTB1	2.12099	2.90612	0.126648	0.886037
ENSG00000145332	KLHL8	-1.23715	4.94871	0.126897	0.886037
ENSG00000256683	ZNF350	2.49365	2.02644	0.126967	0.886037
ENSG00000116761	CTH	-6.09604	2.01058	0.127081	0.886037
ENSG00000278730	AC005332.9	-3.45025	2.68403	0.127109	0.886037
ENSG00000163428	LRRC58	-0.687748	6.32794	0.127202	0.886037
ENSG00000126775	ATG14	2.13973	2.71756	0.127214	0.886037
ENSG00000064999	ANKS1A	-1.94588	4.33352	0.127229	0.886037
ENSG00000116539	ASH1L	0.711047	6.11643	0.127239	0.886037
ENSG00000120129	DUSP1	1.17356	4.4457	0.127241	0.886037
ENSG00000170473	PYM1	1.49693	4.06091	0.127242	0.886037
ENSG00000094880	CDC23	0.866504	5.40593	0.127277	0.886037
ENSG00000130348	QRSL1	1.00938	5.55607	0.127284	0.886037
ENSG00000090520	DNAJB11	-0.870618	5.71454	0.127343	0.886037
ENSG00000170522	ELOVL6	0.782399	5.91708	0.127372	0.886037
ENSG00000125266	EFNB2	-1.41505	4.63715	0.127386	0.886037
ENSG00000140105	WARS	0.669358	6.09229	0.127444	0.886037
ENSG00000204851	PNMA8B	-5.62372	1.65183	0.127447	0.886037
ENSG00000212719	C17orf51	-3.83954	2.23523	0.127481	0.886037
ENSG00000149100	EIF3M	-0.461731	7.82884	0.127509	0.886037
ENSG00000105325	FZR1	-0.836313	5.8674	0.127511	0.886037
ENSG00000100083	GGA1	-0.953924	5.57796	0.127551	0.886037
ENSG00000131725	WDR44	2.27292	2.4857	0.127701	0.886037
ENSG00000204632	HLA-G	2.43208	2.50486	0.127748	0.886037
ENSG00000006607	FARP2	-0.859874	5.73695	0.127892	0.886037
ENSG00000123685	BATF3	-6.01748	1.96863	0.127958	0.886037
ENSG00000139718	SETD1B	1.37827	3.84612	0.128003	0.886037
ENSG00000175634	RPS6KB2	-1.94022	3.91533	0.128082	0.886037
ENSG00000129250	KIF1C	-1.77198	3.93949	0.128172	0.886037
ENSG00000181035	SLC25A42	-3.45514	2.75965	0.128235	0.886037
ENSG00000267288	AC138150.2	2.16897	3.10182	0.128362	0.886037
ENSG00000136243	NUPL2	0.529031	6.84141	0.128385	0.886037
ENSG00000115274	INO80B	2.09974	2.55557	0.128389	0.886037
ENSG00000177105	RHOG	-1.08239	5.48012	0.128393	0.886037
ENSG00000134369	NAV1	-0.617216	6.66598	0.128462	0.886037
ENSG00000118200	CAMSAP2	-0.684161	6.33941	0.128934	0.886286
ENSG00000110841	PPFIBP1	0.660662	6.05215	0.128971	0.886286
ENSG00000138380	CARF	-6.28967	2.1575	0.129103	0.886286
ENSG00000259536	AC091045.1	-4.30023	2.73068	0.129145	0.886286
ENSG00000204301	NOTCH4	-6.19755	2.0862	0.129174	0.886286
ENSG00000196436	NPIPB15	2.98343	1.59339	0.129259	0.886286
ENSG00000154719	MRPL39	-0.717428	6.43827	0.129286	0.886286
ENSG00000117410	ATP6V0B	-0.484456	8.11287	0.129376	0.886286
ENSG00000130414	NDUFA10	-0.732705	6.30363	0.129397	0.886286
ENSG00000140323	DISP2	-3.20561	2.49545	0.129462	0.886286
ENSG00000136161	RCBTB2	2.53761	2.67364	0.129477	0.886286
ENSG00000164161	HHIP	-3.84371	2.25542	0.129573	0.886286
ENSG00000009413	REV3L	0.71674	6.11679	0.129724	0.886286
ENSG00000188690	UROS	0.731303	6.04122	0.129773	0.886286
ENSG00000171097	KYAT1	-3.07188	2.87484	0.129825	0.886286
ENSG00000105576	TNPO2	-0.720482	6.43045	0.129845	0.886286
ENSG00000174669	SLC29A2	-2.43258	3.64383	0.129849	0.886286
ENSG00000176102	CSTF3	-0.876945	5.74373	0.129893	0.886286
ENSG00000138035	PNPT1	0.892812	5.28038	0.130017	0.886286
ENSG00000164885	CDK5	-1.59198	4.3343	0.130112	0.886286
ENSG00000067840	PDZD4	-3.84963	2.32612	0.13012	0.886286
ENSG00000174428	GTF2IRD2B	-6.47092	2.2702	0.130121	0.886286
ENSG00000188002	AC026412.1	-2.63811	3.42966	0.130382	0.887559
ENSG00000281128	PTENP1-AS	1.99611	3.02456	0.130497	0.887838
ENSG00000247416	AP000802.1	-4.2756	2.58786	0.130615	0.887939
ENSG00000144597	EAF1	-1.38541	4.51742	0.130664	0.887939
ENSG00000268189	AC005785.1	-5.80878	1.80272	0.130851	0.887939
ENSG00000104969	SGTA	-0.706049	6.42066	0.131135	0.887939
ENSG00000174276	ZNHIT2	-1.66506	4.13864	0.131281	0.887939
ENSG00000005100	DHX33	-0.875188	5.66478	0.131377	0.887939
ENSG00000111877	MCM9	2.2144	2.98417	0.131454	0.887939
ENSG00000164967	RPP25L	0.745232	5.71886	0.13159	0.887939
ENSG00000102038	SMARCA1	1.5377	3.88863	0.131741	0.887939
ENSG00000177732	SOX12	-0.737268	6.41458	0.131981	0.887939
ENSG00000112541	PDE10A	-2.28745	3.44691	0.131983	0.887939
ENSG00000121207	LRAT	-6.38572	2.23404	0.132109	0.887939
ENSG00000169131	ZNF354A	1.21225	4.4992	0.132178	0.887939
ENSG00000152601	MBNL1	-0.512587	7.50093	0.132395	0.887939
ENSG00000162298	SYVN1	-1.41589	4.67034	0.13241	0.887939
ENSG00000016864	GLT8D1	0.768648	5.48358	0.132452	0.887939
ENSG00000197324	LRP10	-0.968599	5.35467	0.132484	0.887939
ENSG00000139433	GLTP	0.704941	5.89881	0.132491	0.887939
ENSG00000163660	CCNL1	-0.990378	5.37002	0.132528	0.887939
ENSG00000196700	ZNF512B	-1.12906	5.28453	0.132588	0.887939
ENSG00000135074	ADAM19	-1.96936	4.00239	0.132763	0.887939
ENSG00000124587	PEX6	1.66725	3.30064	0.132797	0.887939
ENSG00000064102	INTS13	-0.651526	6.47092	0.132961	0.887939
ENSG00000008394	MGST1	-0.557008	7.21758	0.132998	0.887939
ENSG00000129562	DAD1	-0.402774	8.95651	0.133022	0.887939
ENSG00000160218	TRAPPC10	2.01811	3.19979	0.133094	0.887939
ENSG00000090266	NDUFB2	-0.457643	7.74081	0.133105	0.887939
ENSG00000133056	PIK3C2B	-3.4637	2.71001	0.133165	0.887939
ENSG00000083168	KAT6A	-0.846482	5.89363	0.133232	0.887939
ENSG00000254585	MAGEL2	-6.02116	1.98038	0.13328	0.887939
ENSG00000149256	TENM4	-6.37384	2.22699	0.133427	0.887939
ENSG00000165688	PMPCA	-0.648214	6.41999	0.133782	0.887939
ENSG00000101670	LIPG	-4.15917	2.59217	0.133854	0.887939
ENSG00000131626	PPFIA1	0.810961	5.49775	0.133913	0.887939
ENSG00000175155	YPEL2	1.61732	3.59037	0.133916	0.887939
ENSG00000021776	AQR	0.74845	5.55999	0.133948	0.887939
ENSG00000266709	AC005224.4	2.52886	1.98516	0.133972	0.887939
ENSG00000090061	CCNK	-1.04539	5.23301	0.133985	0.887939
ENSG00000126821	SGPP1	-3.53874	2.84744	0.134207	0.887939
ENSG00000129422	MTUS1	-4.14127	2.59457	0.134555	0.887939
ENSG00000272888	LINC01578	0.43786	7.76275	0.134603	0.887939
ENSG00000124145	SDC4	-2.12777	3.75907	0.1348	0.887939
ENSG00000172889	EGFL7	-1.03562	5.18735	0.134998	0.887939
ENSG00000267106	ZNF561-AS1	1.73012	3.57456	0.13503	0.887939
ENSG00000057252	SOAT1	-0.932451	5.46106	0.135156	0.887939
ENSG00000134058	CDK7	1.30736	4.15079	0.13516	0.887939
ENSG00000081059	TCF7	1.61337	3.65885	0.135181	0.887939
ENSG00000127831	VIL1	-6.35871	2.24273	0.135194	0.887939
ENSG00000128917	DLL4	2.08227	3.25974	0.135199	0.887939
ENSG00000197147	LRRC8B	-1.7186	4.18537	0.135312	0.887939
ENSG00000108528	SLC25A11	-0.718711	6.43878	0.135341	0.887939
ENSG00000198858	R3HDM4	-1.29126	4.79816	0.135356	0.887939
ENSG00000137642	SORL1	-1.30014	4.78328	0.135401	0.887939
ENSG00000204839	MROH6	-5.69367	1.72574	0.135402	0.887939
ENSG00000052126	PLEKHA5	2.1792	2.42989	0.135428	0.887939
ENSG00000160193	WDR4	0.688855	5.99264	0.135463	0.887939
ENSG00000160404	TOR2A	1.35437	3.94687	0.13554	0.887939
ENSG00000163536	SERPINI1	1.68572	3.25043	0.13562	0.887939
ENSG00000163848	ZNF148	0.897427	5.35676	0.135622	0.887939
ENSG00000172915	NBEA	1.84545	3.48575	0.135743	0.887939
ENSG00000248664	AC010273.1	-6.22389	2.11418	0.135796	0.887939
ENSG00000140694	PARN	1.5748	3.59696	0.1359	0.887939
ENSG00000149806	FAU	0.32973	10.3861	0.135948	0.887939
ENSG00000090273	NUDC	0.465406	7.32296	0.135956	0.887939
ENSG00000106692	FKTN	-1.60726	4.1962	0.136012	0.887939
ENSG00000248008	NRAV	-2.01808	3.75426	0.136079	0.887939
ENSG00000249550	LINC01234	-6.14906	2.0905	0.136105	0.887939
ENSG00000196591	HDAC2	0.395156	8.42055	0.136205	0.887939
ENSG00000042088	TDP1	-1.30545	4.79556	0.136223	0.887939
ENSG00000048162	NOP16	-0.779432	6.41649	0.13624	0.887939
ENSG00000261326	LINC01355	2.77329	2.30082	0.136244	0.887939
ENSG00000131669	NINJ1	-0.531222	7.44774	0.136276	0.887939
ENSG00000135451	TROAP	0.690519	5.99079	0.136381	0.887939
ENSG00000182628	SKA2	0.511135	6.87782	0.136504	0.887939
ENSG00000147421	HMBOX1	-1.94254	4.45045	0.136542	0.887939
ENSG00000112183	RBM24	-4.17907	2.5315	0.136564	0.887939
ENSG00000127824	TUBA4A	1.54457	3.747	0.136612	0.887939
ENSG00000121390	PSPC1	-1.13704	5.53075	0.136725	0.887939
ENSG00000272338	AC067838.1	-6.44176	2.25028	0.136783	0.887939
ENSG00000198680	TUSC1	-0.856123	5.753	0.136838	0.887939
ENSG00000180694	TMEM64	-1.14845	5.0693	0.136864	0.887939
ENSG00000047188	YTHDC2	1.84061	3.31038	0.136882	0.887939
ENSG00000066739	ATG2B	1.92936	3.18932	0.136938	0.887939
ENSG00000151694	ADAM17	-1.09508	5.22252	0.137136	0.887939
ENSG00000154589	LY96	-6.43625	2.2382	0.137208	0.887939
ENSG00000120256	LRP11	-1.40371	4.69849	0.137316	0.887939
ENSG00000132122	SPATA6	-3.23957	3.0828	0.137402	0.887939
ENSG00000134352	IL6ST	0.783188	5.54192	0.137445	0.887939
ENSG00000197969	VPS13A	-2.66048	3.59636	0.137461	0.887939
ENSG00000105397	TYK2	0.962348	5.03656	0.13751	0.887939
ENSG00000120437	ACAT2	-0.41956	8.23469	0.137579	0.887939
ENSG00000235194	PPP1R3E	1.93361	2.95018	0.137596	0.887939
ENSG00000153179	RASSF3	-1.28204	4.71392	0.137598	0.887939
ENSG00000278619	MRM1	-2.75238	3.14665	0.137607	0.887939
ENSG00000165046	LETM2	2.31344	2.50058	0.137649	0.887939
ENSG00000234740	AL162386.2	2.54171	2.17982	0.13768	0.887939
ENSG00000255529	POLR2M	0.898505	5.37112	0.13768	0.887939
ENSG00000265579	AC023301.1	1.39617	4.17769	0.137818	0.888268
ENSG00000122547	EEPD1	-3.60157	2.7471	0.137939	0.888268
ENSG00000182993	C12orf60	-6.0523	1.98501	0.138012	0.888268
ENSG00000215256	DHRS4-AS1	-1.82234	4.02861	0.138103	0.888268
ENSG00000155974	GRIP1	-5.95437	1.90215	0.138213	0.888268
ENSG00000180739	S1PR5	2.28108	2.12197	0.138269	0.888268
ENSG00000235453	SMIM27	0.679189	5.9598	0.138384	0.888268
ENSG00000149084	HSD17B12	0.840837	5.22476	0.138392	0.888268
ENSG00000135535	CD164	-0.487094	7.53111	0.138397	0.888268
ENSG00000198917	SPOUT1	-0.84992	5.69173	0.138556	0.888308
ENSG00000123094	RASSF8	-1.22539	5.12333	0.138588	0.888308
ENSG00000279799	AC006077.2	-5.61181	1.64532	0.138662	0.888308
ENSG00000171792	RHNO1	0.741068	6.00771	0.138731	0.888308
ENSG00000119318	RAD23B	-0.399976	8.6198	0.138822	0.888308
ENSG00000118816	CCNI	0.381195	8.55295	0.138897	0.888308
ENSG00000011485	PPP5C	-0.720592	6.28695	0.139015	0.888308
ENSG00000144895	EIF2A	0.491722	7.38252	0.139083	0.888308
ENSG00000143977	SNRPG	-0.547603	7.74671	0.1391	0.888308
ENSG00000007968	E2F2	-2.80741	3.05459	0.139194	0.888308
ENSG00000163093	BBS5	1.75544	3.64525	0.139547	0.888308
ENSG00000167191	GPRC5B	0.79775	5.551	0.139559	0.888308
ENSG00000172493	AFF1	-3.54421	2.69222	0.13972	0.888308
ENSG00000161981	SNRNP25	-0.686489	6.3157	0.139759	0.888308
ENSG00000166405	RIC3	-5.44049	1.52773	0.139852	0.888308
ENSG00000138587	MNS1	1.43735	4.19546	0.139889	0.888308
ENSG00000149380	P4HA3	2.31264	2.48135	0.140128	0.888308
ENSG00000118503	TNFAIP3	2.01087	2.99696	0.140252	0.888308
ENSG00000110328	GALNT18	-1.12893	5.033	0.140261	0.888308
ENSG00000206053	JPT2	-0.700936	6.39491	0.140327	0.888308
ENSG00000261884	AC040162.1	-6.24016	2.16676	0.14036	0.888308
ENSG00000151726	ACSL1	1.16959	4.51085	0.140436	0.888308
ENSG00000087495	PHACTR3	1.91334	3.28295	0.140527	0.888308
ENSG00000104381	GDAP1	1.30373	3.96316	0.140631	0.888308
ENSG00000126945	HNRNPH2	-1.8153	4.29175	0.140649	0.888308
ENSG00000178538	CA8	-2.0825	3.85819	0.140663	0.888308
ENSG00000205476	CCDC85C	-1.04938	5.29887	0.140708	0.888308
ENSG00000111199	TRPV4	-6.04442	1.96295	0.140747	0.888308
ENSG00000169756	LIMS1	-0.916947	5.68266	0.140902	0.888308
ENSG00000137198	GMPR	-1.49443	4.71077	0.140918	0.888308
ENSG00000100504	PYGL	0.604794	6.25196	0.140928	0.888308
ENSG00000163629	PTPN13	-1.0764	5.21222	0.140934	0.888308
ENSG00000075618	FSCN1	-0.422582	8.19802	0.141017	0.888308
ENSG00000164877	MICALL2	-5.858	1.87744	0.141019	0.888308
ENSG00000119812	FAM98A	-0.941392	5.5658	0.141032	0.888308
ENSG00000148824	MTG1	2.08515	2.9876	0.141107	0.888308
ENSG00000236104	ZBTB22	2.05091	2.85754	0.141182	0.888308
ENSG00000005436	GCFC2	0.910523	5.27571	0.141245	0.888308
ENSG00000177917	ARL6IP6	0.751715	6.13964	0.141313	0.888308
ENSG00000279641	AC120057.4	-5.82872	1.82426	0.14136	0.888308
ENSG00000010244	ZNF207	0.404005	7.96466	0.141762	0.889711
ENSG00000236901	MIR600HG	2.36663	2.95589	0.141845	0.889711
ENSG00000127527	EPS15L1	0.903975	5.34248	0.141876	0.889711
ENSG00000115641	FHL2	-1.28172	5.13568	0.141892	0.889711
ENSG00000088280	ASAP3	-2.23746	3.58473	0.141954	0.889711
ENSG00000177045	SIX5	-2.4034	3.2876	0.142141	0.889871
ENSG00000125931	CITED1	0.966107	4.73958	0.142265	0.889871
ENSG00000231864	AL807752.3	-5.88236	1.86125	0.142386	0.889871
ENSG00000101624	CEP76	1.9904	2.53849	0.142502	0.889871
ENSG00000198130	HIBCH	1.1745	4.79602	0.142699	0.889871
ENSG00000134248	LAMTOR5	-0.504461	7.24687	0.142872	0.889871
ENSG00000171806	METTL18	1.22852	4.29919	0.142935	0.889871
ENSG00000145736	GTF2H2	1.98642	2.89563	0.143007	0.889871
ENSG00000110274	CEP164	1.3448	3.90654	0.143214	0.889871
ENSG00000173705	SUSD5	0.807671	5.72675	0.143236	0.889871
ENSG00000185947	ZNF267	-2.21232	3.9534	0.143266	0.889871
ENSG00000125971	DYNLRB1	0.492456	7.13487	0.143318	0.889871
ENSG00000099326	MZF1	-2.12552	3.68673	0.143325	0.889871
ENSG00000140854	KATNB1	-0.869399	5.5774	0.143342	0.889871
ENSG00000212747	RTL8B	-5.7403	1.78063	0.143394	0.889871
ENSG00000271888	AL136162.1	-6.29107	2.14788	0.14342	0.889871
ENSG00000183513	COA5	0.694752	5.77833	0.143453	0.889871
ENSG00000124459	ZNF45	1.73043	3.35887	0.143453	0.889871
ENSG00000158106	RHPN1	1.97745	2.92591	0.143495	0.889871
ENSG00000057935	MTA3	1.15895	4.35781	0.143574	0.889871
ENSG00000162032	SPSB3	1.16268	4.28493	0.14361	0.889871
ENSG00000165804	ZNF219	0.762236	5.55494	0.143728	0.889871
ENSG00000221946	FXYD7	-4.0223	2.46428	0.14382	0.889871
ENSG00000167173	C15orf39	-1.48395	4.8044	0.143825	0.889871
ENSG00000260920	AL031985.3	-6.01285	1.99259	0.143861	0.889871
ENSG00000155275	TRMT44	-3.63409	2.77016	0.143926	0.889871
ENSG00000002016	RAD52	2.2347	2.14251	0.143979	0.889871
ENSG00000226644	AL121899.1	2.70067	1.92343	0.144136	0.889876
ENSG00000054654	SYNE2	1.14998	4.49999	0.144181	0.889876
ENSG00000137177	KIF13A	-1.53395	4.53121	0.144277	0.889876
ENSG00000130255	RPL36	0.284084	12.4541	0.144424	0.889876
ENSG00000157106	SMG1	1.12344	4.67803	0.144463	0.889876
ENSG00000247137	AP000873.2	-6.28131	2.14684	0.144546	0.889876
ENSG00000273559	CWC25	1.16626	4.36495	0.14481	0.889876
ENSG00000091436	MAP3K20	0.710953	5.80162	0.144878	0.889876
ENSG00000167703	SLC43A2	1.04993	4.7174	0.144917	0.889876
ENSG00000134852	CLOCK	1.0823	4.58489	0.145019	0.889876
ENSG00000198947	DMD	-5.97618	1.93571	0.145065	0.889876
ENSG00000224243	LINC00403	-2.67815	3.45167	0.145197	0.889876
ENSG00000170153	RNF150	0.915191	4.97846	0.145214	0.889876
ENSG00000197381	ADARB1	1.0557	4.8583	0.145274	0.889876
ENSG00000151657	KIN	1.68922	3.63347	0.145277	0.889876
ENSG00000164548	TRA2A	0.744463	5.61682	0.145313	0.889876
ENSG00000197653	DNAH10	-6.27887	2.13428	0.145324	0.889876
ENSG00000185973	TMLHE	-6.02541	1.95747	0.145333	0.889876
ENSG00000167642	SPINT2	2.29974	2.70798	0.145387	0.889876
ENSG00000185591	SP1	1.30407	4.346	0.145549	0.890412
ENSG00000123505	AMD1	-0.648466	6.3033	0.145708	0.890562
ENSG00000078319	PMS2P1	2.31371	2.76958	0.145745	0.890562
ENSG00000128242	GAL3ST1	-1.96137	4.04138	0.145901	0.890562
ENSG00000174132	FAM174A	-2.75071	3.38009	0.146229	0.890562
ENSG00000177410	ZFAS1	0.372912	8.95193	0.146274	0.890562
ENSG00000127526	SLC35E1	-0.845613	5.72962	0.146357	0.890562
ENSG00000046604	DSG2	-6.17687	2.11501	0.146484	0.890562
ENSG00000167513	CDT1	0.627496	6.13322	0.146506	0.890562
ENSG00000172172	MRPL13	-0.674495	6.36288	0.146603	0.890562
ENSG00000104825	NFKBIB	0.965253	4.91822	0.146647	0.890562
ENSG00000256628	ZBTB11-AS1	2.32231	2.18964	0.146716	0.890562
ENSG00000248124	RRN3P1	2.01575	3.34034	0.14672	0.890562
ENSG00000273841	TAF9	-0.585622	6.82114	0.14677	0.890562
ENSG00000155849	ELMO1	0.627079	6.12378	0.146817	0.890562
ENSG00000185246	PRPF39	0.850917	5.32187	0.146824	0.890562
ENSG00000204054	LINC00963	-1.40025	4.66708	0.146889	0.890562
ENSG00000119630	PGF	1.2527	4.21082	0.146949	0.890562
ENSG00000145439	CBR4	1.27872	4.28998	0.147005	0.890562
ENSG00000151151	IPMK	1.67713	3.12785	0.147043	0.890562
ENSG00000112031	MTRF1L	-4.08188	2.52138	0.147064	0.890562
ENSG00000258655	ARHGAP5-AS1	1.48936	4.05014	0.147134	0.890562
ENSG00000214367	HAUS3	1.21312	4.3837	0.147204	0.890562
ENSG00000112514	CUTA	-0.442309	7.95982	0.147305	0.890725
ENSG00000107902	LHPP	-5.98127	1.96126	0.147523	0.89111
ENSG00000196878	LAMB3	-5.98809	1.89458	0.147673	0.89111
ENSG00000256060	AC003002.1	-1.14184	5.21598	0.1477	0.89111
ENSG00000051596	THOC3	-2.76096	3.01971	0.147808	0.89111
ENSG00000087263	OGFOD1	0.843775	5.3482	0.147906	0.89111
ENSG00000151338	MIPOL1	-5.75455	1.73727	0.14807	0.89111
ENSG00000112984	KIF20A	-0.561416	6.86384	0.148219	0.89111
ENSG00000213654	GPSM3	-2.71397	3.24932	0.148247	0.89111
ENSG00000169071	ROR2	0.984016	4.703	0.148291	0.89111
ENSG00000237054	PRMT5-AS1	0.508548	7.03283	0.148312	0.89111
ENSG00000237797	AL161935.3	-5.84641	1.81737	0.148317	0.89111
ENSG00000117174	ZNHIT6	0.957257	4.81467	0.148514	0.89111
[truncated: 10,016 more rows]

## Sheet: ST5 SU-DIPG-VI RNASeq 12hr
Ensembl_ID	Gene_name	log2FC	logCPM	PValue	FDR
ENSG00000148925	BTBD10	-8.20054	3.75916	7.75281e-05	0.170187
ENSG00000072415	MPP5	-8.01589	3.58623	0.000327419	0.269527
ENSG00000152454	ZNF256	-7.69825	3.29056	0.0029846	0.510521
ENSG00000164398	ACSL6	-7.47213	3.09231	0.0255677	0.762709
ENSG00000125775	SDCBP2	-7.44544	3.06164	0.00810532	0.640517
ENSG00000174007	CEP19	-7.43592	3.05449	0.00612774	0.630579
ENSG00000196653	ZNF502	-7.34279	2.96523	0.0124144	0.681343
ENSG00000105750	ZNF85	-7.28318	2.90406	0.0315621	0.800435
ENSG00000253174	AC009630.2	-7.22497	2.86737	0.0173948	0.703029
ENSG00000198208	RPS6KL1	-7.18137	2.81963	0.0226669	0.750735
ENSG00000069188	SDK2	-7.16742	2.8122	0.0119505	0.681343
ENSG00000166262	FAM227B	-7.16158	2.81364	0.0179476	0.716326
ENSG00000182952	HMGN4	-7.14426	2.77725	0.0551524	0.829756
ENSG00000153214	TMEM87B	-7.12217	2.78544	0.0314876	0.800435
ENSG00000184205	TSPYL2	-7.10086	2.75755	0.0148835	0.687392
ENSG00000204632	HLA-G	-7.05602	2.72153	0.0194812	0.740739
ENSG00000138780	GSTCD	-7.05546	2.7196	0.0186684	0.73332
ENSG00000275074	NUDT18	-7.04224	2.7106	0.0234752	0.750735
ENSG00000150477	KIAA1328	-7.03942	2.7046	0.00914072	0.665152
ENSG00000104044	OCA2	-7.01814	2.68297	0.0400089	0.807493
ENSG00000197124	ZNF682	-7.00212	2.67109	0.0120757	0.681343
ENSG00000144649	FAM198A	-6.97662	2.65277	0.019981	0.744373
ENSG00000185515	BRCC3	-6.96626	2.63658	0.0419339	0.807493
ENSG00000231871	IPO9-AS1	-6.92817	2.61521	0.0344688	0.800435
ENSG00000116544	DLGAP3	-6.89439	2.57048	0.0288832	0.789582
ENSG00000166145	SPINT1	-6.88012	2.57513	0.0618317	0.835393
ENSG00000188997	KCTD21	-6.87467	2.55587	0.0214582	0.750735
ENSG00000168140	VASN	-6.87334	2.55414	0.0730884	0.849963
ENSG00000278703	AC100847.1	-6.86646	2.54162	0.0917581	0.859867
ENSG00000151470	C4orf33	-6.85548	2.534	0.0327815	0.800435
ENSG00000168386	FILIP1L	-6.82722	2.52949	0.059386	0.829756
ENSG00000162959	MEMO1	-6.81136	2.5056	0.0490253	0.816469
ENSG00000171388	APLN	-6.79384	2.49612	0.0949243	0.862126
ENSG00000165186	PTCHD1	-6.78009	2.48681	0.101967	0.870311
ENSG00000196787	HIST1H2AG	-6.77356	2.44298	0.09324	0.861647
ENSG00000111341	MGP	-6.70376	2.42228	0.0379266	0.80504
ENSG00000152076	CCDC74B	-6.66805	2.37292	0.0830964	0.859867
ENSG00000248124	RRN3P1	-6.66673	2.37407	0.0784122	0.859867
ENSG00000235590	GNAS-AS1	-6.66637	2.38549	0.113727	0.87303
ENSG00000273253	AL022328.4	-6.66543	2.38417	0.0365968	0.800435
ENSG00000161298	ZNF382	-6.65363	2.37361	0.0448571	0.807493
ENSG00000164951	PDP1	-6.65198	2.37306	0.0363515	0.800435
ENSG00000118985	ELL2	-6.63903	2.36723	0.0671771	0.844638
ENSG00000162927	PUS10	-6.63328	2.3413	0.0429543	0.807493
ENSG00000204611	ZNF616	-6.6233	2.33951	0.0617483	0.835393
ENSG00000140876	NUDT7	-6.61752	2.3426	0.0994779	0.868422
ENSG00000132825	PPP1R3D	-6.5879	2.30695	0.0952059	0.862126
ENSG00000261113	AC009034.1	-6.55913	2.28796	0.114764	0.87303
ENSG00000148541	FAM13C	-6.55374	2.29434	0.0880311	0.859867
ENSG00000116678	LEPR	-6.55034	2.2857	0.105027	0.87303
ENSG00000225648	SBDSP1	-6.54886	2.28992	0.116764	0.874288
ENSG00000196890	HIST3H2BB	-6.54774	2.27643	0.0909643	0.859867
ENSG00000188803	SHISA6	-6.54659	2.29147	0.0663549	0.844638
ENSG00000198331	HYLS1	-6.54164	2.29273	0.126318	0.883202
ENSG00000113083	LOX	-6.54018	2.27092	0.0837074	0.859867
ENSG00000236901	MIR600HG	-6.53462	2.27774	0.0757924	0.856519
ENSG00000229980	TOB1-AS1	-6.5275	2.26782	0.108134	0.87303
ENSG00000260465	AC018557.1	-6.52483	2.2609	0.110996	0.87303
ENSG00000135925	WNT10A	-6.52065	2.26754	0.0597858	0.829756
ENSG00000007174	DNAH9	-6.51204	2.25347	0.09363	0.861647
ENSG00000279529	AC008764.8	-6.51118	2.25354	0.0906876	0.859867
ENSG00000176136	MC5R	-6.50964	2.26094	0.132165	0.88965
ENSG00000198300	PEG3	-6.48068	2.23196	0.146144	0.902536
ENSG00000260614	AC007614.3	-6.47297	2.21108	0.197619	0.931036
ENSG00000118432	CNR1	-6.47207	2.22652	0.0677283	0.845996
ENSG00000177182	CLVS1	-6.46204	2.21051	0.170445	0.91735
ENSG00000273375	AC055764.2	-6.45245	2.18776	0.165915	0.914158
ENSG00000258525	AL049830.3	-6.44238	2.18887	0.0590362	0.829756
ENSG00000256061	DNAAF4	-6.4151	2.17033	0.168735	0.915974
ENSG00000272844	AC074044.1	-6.37318	2.1316	0.134092	0.891982
ENSG00000153790	C7orf31	-6.37093	2.14649	0.147068	0.902536
ENSG00000008311	AASS	-6.35406	2.12907	0.127002	0.88552
ENSG00000273008	AC010864.1	-6.35284	2.09482	0.0944011	0.861647
ENSG00000147251	DOCK11	-6.3496	2.12199	0.0409046	0.807493
ENSG00000242276	RPL5P3	-6.32906	2.1181	0.184423	0.919658
ENSG00000241852	C8orf58	-6.32896	2.10024	0.0743231	0.852652
ENSG00000180626	ZNF594	-6.31285	2.08616	0.143727	0.902536
ENSG00000197208	SLC22A4	-6.31284	2.08346	0.0846653	0.859867
ENSG00000112624	BICRAL	-6.30259	2.0859	0.072932	0.849963
ENSG00000135838	NPL	-6.29717	2.07066	0.0770656	0.859867
ENSG00000159761	C16orf86	-6.29272	2.08191	0.123883	0.883202
ENSG00000135722	FBXL8	-6.29178	2.07595	0.144382	0.902536
ENSG00000267419	AC011477.1	-6.28413	2.06958	0.114291	0.87303
ENSG00000093217	XYLB	-6.26913	2.04513	0.0628708	0.837452
ENSG00000229587	AL158825.2	-6.25404	2.05309	0.173454	0.91794
ENSG00000213047	DENND1B	-6.25047	2.03721	0.128674	0.885798
ENSG00000116745	RPE65	-6.2317	2.00793	0.120418	0.880154
ENSG00000198342	ZNF442	-6.22866	2.0071	0.139235	0.901108
ENSG00000178078	STAP2	-6.22399	2.00525	0.0929465	0.861647
ENSG00000262967	AC005921.2	-6.22357	2.02454	0.157904	0.913657
ENSG00000230679	ENO1-AS1	-6.22265	1.99245	0.22987	0.942508
ENSG00000144681	STAC	-6.18289	1.97133	0.130574	0.88965
ENSG00000177337	DLGAP1-AS1	-6.18055	1.98542	0.206494	0.932857
ENSG00000271857	AL096865.1	-6.165	1.95783	0.215831	0.93295
ENSG00000250899	AC125807.2	-6.16068	1.97788	0.200068	0.932857
ENSG00000127311	HELB	-6.14958	1.94504	0.0979745	0.863726
ENSG00000267058	AC006213.2	-6.13683	1.96239	0.196139	0.930606
ENSG00000228506	AL513550.1	-6.13452	1.9584	0.167586	0.914432
ENSG00000267160	AC091152.2	-6.13175	1.93412	0.203871	0.932857
ENSG00000180044	C3orf80	-6.12517	1.94399	0.180654	0.919658
ENSG00000264672	SEPT4-AS1	-6.12209	1.9279	0.142179	0.902536
ENSG00000179859	AC104581.1	-6.12035	1.97278	0.269395	0.946571
ENSG00000245904	AC025164.2	-6.1142	1.93619	0.102491	0.870526
ENSG00000212163	SNORD91A	-6.11325	1.92243	0.219364	0.937616
ENSG00000258317	AC034102.6	-6.10777	1.91893	0.200255	0.932857
ENSG00000267040	AC027097.1	-6.10503	1.91501	0.0898203	0.859867
ENSG00000267724	AC012254.3	-6.10325	1.91094	0.13422	0.892384
ENSG00000162814	SPATA17	-6.10182	1.92252	0.131312	0.88965
ENSG00000062370	ZNF112	-6.09722	1.91635	0.128155	0.885584
ENSG00000236848	RPL23AP95	-6.08063	1.91972	0.131914	0.88965
ENSG00000186684	CYP27C1	-6.05941	1.88548	0.126283	0.883202
ENSG00000230583	GTF2IRD1P1	-6.05319	1.87324	0.136426	0.897286
ENSG00000172671	ZFAND4	-6.05312	1.8879	0.223478	0.938143
ENSG00000185745	IFIT1	-6.04251	1.87734	0.133421	0.890669
ENSG00000235652	AL356599.1	-6.02397	1.85244	0.172528	0.917721
ENSG00000100038	TOP3B	-5.99971	1.84549	0.281878	0.947997
ENSG00000121904	CSMD2	-5.9942	1.85435	0.278241	0.946642
ENSG00000145864	GABRB2	-5.98575	1.82987	0.107267	0.87303
ENSG00000050628	PTGER3	-5.97885	1.83771	0.284013	0.947997
ENSG00000265967	AC100830.3	-5.97768	1.78487	0.255666	0.942979
ENSG00000187953	PMS2CL	-5.97592	1.77542	0.337619	0.953436
ENSG00000257122	RRN3P3	-5.97052	1.81683	0.196935	0.931036
ENSG00000189283	FHIT	-5.96964	1.8213	0.127528	0.885584
ENSG00000108551	RASD1	-5.96825	1.81136	0.165288	0.91375
ENSG00000243904	RPSAP5	-5.96291	1.79139	0.159315	0.913657
ENSG00000146574	CCZ1B	-5.95968	1.81739	0.0802505	0.859867
ENSG00000184672	RALYL	-5.95398	1.8093	0.132392	0.88965
ENSG00000269951	AC090181.2	-5.93469	1.80048	0.120052	0.879426
ENSG00000246859	STARD4-AS1	-5.93189	1.76909	0.334741	0.952766
ENSG00000275202	AL161421.1	-5.92341	1.77982	0.190338	0.926084
ENSG00000225642	SNRPEP5	-5.90559	1.7586	0.18622	0.920103
ENSG00000275055	AC011468.5	-5.90516	1.74139	0.189756	0.925644
ENSG00000245213	AC105285.1	-5.89995	1.76069	0.279038	0.946642
ENSG00000154957	ZNF18	-5.89967	1.78163	0.176003	0.919658
ENSG00000262877	AC110285.2	-5.89772	1.78092	0.224431	0.939254
ENSG00000142178	SIK1	-5.89242	1.76149	0.287449	0.948543
ENSG00000275591	XKR5	-5.89232	1.75937	0.19773	0.931036
ENSG00000105464	GRIN2D	-5.89039	1.77627	0.169112	0.916614
ENSG00000238287	AL603839.3	-5.88709	1.72053	0.232917	0.942508
ENSG00000247950	SEC24B-AS1	-5.88651	1.74204	0.283102	0.947997
ENSG00000247708	STX18-AS1	-5.88386	1.75351	0.329901	0.952766
ENSG00000080823	MOK	-5.86611	1.74214	0.17393	0.918714
ENSG00000164841	TMEM74	-5.86351	1.732	0.176091	0.919658
ENSG00000261786	AC006058.1	-5.85918	1.73439	0.155891	0.912957
ENSG00000162620	LRRIQ3	-5.85627	1.73406	0.13214	0.88965
ENSG00000275532	AC006449.2	-5.83889	1.71958	0.186889	0.920103
ENSG00000128973	CLN6	-5.83395	1.70461	0.21848	0.937616
ENSG00000185015	CA13	-5.83137	1.72109	0.197193	0.931036
ENSG00000280634	THRIL	-5.81745	1.69686	0.23108	0.942508
ENSG00000270820	AC016727.1	-5.80915	1.69029	0.25726	0.943744
ENSG00000136869	TLR4	-5.80433	1.70436	0.168965	0.916573
ENSG00000196159	FAT4	-5.79947	1.69221	0.343656	0.953436
ENSG00000249307	LINC01088	-5.79026	1.66951	0.357774	0.953436
ENSG00000213085	CFAP45	-5.78447	1.67043	0.232039	0.942508
ENSG00000162522	KIAA1522	-5.78053	1.68343	0.160632	0.913657
ENSG00000273820	USP27X	-5.77826	1.67995	0.156433	0.913354
ENSG00000278840	AC009878.1	-5.75531	1.63832	0.279385	0.947177
ENSG00000272800	AC021851.1	-5.74713	1.64589	0.22991	0.942508
ENSG00000257956	NOP56P3	-5.74587	1.67053	0.213644	0.932857
ENSG00000134285	FKBP11	-5.74444	1.62976	0.14801	0.902997
ENSG00000110057	UNC93B1	-5.74342	1.64546	0.187423	0.920414
ENSG00000197472	ZNF695	-5.74301	3.72134	0.000910678	0.348682
ENSG00000231252	AC099792.1	-5.74273	1.64361	0.260602	0.945244
ENSG00000261351	AC116913.1	-5.73894	1.64671	0.136982	0.897286
ENSG00000126803	HSPA2	-5.73416	1.61866	0.243708	0.942508
ENSG00000133134	BEX2	-5.73394	1.65931	0.240636	0.942508
ENSG00000263513	FAM72C	-5.73153	1.63031	0.16359	0.913657
ENSG00000174514	MFSD4A	-5.73068	1.65339	0.236259	0.942508
ENSG00000137142	IGFBPL1	-5.72939	1.65172	0.253857	0.942977
ENSG00000267811	AP001160.2	-5.71215	1.62599	0.33261	0.952766
ENSG00000169684	CHRNA5	-5.70869	3.6875	0.00122933	0.348682
ENSG00000172031	EPHX4	-5.70622	1.57715	0.374462	0.953436
ENSG00000173210	ABLIM3	-5.70381	1.60398	0.328358	0.952766
ENSG00000197620	CXorf40A	-5.70285	1.61775	0.302927	0.952005
ENSG00000253144	AC104117.2	-5.69945	1.62311	0.247546	0.942508
ENSG00000103021	CCDC113	-5.69275	1.60721	0.276442	0.946642
ENSG00000189431	RASSF10	-5.69158	1.57378	0.288519	0.949928
ENSG00000230185	C9orf147	-5.6895	1.61375	0.238317	0.942508
ENSG00000164116	GUCY1A3	-5.6872	1.6117	0.128688	0.885798
ENSG00000256453	DND1	-5.66807	1.60934	0.314786	0.952593
ENSG00000276814	AC004801.6	-5.6626	1.60507	0.362922	0.953436
ENSG00000137766	UNC13C	-5.65593	1.59062	0.204589	0.932857
ENSG00000134595	SOX3	-5.64095	1.60146	0.232582	0.942508
ENSG00000227198	C6orf47-AS1	-5.63654	1.55213	0.278817	0.946642
ENSG00000160207	HSF2BP	-5.63044	1.57954	0.269002	0.946571
ENSG00000182185	RAD51B	-5.62551	1.56742	0.199006	0.931339
ENSG00000204301	NOTCH4	-5.61573	1.55402	0.136684	0.897286
ENSG00000197766	CFD	-5.61271	1.54827	0.283445	0.947997
ENSG00000135338	LCA5	-5.60902	1.56371	0.235757	0.942508
ENSG00000105929	ATP6V0A4	-5.59803	1.55939	0.292195	0.950247
ENSG00000142606	MMEL1	-5.59634	1.54821	0.261953	0.945244
ENSG00000127415	IDUA	-5.5963	1.54641	0.264837	0.946571
ENSG00000250241	AC105383.1	-5.59253	1.55118	0.215177	0.932857
ENSG00000198947	DMD	-5.58939	1.54438	0.179207	0.919658
ENSG00000118160	SLC8A2	-5.58797	1.55344	0.337703	0.953436
ENSG00000226937	CEP164P1	-5.5853	1.54495	0.324378	0.952766
ENSG00000204950	LRRC10B	-5.58383	1.53334	0.199203	0.931339
ENSG00000272688	AP005329.3	-5.5778	1.52461	0.300751	0.951011
ENSG00000227540	DNAJC9-AS1	-5.57604	1.53843	0.21054	0.932857
ENSG00000184357	HIST1H1B	-5.57213	1.50984	0.284135	0.947997
ENSG00000151838	CCDC175	-5.56729	1.53807	0.314285	0.952593
ENSG00000268836	Z69706.1	-5.56674	1.52535	0.34169	0.953436
ENSG00000243836	WDR86-AS1	-5.558	1.52745	0.251731	0.942977
ENSG00000139973	SYT16	-5.55476	1.52184	0.345323	0.953436
ENSG00000184451	CCR10	-5.5393	1.49848	0.177914	0.919658
ENSG00000280385	AP000648.3	-5.53345	1.53726	0.391941	0.953436
ENSG00000109339	MAPK10	-5.53263	1.49219	0.218692	0.937616
ENSG00000272416	AC025175.1	-5.52755	1.48977	0.389532	0.953436
ENSG00000168917	SLC35G2	-5.5251	1.49913	0.215433	0.932857
ENSG00000143416	SELENBP1	-5.52124	1.4949	0.165509	0.91375
ENSG00000278472	AC009268.2	-5.51905	1.51115	0.329324	0.952766
ENSG00000273297	AC009275.1	-5.51143	1.48601	0.172697	0.917721
ENSG00000276026	AL031665.2	-5.5062	1.49467	0.299081	0.951011
ENSG00000265399	AP005329.2	-5.49782	1.45196	0.307216	0.952593
ENSG00000087085	ACHE	-5.4921	1.45767	0.252744	0.942977
ENSG00000164855	TMEM184A	-5.48622	1.46542	0.317326	0.952766
ENSG00000279602	AC109326.1	-5.47741	1.44838	0.333806	0.952766
ENSG00000270194	AC097359.2	-5.4737	1.45525	0.397777	0.953436
ENSG00000247400	DNAJC3-AS1	-5.47202	1.45341	0.184286	0.919658
ENSG00000132821	VSTM2L	-5.46301	1.43562	0.189836	0.925644
ENSG00000068831	RASGRP2	-5.46052	1.45817	0.237685	0.942508
ENSG00000095637	SORBS1	-5.46021	1.44519	0.186374	0.920103
ENSG00000274267	HIST1H3B	-5.45809	1.44643	0.400753	0.953436
ENSG00000130054	FAM155B	-5.45577	1.43654	0.228499	0.942508
ENSG00000172062	SMN1	-5.44857	1.4581	0.403262	0.953436
ENSG00000187049	TMEM216	-5.44654	1.44307	0.21944	0.937616
ENSG00000109618	SEPSECS	-5.44564	1.42674	0.233289	0.942508
ENSG00000277531	PNMA8C	-5.44409	1.43655	0.274942	0.946642
ENSG00000198478	SH3BGRL2	-5.44211	1.42317	0.246419	0.942508
ENSG00000254602	AP000662.2	-5.43836	1.41141	0.362248	0.953436
ENSG00000257346	AC011603.1	-5.42914	1.41806	0.404627	0.953436
ENSG00000267049	AC002398.1	-5.42844	1.42549	0.315095	0.952593
ENSG00000232233	LINC02043	-5.42324	1.42299	0.409642	0.953436
ENSG00000267397	AC090229.1	-5.41734	1.44631	0.40967	0.953436
ENSG00000108352	RAPGEFL1	-5.41597	1.43769	0.345569	0.953436
ENSG00000167363	FN3K	-5.4099	1.38874	0.304109	0.952593
ENSG00000236404	VLDLR-AS1	-5.40634	1.40516	0.275934	0.946642
ENSG00000243155	AL162431.2	-5.40151	1.40665	0.363585	0.953436
ENSG00000258102	MAP1LC3B2	-5.39323	1.41079	0.337921	0.953436
ENSG00000261959	AC015909.3	-5.38154	1.41246	0.266729	0.946571
ENSG00000079337	RAPGEF3	-5.37937	1.35938	0.268207	0.946571
ENSG00000215014	AL645728.1	-5.37573	1.38352	0.369346	0.953436
ENSG00000227034	AL445433.1	-5.36695	1.37436	0.30063	0.951011
ENSG00000236699	ARHGEF38	-5.36453	1.41111	0.380168	0.953436
ENSG00000188996	HUS1B	-5.35591	1.38943	0.418482	0.953436
ENSG00000226823	SUGT1P1	-5.34825	1.34428	0.430652	0.953436
ENSG00000228192	AL512353.1	-5.34104	1.36763	0.246881	0.942508
ENSG00000187186	AL162231.1	-5.33932	1.37482	0.330324	0.952766
ENSG00000276261	AC009509.4	-5.33844	1.36662	0.364131	0.953436
ENSG00000131849	ZNF132	-5.3373	1.36504	0.172838	0.917721
ENSG00000121310	ECHDC2	-5.33388	1.36673	0.310688	0.952593
ENSG00000154589	LY96	-5.33344	1.33687	0.391522	0.953436
ENSG00000138639	ARHGAP24	-5.32335	1.34961	0.311063	0.952593
ENSG00000279838	AL356273.3	-5.32135	1.34358	0.291184	0.949928
ENSG00000226721	EEF1DP2	-5.31881	1.37167	0.289222	0.949928
ENSG00000162510	MATN1	-5.31228	1.35896	0.257906	0.943872
ENSG00000072163	LIMS2	-5.31117	1.33325	0.250859	0.942977
ENSG00000147604	RPL7	-5.30496	1.35359	0.244303	0.942508
ENSG00000176222	ZNF404	-5.30442	1.33925	0.353463	0.953436
ENSG00000269837	IPO5P1	-5.30013	1.34153	0.248249	0.942508
ENSG00000104774	MAN2B1	-5.29892	1.33779	0.396825	0.953436
ENSG00000100926	TM9SF1	-5.29074	1.30257	0.297956	0.951011
ENSG00000230955	AL929472.2	-5.28466	1.31636	0.328414	0.952766
ENSG00000167780	SOAT2	-5.28155	1.31966	0.375138	0.953436
ENSG00000258965	AC044913.1	-5.27782	1.32899	0.329336	0.952766
ENSG00000267194	AC002546.1	-5.27687	1.32774	0.319044	0.952766
ENSG00000272645	GTF2IP20	-5.27643	1.31577	0.391128	0.953436
ENSG00000230844	ZNF674-AS1	-5.276	1.3286	0.33393	0.952766
ENSG00000255152	MSH5-SAPCD1	-5.26632	1.32354	0.428497	0.953436
ENSG00000014914	MTMR11	-5.26365	1.31299	0.302124	0.951298
ENSG00000275759	AC026367.3	-5.26113	1.30404	0.435464	0.953436
ENSG00000273275	AC017083.3	-5.2596	1.30448	0.294906	0.951011
ENSG00000258458	AL160314.2	-5.25942	1.31863	0.295107	0.951011
ENSG00000049130	KITLG	-5.25773	1.31974	0.256384	0.943315
ENSG00000211445	GPX3	-5.25446	1.30218	0.260355	0.945244
ENSG00000232284	GNG12-AS1	-5.25429	1.27898	0.403311	0.953436
ENSG00000268912	AC012313.5	-5.25423	1.30425	0.437136	0.953436
ENSG00000113555	PCDH12	-5.25412	1.29322	0.243076	0.942508
ENSG00000173825	TIGD3	-5.23322	1.2975	0.393631	0.953436
ENSG00000181404	WASHC1	-5.21697	1.28297	0.2459	0.942508
ENSG00000254469	AP002495.1	-5.21048	1.30083	0.297857	0.951011
ENSG00000232748	AC135050.1	-5.20579	1.24796	0.300852	0.951011
ENSG00000229989	MIR181A1HG	-5.2046	1.2694	0.399077	0.953436
ENSG00000259498	AC079328.2	-5.20182	1.23002	0.41363	0.953436
ENSG00000166689	PLEKHA7	-5.20143	1.26671	0.242774	0.942508
ENSG00000272977	AL008721.2	-5.19682	1.24874	0.363187	0.953436
ENSG00000121207	LRAT	-5.18981	1.2511	0.364819	0.953436
ENSG00000128578	STRIP2	-5.17984	1.26541	0.326392	0.952766
ENSG00000135406	PRPH	-5.17042	1.25452	0.339758	0.953436
ENSG00000167861	HID1	-5.16975	1.18733	0.465894	0.953436
ENSG00000247796	AC008966.1	-5.16573	1.24746	0.399575	0.953436
ENSG00000132000	PODNL1	-5.15366	1.25955	0.327726	0.952766
ENSG00000260360	AL353708.1	-5.14863	1.21858	0.319107	0.952766
ENSG00000167065	DUSP18	-5.14343	1.25211	0.407381	0.953436
ENSG00000119782	FKBP1B	-5.14307	1.22136	0.455267	0.953436
ENSG00000279048	AC080080.1	-5.13444	1.19888	0.35041	0.953436
ENSG00000101605	MYOM1	-5.1321	1.21643	0.319924	0.952766
ENSG00000047457	CP	-5.13027	1.20388	0.305329	0.952593
ENSG00000148655	LRMDA	-5.13002	1.21421	0.315294	0.952593
ENSG00000225573	RPL35P5	-5.12691	1.20287	0.299988	0.951011
ENSG00000185345	PRKN	-5.12503	1.25434	0.456726	0.953436
ENSG00000166762	CATSPER2	-5.11855	1.2151	0.456467	0.953436
ENSG00000272986	AC009570.1	-5.1094	1.16519	0.417407	0.953436
ENSG00000064763	FAR2	-5.10543	1.20583	0.298672	0.951011
ENSG00000173988	LRRC63	-5.09885	1.23724	0.454548	0.953436
ENSG00000159905	ZNF221	-5.0966	1.19225	0.459713	0.953436
ENSG00000167549	CORO6	-5.08176	1.19953	0.365548	0.953436
ENSG00000112293	GPLD1	-5.08084	1.1828	0.328229	0.952766
ENSG00000106565	TMEM176B	-5.08038	1.18514	0.369834	0.953436
ENSG00000162706	CADM3	-5.07884	1.1816	0.248607	0.942508
ENSG00000129116	PALLD	-5.07324	3.8836	0.000478879	0.290823
ENSG00000186462	NAP1L2	-5.07263	1.18818	0.308771	0.952593
ENSG00000183023	SLC8A1	-5.07072	1.20827	0.367113	0.953436
ENSG00000111012	CYP27B1	-5.06993	1.17296	0.279629	0.947516
ENSG00000280486	AC005329.3	-5.06894	1.19742	0.458584	0.953436
ENSG00000256340	ABCC6P1	-5.0687	1.1616	0.470157	0.953436
ENSG00000225285	LINC01770	-5.06804	1.19363	0.457115	0.953436
ENSG00000283674	AC068587.6	-5.06799	1.2011	0.359016	0.953436
ENSG00000133624	ZNF767P	-5.06345	1.19548	0.323473	0.952766
ENSG00000010319	SEMA3G	-5.06341	1.20113	0.354719	0.953436
ENSG00000257842	NOVA1-AS1	-5.06108	1.14286	0.416546	0.953436
ENSG00000058404	CAMK2B	-5.05877	1.18316	0.342905	0.953436
ENSG00000119508	NR4A3	-5.05052	1.15878	0.339945	0.953436
ENSG00000276853	AC026124.2	-5.049	1.17274	0.401441	0.953436
ENSG00000176896	TCEANC	-5.04896	1.15341	0.311683	0.952593
ENSG00000130755	GMFG	-5.03131	1.17438	0.411421	0.953436
ENSG00000168939	SPRY3	-5.02384	1.1329	0.429287	0.953436
ENSG00000144362	PHOSPHO2	-5.01831	1.14244	0.359507	0.953436
ENSG00000115827	DCAF17	-5.01648	3.04008	0.0210527	0.750735
ENSG00000280239	AC011498.7	-5.01156	1.13813	0.358168	0.953436
ENSG00000272115	AC233992.3	-5.01011	1.12466	0.432203	0.953436
ENSG00000206562	METTL6	-5.00996	3.03779	0.0138584	0.681343
ENSG00000250220	AC053527.1	-5.00372	1.15074	0.420275	0.953436
ENSG00000173926	2003-03-01	-5.00283	1.13747	0.267608	0.946571
ENSG00000198932	GPRASP1	-5.00152	1.12082	0.373901	0.953436
ENSG00000261335	AC005837.1	-5.00089	1.14102	0.31967	0.952766
ENSG00000205129	C4orf47	-4.99639	1.13232	0.353892	0.953436
ENSG00000228265	RALY-AS1	-4.9824	1.10415	0.422815	0.953436
ENSG00000165071	TMEM71	-4.98193	1.12505	0.435484	0.953436
ENSG00000263293	THCAT158	-4.97967	1.1236	0.411066	0.953436
ENSG00000170161	AL512625.1	-4.97384	1.14589	0.430225	0.953436
ENSG00000244627	Z98749.2	-4.97022	1.13284	0.408836	0.953436
ENSG00000151882	CCL28	-4.96294	1.11559	0.379438	0.953436
ENSG00000104435	STMN2	-4.93509	1.06785	0.383456	0.953436
ENSG00000279148	AC126474.1	-4.93054	1.09819	0.383692	0.953436
ENSG00000269813	AC010336.6	-4.93029	1.12655	0.424307	0.953436
ENSG00000237399	PITRM1-AS1	-4.92829	1.081	0.423479	0.953436
ENSG00000155052	CNTNAP5	-4.91899	1.09737	0.396242	0.953436
ENSG00000089163	SIRT4	-4.91869	1.07361	0.33313	0.952766
ENSG00000109610	SOD3	-4.9121	1.06694	0.393503	0.953436
ENSG00000251141	AC093297.2	-4.90905	1.08593	0.371681	0.953436
ENSG00000160255	ITGB2	-4.90034	1.06105	0.488441	0.955121
ENSG00000272338	AC067838.1	-4.89771	1.10497	0.399893	0.953436
ENSG00000115295	CLIP4	-4.89627	1.08193	0.311142	0.952593
ENSG00000144802	NFKBIZ	-4.87964	1.05655	0.268154	0.946571
ENSG00000198081	ZBTB14	-4.87484	3.0668	0.0267804	0.767927
ENSG00000273403	AC107294.3	-4.86741	1.05226	0.334553	0.952766
ENSG00000136040	PLXNC1	-4.8623	1.05293	0.348476	0.953436
ENSG00000272954	AP000553.1	-4.86074	1.0536	0.300628	0.951011
ENSG00000274307	AC023449.2	-4.85592	1.04667	0.39466	0.953436
ENSG00000135333	EPHA7	-4.85229	1.04522	0.253298	0.942977
ENSG00000277223	AC090116.1	-4.8459	1.03676	0.39907	0.953436
ENSG00000267439	AD000671.3	-4.84473	1.05592	0.381861	0.953436
ENSG00000247853	AC006064.2	-4.84394	1.02024	0.493203	0.955121
ENSG00000089723	OTUB2	-4.83949	1.05409	0.412494	0.953436
ENSG00000272476	AL024507.2	-4.8337	1.01242	0.497798	0.955121
ENSG00000273311	DGCR11	-4.82955	1.03102	0.343081	0.953436
ENSG00000157578	LCA5L	-4.82461	1.04135	0.441266	0.953436
ENSG00000116704	SLC35D1	-4.82127	2.86417	0.0273962	0.777265
ENSG00000262165	AC233723.1	-4.81773	1.04771	0.452827	0.953436
ENSG00000258986	TMEM179	-4.81514	1.00817	0.330331	0.952766
ENSG00000235411	AC007041.1	-4.80773	0.976654	0.46161	0.953436
ENSG00000167194	C16orf92	-4.79624	1.00483	0.393441	0.953436
ENSG00000215126	CBWD6	-4.79202	1.03194	0.499515	0.955121
ENSG00000129538	RNASE1	-4.79069	1.01443	0.394856	0.953436
ENSG00000277283	AC004812.2	-4.79027	2.98011	0.0161766	0.689592
ENSG00000111199	TRPV4	-4.79005	0.981632	0.402037	0.953436
ENSG00000260349	AC087190.2	-4.78962	1.00347	0.404718	0.953436
ENSG00000250938	AC108866.1	-4.78792	0.995421	0.451932	0.953436
ENSG00000260920	AL031985.3	-4.78685	2.98283	0.0238157	0.750735
ENSG00000128965	CHAC1	-4.78423	0.994656	0.341244	0.953436
ENSG00000267390	AC036176.1	-4.78412	1.00485	0.337696	0.953436
ENSG00000188848	BEND4	-4.78341	2.98075	0.0251402	0.7612
ENSG00000225783	MIAT	-4.77653	1.00288	0.348768	0.953436
ENSG00000242110	AMACR	-4.7607	1.0033	0.329508	0.952766
ENSG00000231113	AL035587.1	-4.75965	1.02303	0.49982	0.955121
ENSG00000163661	PTX3	-4.75562	2.78507	0.059079	0.829756
ENSG00000237499	AL357060.2	-4.75513	1.00419	0.463555	0.953436
ENSG00000280120	AC073857.1	-4.74919	0.971041	0.506762	0.955121
ENSG00000143632	ACTA1	-4.7451	0.960939	0.472614	0.953436
ENSG00000165949	IFI27	-4.74489	0.998197	0.454858	0.953436
ENSG00000135750	KCNK1	-4.74364	0.987801	0.389387	0.953436
ENSG00000173227	SYT12	-4.73665	0.956189	0.51365	0.955714
ENSG00000266524	GDF10	-4.72819	0.974058	0.380089	0.953436
ENSG00000269161	AC010618.2	-4.71928	0.95017	0.471721	0.953436
ENSG00000157570	TSPAN18	-4.71919	0.965298	0.454754	0.953436
ENSG00000184307	ZDHHC23	-4.71898	0.965213	0.458482	0.953436
ENSG00000245067	IGFBP7-AS1	-4.71104	0.982794	0.50622	0.955121
ENSG00000106125	MINDY4	-4.70567	0.9774	0.50728	0.955121
ENSG00000229334	AC046143.1	-4.70519	0.960345	0.369867	0.953436
ENSG00000258666	AL157871.4	-4.6998	0.955581	0.339384	0.953436
ENSG00000272953	AC092171.4	-4.69892	0.977176	0.44804	0.953436
ENSG00000196668	LINC00173	-4.69148	0.953116	0.508258	0.955366
ENSG00000186628	FSD2	-4.68823	0.951659	0.514454	0.955714
ENSG00000260317	AC009812.4	-4.68219	0.930831	0.465761	0.953436
ENSG00000214955	AP000317.1	-4.6772	0.943763	0.479727	0.954536
ENSG00000261575	AC005829.1	-4.67549	0.93909	0.475427	0.953436
ENSG00000182389	CACNB4	-4.67527	2.72439	0.0378428	0.80504
ENSG00000180089	TMEM86B	-4.66859	0.904405	0.410279	0.953436
ENSG00000146122	DAAM2	-4.66486	0.934236	0.409982	0.953436
ENSG00000237517	DGCR5	-4.66426	0.952155	0.468823	0.953436
ENSG00000261036	AC113418.1	-4.65892	2.71231	0.0607074	0.834706
ENSG00000092969	TGFB2	-4.64905	0.935547	0.3095	0.952593
ENSG00000101180	HRH3	-4.64356	0.917639	0.424308	0.953436
ENSG00000273237	AC004520.1	-4.64214	0.937984	0.395118	0.953436
ENSG00000272936	AC096586.1	-4.63283	0.894984	0.471072	0.953436
ENSG00000214944	ARHGEF28	-4.62928	0.939467	0.487454	0.955121
ENSG00000261777	AC012184.3	-4.61961	0.911962	0.387926	0.953436
ENSG00000177738	AC025171.1	-4.61454	0.915838	0.378009	0.953436
ENSG00000092054	MYH7	-4.60084	0.883523	0.454121	0.953436
ENSG00000259820	AC083843.2	-4.59358	0.896411	0.473103	0.953436
ENSG00000273080	AC009309.1	-4.59295	0.872532	0.480172	0.95471
ENSG00000225978	HAR1A	-4.59111	0.904905	0.379785	0.953436
ENSG00000178662	CSRNP3	-4.57978	2.63717	0.0611215	0.835393
ENSG00000188176	SMTNL2	-4.56662	0.83935	0.542853	0.958181
ENSG00000142794	NBPF3	-4.5661	0.869056	0.537641	0.956881
ENSG00000226200	SGMS1-AS1	-4.5499	0.854642	0.45797	0.953436
ENSG00000259065	AC005520.2	-4.54756	0.899337	0.532157	0.956715
ENSG00000259775	AL138976.2	-4.54611	0.886468	0.529901	0.956715
ENSG00000106351	AGFG2	-4.54375	2.61703	0.0755092	0.856519
ENSG00000249550	LINC01234	-4.54046	2.61044	0.0745009	0.852652
ENSG00000258365	AC073655.2	-4.52297	0.851934	0.500027	0.955121
ENSG00000197937	ZNF347	-4.52181	0.858023	0.489568	0.955121
ENSG00000214654	AL161911.1	-4.52066	0.840548	0.376693	0.953436
ENSG00000260000	AL133338.1	-4.51408	0.848291	0.540262	0.957641
ENSG00000248932	AC097103.2	-4.51256	0.830622	0.545612	0.958181
ENSG00000280123	AC023632.6	-4.50915	2.76233	0.109099	0.87303
ENSG00000105514	RAB3D	-4.49276	0.842023	0.416025	0.953436
ENSG00000279948	AC008895.1	-4.48967	0.86955	0.538774	0.957201
ENSG00000183691	NOG	-4.48602	0.847955	0.539155	0.957201
ENSG00000231769	AL035701.1	-4.48454	0.867303	0.538624	0.957201
ENSG00000277688	AC243585.2	-4.48428	0.816755	0.552214	0.959462
ENSG00000130529	TRPM4	-4.48381	0.834577	0.45266	0.953436
ENSG00000168539	CHRM1	-4.47738	0.795994	0.508977	0.955366
ENSG00000051341	POLQ	-4.47631	2.55552	0.0587752	0.829756
ENSG00000272906	AL353708.3	-4.47566	0.78406	0.551318	0.959318
ENSG00000079156	OSBPL6	-4.47414	3.41197	0.00470089	0.617043
ENSG00000108370	RGS9	-4.46918	0.840695	0.496174	0.955121
ENSG00000273398	AC017083.4	-4.46519	0.832332	0.440292	0.953436
ENSG00000245849	RAD51-AS1	-4.46515	0.820438	0.550355	0.959116
ENSG00000231955	AC007383.3	-4.46388	0.790118	0.549501	0.959116
ENSG00000215016	RPL24P7	-4.46299	0.830859	0.515798	0.955714
ENSG00000234160	AL513165.1	-4.4555	0.816402	0.494254	0.955121
ENSG00000122026	RPL21	-4.42608	2.67643	0.0626645	0.83716
ENSG00000229299	AL121845.1	-4.42541	0.80734	0.495921	0.955121
ENSG00000233006	MIR3936HG	-4.42292	0.80201	0.422658	0.953436
ENSG00000258725	PRC1-AS1	-4.41973	2.48551	0.117969	0.875015
ENSG00000123119	NECAB1	-4.4054	3.35079	0.0139181	0.681343
ENSG00000013364	MVP	-4.40375	0.798775	0.45319	0.953436
ENSG00000266969	AP002449.1	-4.40293	0.787376	0.559907	0.960261
ENSG00000174483	BBS1	-4.40046	0.805227	0.485157	0.955121
ENSG00000171811	CFAP46	-4.38736	2.66089	0.0852032	0.859867
ENSG00000260630	SNAI3-AS1	-4.37132	2.47195	0.0588688	0.829756
ENSG00000129667	RHBDF2	-4.35678	0.77586	0.558494	0.960261
ENSG00000256341	AP006333.1	-4.35649	0.760731	0.51092	0.955456
ENSG00000170745	KCNS3	-4.3526	0.749304	0.563651	0.960501
ENSG00000182256	GABRG3	-4.35061	3.39952	0.0121359	0.681343
ENSG00000183401	CCDC159	-4.34588	0.763187	0.449228	0.953436
ENSG00000147180	ZNF711	-4.3442	2.62092	0.114765	0.87303
ENSG00000170832	USP32	-4.32948	2.59635	0.0708521	0.849963
ENSG00000198908	BHLHB9	-4.31967	0.743608	0.416381	0.953436
ENSG00000261783	AC009054.2	-4.31351	0.754372	0.481888	0.955121
ENSG00000158373	HIST1H2BD	-4.31318	2.4097	0.209691	0.932857
ENSG00000223947	AC016738.1	-4.29593	0.728235	0.535913	0.956715
ENSG00000185946	RNPC3	-4.28769	3.24703	0.0230815	0.750735
ENSG00000244052	RPL5P24	-4.2846	0.739424	0.538985	0.957201
ENSG00000270641	TSIX	-4.27894	2.38536	0.146042	0.902536
ENSG00000270001	AL121894.2	-4.27714	0.748908	0.544022	0.958181
ENSG00000272910	AC090425.2	-4.26639	0.717564	0.581998	0.962514
ENSG00000073150	PANX2	-4.26353	0.703133	0.505126	0.955121
ENSG00000167778	SPRYD3	-4.24667	2.52278	0.0635732	0.837862
ENSG00000151834	GABRA2	-4.24502	2.31988	0.207816	0.932857
ENSG00000206878	SNORA51	-4.23266	0.686687	0.591173	0.962514
ENSG00000156876	SASS6	-4.22701	3.19144	0.0122189	0.681343
ENSG00000279198	AC008894.3	-4.22615	0.705505	0.493555	0.955121
ENSG00000131459	GFPT2	-4.22328	3.05864	0.0730488	0.849963
ENSG00000187097	ENTPD5	-4.22288	2.33716	0.0836817	0.859867
ENSG00000185666	SYN3	-4.21411	0.679643	0.511435	0.955477
ENSG00000187815	ZFP69	-4.20754	2.31728	0.10588	0.87303
ENSG00000136982	DSCC1	-4.20676	3.91774	0.00107285	0.348682
ENSG00000180479	ZNF571	-4.18783	2.30381	0.15832	0.913657
ENSG00000042429	MED17	-4.18719	2.4818	0.0887174	0.859867
ENSG00000269881	AC004754.1	-4.17538	0.655291	0.598975	0.965145
ENSG00000088543	C3orf18	-4.16566	3.00743	0.069965	0.847409
ENSG00000282988	HIST1H3D	-4.16487	0.651496	0.598553	0.964654
ENSG00000188916	FAM196A	-4.15438	2.26636	0.12906	0.886721
ENSG00000279133	AC018628.1	-4.14842	0.655433	0.558972	0.960261
ENSG00000080573	COL5A3	-4.14195	0.660081	0.493993	0.955121
ENSG00000159212	CLIC6	-4.13946	0.652427	0.502065	0.955121
ENSG00000133138	TBC1D8B	-4.13817	0.660317	0.608472	0.965374
ENSG00000123191	ATP7B	-4.13293	2.42587	0.161199	0.913657
ENSG00000259049	AL139317.3	-4.11254	2.22627	0.213937	0.932857
ENSG00000183873	SCN5A	-4.10992	2.25024	0.14467	0.902536
ENSG00000272777	AC019131.2	-4.07796	0.629432	0.530236	0.956715
ENSG00000102780	DGKH	-4.05671	3.65102	0.0108933	0.681343
ENSG00000133392	MYH11	-4.05167	0.612346	0.623268	0.965815
ENSG00000260583	AP000223.1	-4.05167	0.612346	0.623268	0.965815
ENSG00000185437	SH3BGR	-4.04169	3.13544	0.0370355	0.80504
ENSG00000198440	ZNF583	-4.03478	2.8912	0.0656382	0.844638
ENSG00000239332	LINC01119	-4.03409	0.571172	0.631336	0.966944
ENSG00000119938	PPP1R3C	-4.02662	3.46495	0.00623329	0.630579
ENSG00000171914	TLN2	-4.02324	3.00522	0.0351274	0.800435
ENSG00000254662	AP000781.1	-4.01924	0.591434	0.621916	0.965815
ENSG00000171621	SPSB1	-4.01856	2.88955	0.0587877	0.829756
ENSG00000102003	SYP	-4.01023	2.16352	0.19766	0.931036
ENSG00000203739	AL645568.1	-4.00363	2.32974	0.114902	0.87303
ENSG00000259536	AC091045.1	-3.99385	2.13694	0.178217	0.919658
ENSG00000186376	ZNF75D	-3.99253	2.12621	0.24384	0.942508
ENSG00000157617	C2CD2	-3.98591	3.42728	0.00881201	0.649947
ENSG00000271766	AC010424.2	-3.97909	0.566722	0.643372	0.970786
ENSG00000251247	ZNF345	-3.97739	2.10555	0.310863	0.952593
ENSG00000246334	PRR7-AS1	-3.97687	2.31129	0.135055	0.894952
ENSG00000228802	AC073641.1	-3.95393	2.11191	0.193566	0.928712
ENSG00000262621	AC025283.2	-3.95277	2.08192	0.306273	0.952593
ENSG00000273702	AC091271.1	-3.94407	2.10625	0.169488	0.917141
ENSG00000260037	AC104938.1	-3.93278	0.538805	0.576062	0.962387
ENSG00000227782	AC002553.1	-3.92689	0.575504	0.637709	0.968833
ENSG00000006025	OSBPL7	-3.92059	2.26892	0.165469	0.91375
ENSG00000183150	GPR19	-3.90451	3.62752	0.00566274	0.625382
ENSG00000198799	LRIG2	-3.90319	2.07607	0.202207	0.932857
ENSG00000180008	SOCS4	-3.89841	4.38645	0.000548671	0.301106
ENSG00000183840	GPR39	-3.88746	2.24218	0.158956	0.913657
ENSG00000271787	AC104794.4	-3.85151	2.85548	0.0440028	0.807493
ENSG00000184381	PLA2G6	-3.84528	2.03532	0.206288	0.932857
ENSG00000171097	KYAT1	-3.83836	3.28687	0.0237404	0.750735
ENSG00000242861	AL591895.1	-3.83453	1.98691	0.294288	0.951011
ENSG00000254473	AL354920.1	-3.82703	2.21389	0.231028	0.942508
ENSG00000258738	AL121603.2	-3.82563	3.1948	0.0235513	0.750735
ENSG00000155158	TTC39B	-3.81564	2.71158	0.0783443	0.859867
ENSG00000259248	USP3-AS1	-3.80424	1.99689	0.275447	0.946642
ENSG00000185869	ZNF829	-3.79757	2.8081	0.0296203	0.789735
ENSG00000073711	PPP2R3A	-3.78887	2.67425	0.139415	0.901108
ENSG00000274253	AC138649.1	-3.78666	3.6477	0.0235458	0.750735
ENSG00000126821	SGPP1	-3.7858	2.90167	0.0440236	0.807493
ENSG00000204623	ZNRD1ASP	-3.78314	2.16135	0.203362	0.932857
ENSG00000009780	FAM76A	-3.78084	2.79374	0.0937564	0.861647
ENSG00000270039	AC025165.5	-3.77302	1.96534	0.276469	0.946642
ENSG00000173041	ZNF680	-3.7712	2.65708	0.107286	0.87303
ENSG00000165449	SLC16A9	-3.77039	3.14088	0.0299517	0.791605
ENSG00000168283	BMI1	-3.77013	2.14345	0.163892	0.913677
ENSG00000131725	WDR44	-3.7632	2.78232	0.104998	0.87303
ENSG00000228834	AL445189.2	-3.75154	1.93895	0.222825	0.937616
ENSG00000273162	AL133215.2	-3.73468	1.92671	0.296112	0.951011
ENSG00000182257	PRR34	-3.73011	3.09401	0.080883	0.859867
ENSG00000130413	STK33	-3.72393	1.91891	0.370233	0.953436
ENSG00000124635	HIST1H2BJ	-3.7239	1.92874	0.184304	0.919658
ENSG00000137449	CPEB2	-3.71849	2.85644	0.0871911	0.859867
ENSG00000212694	LINC01089	-3.71053	2.10627	0.197045	0.931036
ENSG00000248690	HAS2-AS1	-3.70982	1.91331	0.264557	0.946571
ENSG00000198554	WDHD1	-3.70043	3.99928	0.00357365	0.557031
ENSG00000144792	ZNF660	-3.69429	2.09429	0.204644	0.932857
ENSG00000253633	AP002852.2	-3.6776	1.88536	0.394171	0.953436
ENSG00000102743	SLC25A15	-3.67235	2.70506	0.106507	0.87303
ENSG00000196878	LAMB3	-3.66997	2.07954	0.235602	0.942508
ENSG00000181638	ZFP41	-3.66969	2.70605	0.0791995	0.859867
ENSG00000074370	ATP2A3	-3.6676	1.8927	0.175096	0.919288
ENSG00000272644	AC097468.3	-3.66709	2.06141	0.212469	0.932857
ENSG00000125814	NAPB	-3.66634	1.89261	0.227337	0.940377
ENSG00000158560	DYNC1I1	-3.66234	2.07142	0.277669	0.946642
ENSG00000214293	APTR	-3.65684	3.12833	0.04085	0.807493
ENSG00000140481	CCDC33	-3.65349	2.04855	0.153194	0.909324
ENSG00000068079	IFI35	-3.65117	2.04665	0.172502	0.917721
ENSG00000228801	AC064807.1	-3.64227	1.82755	0.335663	0.952766
ENSG00000082258	CCNT2	-3.62356	3.4976	0.00701571	0.630579
ENSG00000279095	AC243964.3	-3.61427	2.76561	0.0913504	0.859867
ENSG00000149269	PAK1	-3.61206	2.02263	0.247126	0.942508
ENSG00000138439	FAM117B	-3.60978	3.42369	0.00686598	0.630579
ENSG00000157600	TMEM164	-3.59882	3.73613	0.00569781	0.625382
ENSG00000197608	ZNF841	-3.58601	1.80047	0.343582	0.953436
ENSG00000132436	FIGNL1	-3.58305	3.39352	0.0289862	0.789582
ENSG00000158006	PAFAH2	-3.57666	2.62674	0.0889466	0.859867
ENSG00000139977	NAA30	-3.57594	3.38859	0.014513	0.685129
ENSG00000166900	STX3	-3.57423	1.79318	0.256538	0.943315
ENSG00000177854	TMEM187	-3.56873	2.61042	0.0580423	0.829756
ENSG00000188321	ZNF559	-3.55665	4.2386	0.000499599	0.290823
ENSG00000170340	B3GNT2	-3.55501	2.46823	0.223003	0.937616
ENSG00000062582	MRPS24	-3.54712	1.97935	0.252934	0.942977
ENSG00000131095	GFAP	-3.54481	1.95679	0.219045	0.937616
ENSG00000170260	ZNF212	-3.51757	2.99896	0.0692587	0.847409
ENSG00000268649	AL132655.2	-3.51544	2.41335	0.301865	0.951011
ENSG00000099797	TECR	-3.49939	2.4349	0.239257	0.942508
ENSG00000118495	PLAGL1	-3.49349	1.91559	0.236534	0.942508
ENSG00000174010	KLHL15	-3.49299	2.40755	0.190862	0.926084
ENSG00000267475	AC008736.1	-3.49217	1.76383	0.364519	0.953436
ENSG00000106479	ZNF862	-3.48601	1.72339	0.387022	0.953436
ENSG00000167524	SGK494	-3.4845	1.94554	0.403767	0.953436
ENSG00000148926	ADM	-3.47256	4.65889	0.000851356	0.348682
ENSG00000104267	CA2	-3.47022	1.7244	0.235391	0.942508
ENSG00000186088	GSAP	-3.46855	1.91966	0.255398	0.942977
ENSG00000166813	KIF7	-3.46768	3.04877	0.0746846	0.852652
ENSG00000154222	CC2D1B	-3.46737	1.90541	0.165508	0.91375
ENSG00000272375	AC026979.4	-3.46405	1.74599	0.443235	0.953436
ENSG00000238186	AL603839.2	-3.45977	1.90413	0.249451	0.942508
ENSG00000116254	CHD5	-3.45754	1.93386	0.318797	0.952766
ENSG00000188687	SLC4A5	-3.44877	2.37315	0.198515	0.931339
ENSG00000123685	BATF3	-3.44136	1.87658	0.230842	0.942508
ENSG00000150457	LATS2	-3.43734	3.11501	0.0883244	0.859867
ENSG00000121989	ACVR2A	-3.43593	3.85416	0.00962201	0.681343
ENSG00000242173	ARHGDIG	-3.43414	2.84652	0.0439957	0.807493
ENSG00000145088	EAF2	-3.43044	3.09993	0.0557541	0.829756
ENSG00000245958	AC093752.1	-3.42728	3.2545	0.0212208	0.750735
ENSG00000170271	FAXDC2	-3.42345	1.8495	0.331372	0.952766
ENSG00000152056	AP1S3	-3.42214	1.86829	0.276397	0.946642
ENSG00000266962	AC067852.2	-3.42211	3.4521	0.0234945	0.750735
ENSG00000271971	AC120053.1	-3.41707	2.6269	0.206391	0.932857
ENSG00000115459	ELMOD3	-3.40127	2.33535	0.195673	0.930593
ENSG00000186710	CFAP73	-3.39518	1.68054	0.312328	0.952593
ENSG00000083067	TRPM3	-3.39182	1.84186	0.37376	0.953436
ENSG00000114529	C3orf52	-3.38929	3.83997	0.0228103	0.750735
ENSG00000222020	AC062017.1	-3.38887	1.68718	0.360924	0.953436
ENSG00000244617	ASPRV1	-3.38541	1.64841	0.379662	0.953436
ENSG00000224066	AL049795.1	-3.38194	1.64947	0.303251	0.952249
ENSG00000267791	AC018761.4	-3.36818	1.66258	0.405887	0.953436
ENSG00000213881	NPM1P6	-3.3657	1.86358	0.433205	0.953436
ENSG00000144893	MED12L	-3.36557	2.57668	0.188942	0.924063
ENSG00000147601	TERF1	-3.36521	3.62764	0.0224586	0.750735
ENSG00000111684	LPCAT3	-3.35272	3.61834	0.00848879	0.646422
ENSG00000236088	COX10-AS1	-3.34048	1.61246	0.438849	0.953436
ENSG00000132141	CCT6B	-3.33197	2.56375	0.297228	0.951011
ENSG00000272779	AC245060.4	-3.3311	2.84155	0.0779735	0.859867
ENSG00000261879	AC087500.1	-3.32281	2.91896	0.112663	0.87303
ENSG00000167306	MYO5B	-3.3126	1.81647	0.312173	0.952593
ENSG00000151835	SACS	-3.29642	4.7045	0.000127654	0.170718
ENSG00000154240	CEP112	-3.28624	2.49397	0.166536	0.914318
ENSG00000181029	TRAPPC5	-3.27453	1.75824	0.245475	0.942508
ENSG00000169302	STK32A	-3.27378	3.1109	0.0643746	0.841149
ENSG00000117569	PTBP2	-3.26822	3.17985	0.0342728	0.800435
ENSG00000152439	ZNF773	-3.2663	1.76953	0.312527	0.952593
ENSG00000243181	AC087343.1	-3.26217	1.56194	0.460993	0.953436
ENSG00000105426	PTPRS	-3.25935	1.57723	0.369015	0.953436
ENSG00000183475	ASB7	-3.24599	3.41398	0.0138804	0.681343
ENSG00000105717	PBX4	-3.24534	2.99946	0.125635	0.883202
ENSG00000248905	FMN1	-3.24492	4.39749	0.0286046	0.789582
ENSG00000133195	SLC39A11	-3.23303	2.75771	0.0848069	0.859867
ENSG00000125245	GPR18	-3.22729	1.53476	0.565843	0.960744
ENSG00000153066	TXNDC11	-3.22689	4.53551	0.00088485	0.348682
ENSG00000197375	SLC22A5	-3.21241	1.56028	0.464846	0.953436
ENSG00000274964	AC026356.1	-3.21018	1.55351	0.399007	0.953436
ENSG00000134253	TRIM45	-3.20528	1.55033	0.313463	0.952593
ENSG00000167964	RAB26	-3.20197	1.6944	0.342749	0.953436
ENSG00000009950	MLXIPL	-3.19806	1.49207	0.538152	0.957062
ENSG00000100311	PDGFB	-3.19475	2.81463	0.143715	0.902536
ENSG00000171759	PAH	-3.19247	2.27092	0.404353	0.953436
ENSG00000110756	HPS5	-3.1798	3.28913	0.0502365	0.816469
ENSG00000135299	ANKRD6	-3.17153	2.28788	0.237113	0.942508
ENSG00000103351	CLUAP1	-3.16936	4.24091	0.00537294	0.625382
ENSG00000113739	STC2	-3.16373	4.3184	0.00596684	0.630579
ENSG00000232445	AC006329.1	-3.1495	2.5686	0.222846	0.937616
ENSG00000204815	TTC25	-3.14892	1.70552	0.41102	0.953436
ENSG00000274629	AC073052.2	-3.14667	1.51664	0.382961	0.953436
ENSG00000169860	P2RY1	-3.14552	1.45855	0.450053	0.953436
ENSG00000170946	DNAJC24	-3.11587	2.09717	0.387766	0.953436
ENSG00000224660	SH3BP5-AS1	-3.11211	1.47013	0.420516	0.953436
ENSG00000169914	OTUD3	-3.10518	3.15216	0.100011	0.869372
ENSG00000110031	LPXN	-3.09923	1.44074	0.545595	0.958181
ENSG00000254470	AP5B1	-3.0918	1.60931	0.221935	0.937616
ENSG00000272702	AC010913.1	-3.08157	2.7251	0.192833	0.927954
ENSG00000150540	HNMT	-3.0785	2.07091	0.432228	0.953436
ENSG00000233270	SNRPEP4	-3.07841	3.19909	0.0709582	0.849963
ENSG00000176593	AC008969.1	-3.07595	2.86147	0.0963955	0.862257
ENSG00000255949	AP003419.1	-3.07365	1.64359	0.411121	0.953436
ENSG00000167525	PROCA1	-3.0694	1.61004	0.420442	0.953436
ENSG00000167994	RAB3IL1	-3.06291	2.50888	0.168768	0.915974
ENSG00000105427	CNFN	-3.06049	1.43779	0.322341	0.952766
ENSG00000236552	RPL13AP5	-3.05927	2.60347	0.116277	0.873877
ENSG00000272308	AC104113.1	-3.05814	2.06035	0.313439	0.952593
ENSG00000128512	DOCK4	-3.05813	1.45699	0.30988	0.952593
ENSG00000174599	TRAM1L1	-3.05064	2.17676	0.359065	0.953436
ENSG00000157601	MX1	-3.04903	1.43193	0.434767	0.953436
ENSG00000189144	ZNF573	-3.04694	1.42322	0.430573	0.953436
ENSG00000239569	KMT2E-AS1	-3.04603	2.48905	0.280345	0.947997
ENSG00000127252	HRASLS	-3.04297	4.45217	0.00124702	0.348682
ENSG00000047188	YTHDC2	-3.03916	4.158	0.00323102	0.531017
ENSG00000188573	FBLL1	-3.02742	3.31859	0.0403444	0.807493
ENSG00000173011	TADA2B	-3.01964	2.81795	0.0811784	0.859867
ENSG00000169884	WNT10B	-3.01089	3.88639	0.029129	0.789582
ENSG00000261652	C15orf65	-3.00876	1.36315	0.531317	0.956715
ENSG00000263873	AP003396.5	-3.00772	3.08721	0.0595741	0.829756
ENSG00000196632	WNK3	-3.00189	3.02706	0.115732	0.873529
ENSG00000010318	PHF7	-3.00013	2.63946	0.267174	0.946571
ENSG00000228956	SATB1-AS1	-2.99738	3.35111	0.0228541	0.750735
ENSG00000130775	THEMIS2	-2.99702	1.56362	0.348111	0.953436
ENSG00000168785	TSPAN5	-2.99626	4.14823	0.00415381	0.586802
ENSG00000157426	AASDH	-2.9954	3.05013	0.0830728	0.859867
ENSG00000237186	AC092418.1	-2.99479	1.57175	0.454605	0.953436
ENSG00000280216	AL022326.2	-2.99362	1.39985	0.453773	0.953436
ENSG00000183655	KLHL25	-2.99248	3.62728	0.0149785	0.687392
ENSG00000065559	MAP2K4	-2.99075	4.34923	0.0110884	0.681343
ENSG00000167981	ZNF597	-2.98538	1.57732	0.396872	0.953436
ENSG00000197093	GAL3ST4	-2.98471	3.29866	0.0505968	0.816469
ENSG00000167280	ENGASE	-2.98355	2.02661	0.200558	0.932857
ENSG00000271147	ARMCX5-GPRASP2	-2.98301	2.43136	0.253798	0.942977
ENSG00000171291	ZNF439	-2.98265	2.2461	0.301674	0.951011
ENSG00000145331	TRMT10A	-2.98265	3.05387	0.0621717	0.835798
ENSG00000124224	PPP4R1L	-2.97333	3.32505	0.0423016	0.807493
ENSG00000075884	ARHGAP15	-2.96707	1.35432	0.563713	0.960501
ENSG00000278023	RDM1	-2.9645	1.55894	0.482965	0.955121
ENSG00000272617	COG8	-2.95842	3.02381	0.0805773	0.859867
ENSG00000120833	SOCS2	-2.95409	1.95303	0.567681	0.960744
ENSG00000171094	ALK	-2.9523	1.53722	0.4784	0.953665
ENSG00000265808	SEC22B	-2.95098	2.68703	0.132019	0.88965
ENSG00000111727	HCFC2	-2.95013	2.40616	0.255534	0.942977
ENSG00000198728	LDB1	-2.94948	2.74422	0.168638	0.915974
ENSG00000177380	PPFIA3	-2.94923	4.11728	0.00816686	0.640517
ENSG00000136603	SKIL	-2.94474	3.13195	0.172509	0.917721
ENSG00000066629	EML1	-2.93899	3.34878	0.0559667	0.829756
ENSG00000232560	LINC01549	-2.93487	1.37487	0.629568	0.966944
ENSG00000272277	AL031963.3	-2.92902	1.96702	0.332054	0.952766
ENSG00000145736	GTF2H2	-2.92321	2.58098	0.274708	0.946642
ENSG00000253251	AC008560.1	-2.9184	1.32991	0.429442	0.953436
ENSG00000223572	CKMT1A	-2.91717	2.37336	0.200387	0.932857
ENSG00000279522	AC008536.3	-2.91325	1.33339	0.545447	0.958181
ENSG00000228187	AC093433.1	-2.91129	1.51868	0.41183	0.953436
ENSG00000089091	DZANK1	-2.9042	2.3465	0.395738	0.953436
ENSG00000168228	ZCCHC4	-2.90237	2.07518	0.316336	0.952736
ENSG00000100483	VCPKMT	-2.9021	2.3797	0.261694	0.945244
ENSG00000143434	SEMA6C	-2.90167	1.48712	0.28911	0.949928
ENSG00000164048	ZNF589	-2.89585	2.85874	0.182024	0.919658
ENSG00000169951	ZNF764	-2.89302	2.37204	0.255838	0.943017
ENSG00000268677	AC011495.3	-2.89286	1.49582	0.495931	0.955121
ENSG00000214226	C17orf67	-2.89213	2.69696	0.156761	0.913354
ENSG00000116138	DNAJC16	-2.8912	3.94759	0.0204254	0.744373
ENSG00000169683	LRRC45	-2.88898	3.85257	0.0156321	0.68903
ENSG00000260924	LINC01311	-2.88625	1.50937	0.422109	0.953436
ENSG00000141570	CBX8	-2.88596	3.86769	0.0150632	0.688882
ENSG00000197619	ZNF615	-2.88063	1.50119	0.470755	0.953436
ENSG00000235501	AC105942.1	-2.87514	2.45089	0.213586	0.932857
ENSG00000196458	ZNF605	-2.87394	3.39341	0.043418	0.807493
ENSG00000137145	DENND4C	-2.87283	3.36743	0.0699478	0.847409
ENSG00000126016	AMOT	-2.86734	1.46565	0.36305	0.953436
ENSG00000183718	TRIM52	-2.86539	2.0555	0.346961	0.953436
ENSG00000130584	ZBTB46	-2.86381	2.17882	0.440062	0.953436
ENSG00000181541	MAB21L2	-2.85924	1.30077	0.534883	0.956715
ENSG00000221817	PPP3CB-AS1	-2.85783	1.26873	0.47551	0.953436
ENSG00000112033	PPARD	-2.85519	2.93352	0.101215	0.870311
ENSG00000125388	GRK4	-2.85155	2.14988	0.353251	0.953436
ENSG00000268149	AC010336.4	-2.85009	1.29357	0.556297	0.960261
ENSG00000259605	AC074212.1	-2.84432	1.46042	0.499867	0.955121
ENSG00000275830	AL355974.2	-2.83609	3.33147	0.0840176	0.859867
ENSG00000032219	ARID4A	-2.83208	4.3253	0.0218161	0.750735
ENSG00000163611	SPICE1	-2.83114	3.04023	0.133879	0.891015
ENSG00000115461	IGFBP5	-2.82977	3.88357	0.00818713	0.640517
ENSG00000196981	WDR5B	-2.82321	1.28349	0.442443	0.953436
ENSG00000178694	NSUN3	-2.82176	2.64071	0.124343	0.883202
ENSG00000152208	GRID2	-2.81556	1.26639	0.44988	0.953436
ENSG00000180998	GPR137C	-2.81531	1.26496	0.464659	0.953436
ENSG00000125459	MSTO1	-2.80624	2.30069	0.213509	0.932857
ENSG00000104881	PPP1R13L	-2.80242	1.26339	0.524247	0.956483
ENSG00000161551	ZNF577	-2.8015	1.25996	0.422474	0.953436
ENSG00000131771	PPP1R1B	-2.80137	3.01915	0.0797927	0.859867
ENSG00000273983	HIST1H3G	-2.79839	1.24929	0.516188	0.955714
ENSG00000151468	CCDC3	-2.79683	1.85315	0.333787	0.952766
ENSG00000143669	LYST	-2.79616	3.67198	0.0176761	0.711963
ENSG00000259768	AC004943.2	-2.7958	1.41549	0.389279	0.953436
ENSG00000142961	MOB3C	-2.78858	1.85658	0.495093	0.955121
ENSG00000170631	ZNF16	-2.7879	2.28746	0.225917	0.939301
ENSG00000160439	RDH13	-2.78434	3.59457	0.0323762	0.800435
ENSG00000279415	AC099494.2	-2.78352	1.42543	0.42768	0.953436
ENSG00000232586	KIAA1614-AS1	-2.78207	2.11272	0.466378	0.953436
ENSG00000188315	C3orf62	-2.78117	1.98178	0.24601	0.942508
ENSG00000151789	ZNF385D	-2.78085	3.44325	0.138589	0.899445
ENSG00000164506	STXBP5	-2.77631	3.27905	0.10116	0.870311
ENSG00000184260	HIST2H2AC	-2.77552	1.4176	0.524966	0.956715
ENSG00000170396	ZNF804A	-2.77511	3.80554	0.0380791	0.80504
ENSG00000163017	ACTG2	-2.76455	1.23472	0.57702	0.962387
ENSG00000125637	PSD4	-2.76054	1.23375	0.514207	0.955714
ENSG00000162600	OMA1	-2.75595	3.57371	0.0948824	0.862126
ENSG00000274213	AC015912.3	-2.75145	2.25964	0.191714	0.926203
ENSG00000164002	EXO5	-2.74461	4.16147	0.0118853	0.681343
ENSG00000125355	TMEM255A	-2.74284	4.04152	0.0401916	0.807493
ENSG00000166024	R3HCC1L	-2.74132	3.05149	0.128057	0.885584
ENSG00000241058	NSUN6	-2.73982	2.06215	0.321758	0.952766
ENSG00000176641	RNF152	-2.73952	1.21127	0.570783	0.961381
ENSG00000198948	MFAP3L	-2.73559	2.5612	0.243078	0.942508
ENSG00000087008	ACOX3	-2.73435	3.05181	0.109957	0.87303
ENSG00000267199	AP001029.2	-2.73378	3.24544	0.0733834	0.849963
ENSG00000231856	AL162377.1	-2.73212	1.20795	0.583472	0.962514
ENSG00000241923	RPL14P3	-2.7246	1.20954	0.503983	0.955121
ENSG00000124920	MYRF	-2.72357	2.53071	0.338152	0.953436
ENSG00000272486	AC090922.1	-2.72344	1.78424	0.505702	0.955121
ENSG00000171827	ZNF570	-2.72033	3.36473	0.0870231	0.859867
ENSG00000257222	AC079907.1	-2.71574	1.40322	0.6148	0.965374
ENSG00000104863	LIN7B	-2.70974	1.92262	0.262452	0.945244
ENSG00000102096	PIM2	-2.70857	2.8055	0.124046	0.883202
ENSG00000070540	WIPI1	-2.70573	1.19354	0.615953	0.965374
ENSG00000112659	CUL9	-2.70448	2.7937	0.215337	0.932857
ENSG00000081026	MAGI3	-2.69248	3.5185	0.117705	0.875015
ENSG00000248019	FAM13A-AS1	-2.69188	1.33104	0.503452	0.955121
ENSG00000102595	UGGT2	-2.68855	3.41346	0.0864631	0.859867
ENSG00000178338	ZNF354B	-2.68764	1.78102	0.373089	0.953436
ENSG00000172071	EIF2AK3	-2.6836	2.91595	0.137682	0.897286
ENSG00000163545	NUAK2	-2.68055	2.17517	0.387512	0.953436
ENSG00000135537	AFG1L	-2.67983	2.2909	0.186475	0.920103
ENSG00000151748	SAV1	-2.66717	4.60529	0.00124764	0.348682
ENSG00000119638	NEK9	-2.66433	4.33561	0.00883408	0.649947
ENSG00000261799	AC007406.5	-2.66203	2.58357	0.290306	0.949928
ENSG00000214309	MBLAC1	-2.66022	1.76884	0.314909	0.952593
ENSG00000049323	LTBP1	-2.65902	2.76278	0.15921	0.913657
ENSG00000139517	LNX2	-2.64524	1.87401	0.375774	0.953436
ENSG00000281508	CDR1	-2.6427	2.15525	0.409674	0.953436
ENSG00000117016	RIMS3	-2.63941	3.26409	0.0623927	0.835798
ENSG00000260448	LCMT1-AS1	-2.62841	1.97287	0.436128	0.953436
ENSG00000163794	UCN	-2.62573	1.116	0.654721	0.97509
ENSG00000147421	HMBOX1	-2.61859	3.62533	0.0624421	0.835798
ENSG00000153107	ANAPC1	-2.61649	3.1191	0.101523	0.870311
ENSG00000168993	CPLX1	-2.60876	3.44159	0.101807	0.870311
ENSG00000183496	MEX3B	-2.60493	3.23211	0.078195	0.859867
ENSG00000120324	PCDHB10	-2.60309	2.7158	0.194544	0.930593
ENSG00000107518	ATRNL1	-2.59481	3.79573	0.0657449	0.844638
ENSG00000277969	AC006449.6	-2.59233	2.52859	0.197927	0.931036
ENSG00000149970	CNKSR2	-2.59113	2.83598	0.192445	0.926927
ENSG00000162407	PLPP3	-2.58917	2.9267	0.118468	0.876242
ENSG00000136531	SCN2A	-2.58788	1.26454	0.56395	0.960501
ENSG00000264662	AC126365.2	-2.58191	3.27256	0.13861	0.899445
ENSG00000205089	CCNI2	-2.58046	1.30535	0.560554	0.960261
ENSG00000186326	RGS9BP	-2.57757	1.11727	0.561027	0.960501
ENSG00000260912	AL158206.1	-2.56752	2.66146	0.254035	0.942977
ENSG00000176953	NFATC2IP	-2.55738	4.66052	0.00530336	0.625382
ENSG00000149948	HMGA2	-2.55523	4.50023	0.00261404	0.479065
ENSG00000021762	OSBPL5	-2.54917	3.07262	0.159598	0.913657
ENSG00000114107	CEP70	-2.5414	3.50267	0.0568235	0.829756
ENSG00000175691	ZNF77	-2.54082	2.0604	0.424298	0.953436
ENSG00000186594	MIR22HG	-2.539	1.64463	0.565221	0.960744
ENSG00000164338	UTP15	-2.5346	4.41253	0.00325392	0.531017
ENSG00000153898	MCOLN2	-2.53209	2.63255	0.252367	0.942977
ENSG00000206147	RPL23AP57	-2.53106	1.79151	0.272595	0.946642
ENSG00000104228	TRIM35	-2.52962	2.38966	0.244716	0.942508
ENSG00000137821	LRRC49	-2.52301	3.57621	0.137279	0.897286
ENSG00000170537	TMC7	-2.51975	2.25697	0.324605	0.952766
ENSG00000278493	AC039056.2	-2.51586	1.28532	0.621487	0.965815
ENSG00000079102	RUNX1T1	-2.51333	2.1533	0.328355	0.952766
ENSG00000070159	PTPN3	-2.5118	4.19254	0.0494202	0.816469
ENSG00000182158	CREB3L2	-2.51109	4.30216	0.0199745	0.744373
ENSG00000273344	PAXIP1-AS1	-2.50708	3.33526	0.100992	0.870311
ENSG00000075399	VPS9D1	-2.50446	2.59383	0.182914	0.919658
ENSG00000118242	MREG	-2.50406	4.4034	0.0141112	0.681343
ENSG00000214274	ANG	-2.4968	1.0696	0.535087	0.956715
ENSG00000104856	RELB	-2.49345	1.59322	0.571298	0.961381
ENSG00000001630	CYP51A1	-2.49157	2.03353	0.320017	0.952766
ENSG00000138771	SHROOM3	-2.48842	1.63408	0.48188	0.955121
ENSG00000244716	BX679664.3	-2.48689	1.21249	0.401981	0.953436
ENSG00000204946	ZNF783	-2.48689	2.34103	0.369281	0.953436
ENSG00000069943	PIGB	-2.48654	3.50698	0.0499522	0.816469
ENSG00000106524	ANKMY2	-2.48605	3.00405	0.111472	0.87303
ENSG00000136237	RAPGEF5	-2.47881	3.41703	0.0607018	0.834706
ENSG00000189298	ZKSCAN3	-2.47781	1.61801	0.485969	0.955121
ENSG00000118600	TMEM5	-2.47759	5.59781	0.00011985	0.170718
ENSG00000065308	TRAM2	-2.47665	4.07971	0.0535509	0.822545
ENSG00000142279	WTIP	-2.47649	2.42582	0.281186	0.947997
ENSG00000159214	CCDC24	-2.47559	1.05858	0.622863	0.965815
ENSG00000174804	FZD4	-2.46861	1.74187	0.359202	0.953436
ENSG00000118369	USP35	-2.46652	2.57134	0.249028	0.942508
ENSG00000126953	TIMM8A	-2.46126	3.91122	0.0200967	0.744373
ENSG00000272636	DOC2B	-2.4611	3.48411	0.0609849	0.835393
ENSG00000213341	CHUK	-2.46084	4.47479	0.0102042	0.681343
ENSG00000256771	ZNF253	-2.46062	3.19973	0.124696	0.883202
ENSG00000130349	C6orf203	-2.46058	3.31461	0.102732	0.871481
ENSG00000142731	PLK4	-2.45932	4.31738	0.015796	0.68903
ENSG00000187144	SPATA21	-2.45459	2.84803	0.268956	0.946571
ENSG00000103811	CTSH	-2.45308	2.65171	0.227473	0.940377
ENSG00000184602	SNN	-2.44935	4.39046	0.00364049	0.557031
ENSG00000256813	AP000777.3	-2.44531	2.65038	0.284454	0.948046
ENSG00000215105	TTC3P1	-2.44456	1.03183	0.554403	0.960163
ENSG00000143630	HCN3	-2.44179	2.0975	0.334592	0.952766
ENSG00000158528	PPP1R9A	-2.44112	3.3699	0.0584183	0.829756
ENSG00000267580	AC008738.3	-2.44054	1.82904	0.418233	0.953436
ENSG00000261061	AC092718.4	-2.43906	3.96523	0.0226591	0.750735
ENSG00000196214	ZNF766	-2.43825	3.83802	0.0426996	0.807493
ENSG00000130021	PUDP	-2.43525	4.24871	0.0121927	0.681343
ENSG00000175093	SPSB4	-2.43239	2.7893	0.173009	0.917721
ENSG00000256235	SMIM3	-2.43153	2.78311	0.24993	0.942946
ENSG00000259865	AL390728.6	-2.42951	2.08749	0.497562	0.955121
ENSG00000264522	OTUD7B	-2.42383	4.0273	0.0489802	0.816469
ENSG00000272711	AC019069.1	-2.42345	3.56217	0.0637413	0.837862
ENSG00000198734	F5	-2.42064	3.12953	0.149266	0.902997
ENSG00000237749	AL034379.1	-2.41748	1.58209	0.374025	0.953436
ENSG00000261822	AC018362.2	-2.41731	2.68878	0.276749	0.946642
ENSG00000257093	KIAA1147	-2.41659	3.06996	0.26143	0.945244
ENSG00000172493	AFF1	-2.41631	2.77729	0.148969	0.902997
ENSG00000164638	SLC29A4	-2.41575	2.95345	0.200001	0.932857
ENSG00000107779	BMPR1A	-2.41454	4.85894	0.00418794	0.586802
ENSG00000137266	SLC22A23	-2.4125	2.62222	0.175058	0.919288
ENSG00000273033	LINC02035	-2.41241	2.76484	0.246447	0.942508
ENSG00000183665	TRMT12	-2.41063	3.51199	0.0546201	0.829756
ENSG00000221823	PPP3R1	-2.40951	4.01877	0.0503594	0.816469
ENSG00000011422	PLAUR	-2.4069	2.25455	0.326197	0.952766
ENSG00000168300	PCMTD1	-2.40503	2.80246	0.176352	0.919658
ENSG00000168806	LCMT2	-2.40371	4.4257	0.0135316	0.681343
ENSG00000105711	SCN1B	-2.39593	2.26277	0.365458	0.953436
ENSG00000279443	AL513497.1	-2.39512	1.01681	0.739729	0.992387
ENSG00000117245	KIF17	-2.39369	2.23211	0.503275	0.955121
ENSG00000132906	CASP9	-2.39299	1.79571	0.501009	0.955121
ENSG00000166444	ST5	-2.39274	3.38246	0.0933119	0.861647
ENSG00000235363	SNRPGP10	-2.38784	1.56473	0.572565	0.961405
ENSG00000275494	AC133552.6	-2.38555	1.16773	0.509235	0.955366
ENSG00000123427	EEF1AKMT3	-2.38545	3.08832	0.158569	0.913657
ENSG00000160712	IL6R	-2.38528	1.80488	0.623028	0.965815
ENSG00000197728	RPS26	-2.38256	3.38316	0.0937098	0.861647
ENSG00000000003	TSPAN6	-2.38211	3.99675	0.0448715	0.807493
ENSG00000115421	PAPOLG	-2.37979	3.14369	0.133656	0.89088
ENSG00000276550	HERC2P2	-2.37807	2.23807	0.377484	0.953436
ENSG00000171105	INSR	-2.37458	3.49266	0.0838319	0.859867
ENSG00000258608	DNAJC19P9	-2.3732	1.67295	0.459556	0.953436
ENSG00000235079	ZRANB2-AS1	-2.3689	1.16315	0.691508	0.986506
ENSG00000150636	CCDC102B	-2.36865	1.53548	0.552323	0.959462
ENSG00000164114	MAP9	-2.36763	4.92722	0.00132787	0.349788
ENSG00000158863	FAM160B2	-2.36755	3.35888	0.116104	0.873631
ENSG00000273619	AL121832.2	-2.36707	1.94747	0.400804	0.953436
ENSG00000185305	ARL15	-2.36683	2.56663	0.308464	0.952593
ENSG00000119943	PYROXD2	-2.36653	1.78479	0.487523	0.955121
ENSG00000113070	HBEGF	-2.36597	1.67924	0.439206	0.953436
ENSG00000119685	TTLL5	-2.36494	2.908	0.220586	0.937616
ENSG00000158715	SLC45A3	-2.3623	1.1412	0.596069	0.963626
ENSG00000164438	TLX3	-2.36165	2.0367	0.348601	0.953436
ENSG00000112394	SLC16A10	-2.3612	3.83009	0.0584266	0.829756
ENSG00000187676	B3GLCT	-2.36063	2.50634	0.221412	0.937616
ENSG00000179743	FLJ37453	-2.35484	2.71166	0.333832	0.952766
ENSG00000237797	AL161935.3	-2.35339	1.54186	0.549139	0.959116
ENSG00000131115	ZNF227	-2.34968	3.54889	0.0647521	0.842737
ENSG00000180592	SKIDA1	-2.34718	2.22334	0.528574	0.956715
ENSG00000183242	WT1-AS	-2.34673	1.13933	0.472787	0.953436
ENSG00000125089	SH3TC1	-2.34322	1.12149	0.531272	0.956715
ENSG00000248771	SMIM31	-2.34134	2.12148	0.451999	0.953436
ENSG00000143494	VASH2	-2.33622	3.77283	0.0850588	0.859867
ENSG00000175105	ZNF654	-2.33568	3.20642	0.146115	0.902536
ENSG00000176542	USF3	-2.33254	2.81647	0.206021	0.932857
ENSG00000183808	RBM12B	-2.3294	3.85736	0.0293228	0.789582
ENSG00000196935	SRGAP1	-2.32936	1.75108	0.552424	0.959482
ENSG00000137571	SLCO5A1	-2.32929	3.77145	0.0431985	0.807493
ENSG00000188452	CERKL	-2.32636	3.3241	0.123704	0.883202
ENSG00000187792	ZNF70	-2.32485	1.15628	0.603668	0.965374
ENSG00000267532	MIR497HG	-2.32455	3.43494	0.0677645	0.845996
ENSG00000125744	RTN2	-2.32413	2.92185	0.231929	0.942508
ENSG00000148600	CDHR1	-2.32224	2.47799	0.255086	0.942977
ENSG00000179832	MROH1	-2.31731	1.50481	0.467397	0.953436
ENSG00000181666	HKR1	-2.31676	2.86791	0.274844	0.946642
ENSG00000259429	UBE2Q2P2	-2.31542	1.76329	0.641898	0.970436
ENSG00000268001	CARD8-AS1	-2.30844	1.89027	0.544309	0.958181
ENSG00000196922	ZNF252P	-2.30517	3.1632	0.173432	0.91794
ENSG00000169519	METTL15	-2.30491	2.79755	0.244452	0.942508
ENSG00000126804	ZBTB1	-2.30476	4.0826	0.0607128	0.834706
ENSG00000106789	CORO2A	-2.29799	5.37612	0.000739267	0.332329
ENSG00000125398	SOX9	-2.29703	1.61141	0.318452	0.952766
ENSG00000180801	ARSJ	-2.29502	2.18103	0.423934	0.953436
ENSG00000119042	SATB2	-2.29328	0.944586	0.696378	0.98755
ENSG00000136738	STAM	-2.29208	4.19223	0.031363	0.800435
ENSG00000182963	GJC1	-2.29194	3.82785	0.0652751	0.843895
ENSG00000146776	ATXN7L1	-2.29148	1.86827	0.485749	0.955121
ENSG00000164327	RICTOR	-2.29047	3.99525	0.0879325	0.859867
ENSG00000226015	CCT8P1	-2.28875	0.942807	0.572468	0.961381
ENSG00000171016	PYGO1	-2.28834	4.40139	0.026189	0.762709
ENSG00000167604	NFKBID	-2.284	1.13777	0.635427	0.96854
ENSG00000067900	ROCK1	-2.28307	5.03016	0.0011396	0.348682
ENSG00000142784	WDTC1	-2.28259	1.99493	0.371657	0.953436
ENSG00000214784	AC010468.1	-2.28123	1.5998	0.393501	0.953436
ENSG00000128833	MYO5C	-2.27792	1.60167	0.516364	0.955714
ENSG00000177519	RPRM	-2.27667	2.34014	0.270322	0.946571
ENSG00000213864	EEF1B2P2	-2.27336	3.09545	0.130377	0.88965
ENSG00000064309	CDON	-2.27073	1.94784	0.586294	0.962514
ENSG00000013288	MAN2B2	-2.27001	2.18284	0.369015	0.953436
ENSG00000227345	PARG	-2.2649	3.61632	0.0490851	0.816469
ENSG00000171843	MLLT3	-2.26487	5.54561	0.000129616	0.170718
ENSG00000139990	DCAF5	-2.2611	3.9131	0.0651289	0.843608
ENSG00000132801	ZSWIM3	-2.25867	1.86652	0.440651	0.953436
ENSG00000197536	C5orf56	-2.25761	1.94338	0.466826	0.953436
ENSG00000155629	PIK3AP1	-2.25678	1.46462	0.670627	0.979714
ENSG00000101624	CEP76	-2.25347	2.85659	0.182227	0.919658
ENSG00000250261	CCDC74BP1	-2.25268	2.13664	0.359183	0.953436
ENSG00000251322	SHANK3	-2.25082	2.9697	0.131726	0.88965
ENSG00000227766	AL671277.1	-2.25033	1.71007	0.550781	0.959315
ENSG00000088756	ARHGAP28	-2.24741	2.15739	0.438045	0.953436
ENSG00000169085	C8orf46	-2.24639	3.55926	0.114338	0.87303
ENSG00000142065	ZFP14	-2.24623	3.37615	0.127646	0.885584
ENSG00000198130	HIBCH	-2.24611	4.05302	0.0384822	0.805756
ENSG00000169427	KCNK9	-2.24352	2.12914	0.544844	0.958181
ENSG00000250565	ATP6V1E2	-2.2428	3.1609	0.238866	0.942508
ENSG00000213312	AL135905.1	-2.24253	1.69034	0.568125	0.960744
ENSG00000171121	KCNMB3	-2.23621	1.05349	0.499733	0.955121
ENSG00000183666	GUSBP1	-2.23111	1.46442	0.571841	0.961381
ENSG00000162419	GMEB1	-2.23043	3.77414	0.0494345	0.816469
ENSG00000249673	NOP14-AS1	-2.22989	2.67089	0.249648	0.942508
ENSG00000101844	ATG4A	-2.22874	1.68105	0.563901	0.960501
ENSG00000223547	ZNF844	-2.22784	3.14917	0.153979	0.910188
ENSG00000119986	AVPI1	-2.22405	1.4541	0.464946	0.953436
ENSG00000170684	ZNF296	-2.2218	1.0605	0.680835	0.983155
ENSG00000175928	LRRN1	-2.2182	2.89489	0.215699	0.93295
ENSG00000206432	TMEM200C	-2.21722	3.65817	0.0663933	0.844638
ENSG00000155897	ADCY8	-2.21559	1.70169	0.605471	0.965374
ENSG00000113838	TBCCD1	-2.20891	2.37847	0.415161	0.953436
ENSG00000114923	SLC4A3	-2.20813	3.17221	0.203034	0.932857
ENSG00000143257	NR1I3	-2.20598	1.43343	0.506234	0.955121
ENSG00000161265	U2AF1L4	-2.20377	0.904737	0.616258	0.965374
ENSG00000267633	AC008686.1	-2.19945	1.93337	0.557561	0.960261
ENSG00000273314	AC005229.4	-2.19816	1.82562	0.459684	0.953436
ENSG00000219200	RNASEK	-2.19651	1.43465	0.600386	0.965374
ENSG00000078269	SYNJ2	-2.19635	3.5161	0.107531	0.87303
ENSG00000165097	KDM1B	-2.19611	3.24754	0.259085	0.94415
ENSG00000169570	DTWD2	-2.19525	2.93021	0.253603	0.942977
ENSG00000273058	AL359921.2	-2.19339	0.897367	0.675269	0.981423
ENSG00000163121	NEURL3	-2.19323	1.66919	0.651738	0.973837
ENSG00000185985	SLITRK2	-2.19254	3.4052	0.146742	0.902536
ENSG00000253368	TRNP1	-2.18833	3.20041	0.184277	0.919658
ENSG00000257497	AC121761.1	-2.18729	1.80866	0.497623	0.955121
ENSG00000058063	ATP11B	-2.18408	3.43868	0.184456	0.919658
ENSG00000163083	INHBB	-2.18238	3.43176	0.156849	0.913354
ENSG00000178695	KCTD12	-2.18129	4.50738	0.0132462	0.681343
ENSG00000196724	ZNF418	-2.18085	1.43299	0.574342	0.962258
ENSG00000279369	AC046185.3	-2.18011	2.85652	0.310185	0.952593
ENSG00000182378	PLCXD1	-2.17847	2.91533	0.24951	0.942508
ENSG00000156140	ADAMTS3	-2.17766	1.41078	0.703462	0.987689
ENSG00000144283	PKP4	-2.17759	4.37748	0.0301742	0.792867
ENSG00000145348	TBCK	-2.17693	2.41516	0.510756	0.955456
ENSG00000140807	NKD1	-2.17631	2.42372	0.473651	0.953436
ENSG00000134324	LPIN1	-2.17603	5.67387	0.000248394	0.225292
ENSG00000130299	GTPBP3	-2.17493	3.89033	0.0586789	0.829756
ENSG00000151611	MMAA	-2.16862	0.885792	0.561571	0.960501
ENSG00000215114	UBXN2B	-2.1669	4.40882	0.0469226	0.816469
ENSG00000008277	ADAM22	-2.16466	3.41934	0.117274	0.875015
ENSG00000165171	METTL27	-2.1646	1.78622	0.595013	0.963358
ENSG00000123124	WWP1	-2.16283	4.48979	0.0255944	0.762709
ENSG00000279519	AC007382.1	-2.16049	1.76996	0.636487	0.968589
ENSG00000139239	AC078814.1	-2.15924	3.33671	0.120698	0.880204
ENSG00000274630	AC125257.2	-2.15493	1.77924	0.496777	0.955121
ENSG00000210196	MT-TP	-2.15276	3.21146	0.172572	0.917721
ENSG00000219665	AC008770.1	-2.15206	3.24658	0.167702	0.914432
ENSG00000245105	A2M-AS1	-2.14774	2.08986	0.350147	0.953436
ENSG00000139880	CDH24	-2.14771	2.31817	0.382148	0.953436
ENSG00000163900	TMEM41A	-2.14754	3.60696	0.105108	0.87303
ENSG00000273576	AC009283.1	-2.14673	1.02989	0.733679	0.991818
ENSG00000171448	ZBTB26	-2.14671	1.78179	0.491962	0.955121
ENSG00000107295	SH3GL2	-2.14612	2.31848	0.505845	0.955121
ENSG00000103740	ACSBG1	-2.14546	3.32851	0.187293	0.920312
ENSG00000137831	UACA	-2.1445	2.05516	0.663778	0.977811
ENSG00000213995	NAXD	-2.14419	4.22738	0.0224507	0.750735
ENSG00000267512	AC011446.1	-2.14247	3.19387	0.141761	0.902536
ENSG00000077264	PAK3	-2.14037	3.46848	0.1124	0.87303
ENSG00000176401	EID2B	-2.13984	4.39742	0.0214685	0.750735
ENSG00000280594	BTG3-AS1	-2.13751	2.64254	0.466299	0.953436
ENSG00000185621	LMLN	-2.12987	2.30928	0.420202	0.953436
ENSG00000137040	RANBP6	-2.12979	4.29553	0.0362703	0.800435
ENSG00000166971	AKTIP	-2.12936	3.79188	0.0920971	0.860902
ENSG00000189180	ZNF33A	-2.12524	3.78501	0.070143	0.847409
ENSG00000272686	AC006333.2	-2.12317	3.14578	0.185128	0.920103
ENSG00000273486	AC096992.2	-2.1216	2.58005	0.321825	0.952766
ENSG00000064042	LIMCH1	-2.12154	3.41207	0.198848	0.931339
ENSG00000145623	OSMR	-2.1213	5.30613	0.000756957	0.332329
ENSG00000149489	ROM1	-2.12073	2.13797	0.38098	0.953436
ENSG00000272269	AL138724.1	-2.12072	2.50237	0.470728	0.953436
ENSG00000254531	FLJ20021	-2.1177	2.37853	0.296403	0.951011
ENSG00000186787	SPIN2B	-2.11681	1.60787	0.645878	0.971913
ENSG00000135999	EPC2	-2.11666	3.54426	0.125639	0.883202
ENSG00000139192	TAPBPL	-2.11589	1.01234	0.612959	0.965374
ENSG00000227617	CERS6-AS1	-2.11313	3.13782	0.263181	0.946059
ENSG00000188092	GPR89B	-2.11234	1.75321	0.474012	0.953436
ENSG00000177453	NIM1K	-2.10591	3.53314	0.117807	0.875015
ENSG00000124772	CPNE5	-2.10502	2.11478	0.333187	0.952766
ENSG00000280077	AL353763.2	-2.10145	1.72983	0.692843	0.986621
ENSG00000255301	AP002893.1	-2.10116	3.04385	0.156318	0.913354
ENSG00000181722	ZBTB20	-2.10111	2.04307	0.463355	0.953436
ENSG00000236924	AL162411.1	-2.10036	3.46135	0.195704	0.930593
ENSG00000150275	PCDH15	-2.09804	2.43637	0.430198	0.953436
ENSG00000260822	AC004656.1	-2.09765	2.49828	0.353161	0.953436
ENSG00000082512	TRAF5	-2.09154	4.61616	0.0173515	0.703029
ENSG00000160695	VPS11	-2.09083	4.34963	0.016637	0.7
ENSG00000174032	SLC25A30	-2.08933	2.02876	0.4845	0.955121
ENSG00000087301	TXNDC16	-2.08767	2.41642	0.35777	0.953436
ENSG00000242439	AC127024.1	-2.08675	2.03647	0.418007	0.953436
ENSG00000134897	BIVM	-2.08672	4.55197	0.00781339	0.636313
ENSG00000256229	ZNF486	-2.0863	0.829495	0.760359	0.995273
ENSG00000223959	AFG3L1P	-2.08397	3.70168	0.15123	0.908213
ENSG00000270362	HMGN3-AS1	-2.08135	1.89349	0.523752	0.955978
ENSG00000256690	AP001160.1	-2.07883	2.77077	0.275647	0.946642
ENSG00000165675	ENOX2	-2.07863	2.27439	0.338083	0.953436
ENSG00000144026	ZNF514	-2.07531	3.47814	0.0964319	0.862257
ENSG00000233384	AC096537.1	-2.07254	3.75171	0.214599	0.932857
ENSG00000267288	AC138150.2	-2.07189	1.46801	0.553988	0.959824
ENSG00000267041	ZNF850	-2.07111	2.65638	0.273308	0.946642
ENSG00000133818	RRAS2	-2.07031	1.72244	0.52574	0.956715
ENSG00000113595	TRIM23	-2.07027	4.0142	0.0889678	0.859867
ENSG00000230910	AL391807.1	-2.06857	2.71373	0.314364	0.952593
ENSG00000172803	SNX32	-2.05816	2.01249	0.50339	0.955121
ENSG00000010803	SCMH1	-2.05774	4.06777	0.0475991	0.816469
ENSG00000152457	DCLRE1C	-2.05543	3.3133	0.239271	0.942508
ENSG00000071889	FAM3A	-2.05433	2.70394	0.245458	0.942508
ENSG00000181938	GINS3	-2.05249	3.92799	0.0451556	0.807493
ENSG00000231864	AL807752.3	-2.04768	1.70043	0.645203	0.971836
ENSG00000188352	FOCAD	-2.04489	4.36031	0.0473006	0.816469
ENSG00000040199	PHLPP2	-2.04342	2.68754	0.277481	0.946642
ENSG00000230076	RPL10P6	-2.04319	0.793475	0.819185	1
ENSG00000046604	DSG2	-2.04252	1.44746	0.531956	0.956715
ENSG00000188873	AC120036.1	-2.03759	1.43582	0.390324	0.953436
ENSG00000110844	PRPF40B	-2.03732	2.30646	0.421257	0.953436
ENSG00000160352	ZNF714	-2.03679	2.43848	0.405933	0.953436
ENSG00000105186	ANKRD27	-2.0358	4.19011	0.0499803	0.816469
ENSG00000125650	PSPN	-2.035	2.44125	0.434029	0.953436
ENSG00000077713	SLC25A43	-2.02521	3.29232	0.126915	0.88552
ENSG00000006432	MAP3K9	-2.02471	1.42731	0.512278	0.955714
ENSG00000225200	AC246787.1	-2.02038	4.17651	0.047913	0.816469
ENSG00000099849	RASSF7	-2.01948	1.5456	0.615353	0.965374
ENSG00000171150	SOCS5	-2.01646	3.77196	0.0879153	0.859867
ENSG00000130921	C12orf65	-2.01391	4.228	0.0511015	0.816469
ENSG00000085982	USP40	-2.01273	3.2855	0.209888	0.932857
ENSG00000160117	ANKLE1	-2.0112	2.90919	0.242836	0.942508
ENSG00000263002	ZNF234	-2.00884	2.48103	0.367764	0.953436
ENSG00000273221	AL355816.2	-2.00776	2.12539	0.549705	0.959116
ENSG00000258315	C17orf49	-2.00691	1.6828	0.526196	0.956715
ENSG00000187772	LIN28B	-2.00482	1.84782	0.519735	0.955714
ENSG00000121542	SEC22A	-2.00481	4.46166	0.0229031	0.750735
ENSG00000176473	WDR25	-2.00169	2.82066	0.249086	0.942508
ENSG00000259948	AC124068.1	-1.99682	1.49978	0.782199	0.997041
ENSG00000150527	CTAGE5	-1.99635	2.47796	0.41993	0.953436
ENSG00000108854	SMURF2	-1.9934	3.69558	0.106311	0.87303
ENSG00000135631	RAB11FIP5	-1.98858	4.44583	0.0171053	0.703029
ENSG00000179922	ZNF784	-1.98849	2.34155	0.373939	0.953436
ENSG00000154917	RAB6B	-1.98812	2.26955	0.444953	0.953436
ENSG00000275632	AL035461.2	-1.9874	3.63333	0.181988	0.919658
ENSG00000166979	EVA1C	-1.98634	2.75357	0.25834	0.943872
ENSG00000152443	ZNF776	-1.98591	3.89012	0.0834361	0.859867
ENSG00000279689	AC022400.8	-1.98448	3.63621	0.12913	0.886743
ENSG00000184194	GPR173	-1.98189	0.750432	0.800359	0.998788
ENSG00000205593	DENND6B	-1.9801	1.28415	0.580796	0.962514
ENSG00000274825	AL023803.2	-1.97914	1.95412	0.555397	0.960261
ENSG00000108187	PBLD	-1.97611	2.03106	0.424636	0.953436
ENSG00000204084	INPP5B	-1.97348	2.87371	0.213125	0.932857
ENSG00000177873	ZNF619	-1.9731	1.51944	0.689032	0.986306
ENSG00000174799	CEP135	-1.97287	2.0321	0.472666	0.953436
ENSG00000232434	C9orf172	-1.96621	1.5127	0.741682	0.992726
ENSG00000116285	ERRFI1	-1.96469	4.94941	0.00739589	0.630579
ENSG00000118518	RNF146	-1.96226	4.46786	0.0229154	0.750735
ENSG00000196352	CD55	-1.9613	3.16655	0.212194	0.932857
ENSG00000255857	PXN-AS1	-1.95954	4.06263	0.0380337	0.80504
ENSG00000106133	NSUN5P2	-1.9573	3.37328	0.170501	0.91735
ENSG00000272993	AC239868.4	-1.95704	2.09406	0.529468	0.956715
ENSG00000050344	NFE2L3	-1.95478	4.4771	0.0235837	0.750735
ENSG00000160469	BRSK1	-1.95371	2.43098	0.332092	0.952766
ENSG00000180385	EMC3-AS1	-1.95335	2.31678	0.443043	0.953436
ENSG00000151413	NUBPL	-1.9505	3.90389	0.0843607	0.859867
ENSG00000172943	PHF8	-1.94832	3.02981	0.20432	0.932857
ENSG00000186063	AIDA	-1.94715	3.19016	0.199648	0.932141
ENSG00000278619	MRM1	-1.94466	2.86164	0.199395	0.931339
ENSG00000213750	AP002982.1	-1.94452	0.900783	0.668409	0.979224
ENSG00000244380	AC134772.1	-1.94439	1.82259	0.464421	0.953436
ENSG00000105855	ITGB8	-1.94416	4.10729	0.0533734	0.822545
ENSG00000004866	ST7	-1.94168	4.35482	0.0334664	0.800435
ENSG00000131067	GGT7	-1.93635	2.48184	0.37275	0.953436
ENSG00000175449	RFESD	-1.93521	1.89398	0.596753	0.963735
ENSG00000165195	PIGA	-1.93357	2.35542	0.434771	0.953436
ENSG00000234742	AC144530.1	-1.93282	1.25223	0.57717	0.962387
ENSG00000116127	ALMS1	-1.92951	2.54999	0.345753	0.953436
ENSG00000162885	B3GALNT2	-1.92783	1.91738	0.511428	0.955477
ENSG00000166289	PLEKHF1	-1.92761	3.31475	0.155254	0.910844
ENSG00000188026	RILPL1	-1.91988	3.70932	0.0727468	0.849963
ENSG00000130856	ZNF236	-1.918	2.83491	0.346408	0.953436
ENSG00000091513	TF	-1.91635	1.25451	0.645317	0.971836
ENSG00000146950	SHROOM2	-1.91455	1.70773	0.431501	0.953436
ENSG00000237984	PTENP1	-1.91357	1.3433	0.662321	0.976982
ENSG00000196712	NF1	-1.91291	4.78176	0.0362157	0.800435
ENSG00000168071	CCDC88B	-1.91161	2.09975	0.587154	0.962514
ENSG00000135097	MSI1	-1.9095	4.43568	0.0341471	0.800435
ENSG00000229047	AF127577.1	-1.90838	2.46351	0.585121	0.962514
ENSG00000278730	AC005332.9	-1.90762	2.68618	0.385954	0.953436
ENSG00000170100	ZNF778	-1.9052	3.0375	0.258213	0.943872
ENSG00000259071	AL359397.2	-1.90277	2.6711	0.465904	0.953436
ENSG00000189221	MAOA	-1.90204	3.03837	0.292312	0.950247
ENSG00000272994	AC012360.3	-1.89992	1.35141	0.62466	0.965815
ENSG00000118363	SPCS2	-1.89892	4.52971	0.0178825	0.716302
ENSG00000013619	MAMLD1	-1.89874	2.19619	0.462757	0.953436
ENSG00000115568	ZNF142	-1.89873	3.85859	0.0807568	0.859867
ENSG00000177125	ZBTB34	-1.89788	4.1597	0.108076	0.87303
ENSG00000100344	PNPLA3	-1.89533	3.73126	0.241863	0.942508
ENSG00000198556	ZNF789	-1.89479	2.80708	0.36842	0.953436
ENSG00000174132	FAM174A	-1.88624	4.0743	0.072415	0.849963
ENSG00000123560	PLP1	-1.88487	5.06212	0.00279207	0.49695
ENSG00000155966	AFF2	-1.87961	2.10492	0.476429	0.953436
ENSG00000173548	SNX33	-1.87825	4.42142	0.0266305	0.76784
ENSG00000139915	MDGA2	-1.87601	3.75741	0.3027	0.951852
ENSG00000100425	BRD1	-1.87535	5.36217	0.00117146	0.348682
ENSG00000049246	PER3	-1.87517	4.32523	0.0632935	0.83782
ENSG00000137693	YAP1	-1.87396	3.16187	0.306757	0.952593
ENSG00000011021	CLCN6	-1.87381	4.45598	0.0543101	0.827548
ENSG00000223773	CD99P1	-1.86816	1.95702	0.59564	0.963544
ENSG00000161395	PGAP3	-1.86647	2.75193	0.328349	0.952766
ENSG00000115657	ABCB6	-1.86533	1.42935	0.61983	0.965374
ENSG00000168014	C2CD3	-1.86532	3.66281	0.114451	0.87303
ENSG00000154978	VOPP1	-1.86331	3.71067	0.101102	0.870311
ENSG00000230590	FTX	-1.86265	3.28828	0.220042	0.937616
ENSG00000074211	PPP2R2C	-1.85962	2.79244	0.335939	0.952766
ENSG00000127666	TICAM1	-1.85466	2.08491	0.449294	0.953436
ENSG00000225377	NRSN2-AS1	-1.85428	1.42022	0.648426	0.97282
ENSG00000147789	ZNF7	-1.85002	3.59889	0.111983	0.87303
ENSG00000232864	NUCKS1P1	-1.84998	1.20305	0.671853	0.980279
ENSG00000235194	PPP1R3E	-1.84684	2.29445	0.455014	0.953436
ENSG00000100299	ARSA	-1.84626	2.57234	0.390544	0.953436
ENSG00000141376	BCAS3	-1.84437	1.30935	0.544587	0.958181
ENSG00000163798	SLC4A1AP	-1.8428	3.71257	0.092579	0.861647
ENSG00000279453	Z99129.4	-1.8427	3.41425	0.286383	0.948543
ENSG00000213516	RBMXL1	-1.8424	3.8761	0.127816	0.885584
ENSG00000203685	STUM	-1.84235	2.07877	0.5487	0.959116
ENSG00000147121	KRBOX4	-1.84131	1.20826	0.580294	0.962514
ENSG00000136856	SLC2A8	-1.84095	4.35545	0.0477385	0.816469
ENSG00000176912	TYMSOS	-1.83925	5.03733	0.00484483	0.624339
ENSG00000274828	AC068473.5	-1.83753	1.92429	0.502035	0.955121
ENSG00000228288	PCAT6	-1.83333	1.55671	0.660497	0.9768
ENSG00000012174	MBTPS2	-1.83151	3.85567	0.164643	0.91375
ENSG00000105738	SIPA1L3	-1.83094	3.90168	0.114816	0.87303
ENSG00000139160	ETFBKMT	-1.82894	2.00389	0.611923	0.965374
ENSG00000102879	CORO1A	-1.82767	2.28491	0.507225	0.955121
ENSG00000127507	ADGRE2	-1.82456	2.44185	0.478267	0.953665
ENSG00000128185	DGCR6L	-1.8243	4.27949	0.0496772	0.816469
ENSG00000166171	DPCD	-1.82366	4.21673	0.0352344	0.800435
ENSG00000268854	AC020909.3	-1.82219	2.88437	0.296692	0.951011
ENSG00000176595	KBTBD11	-1.82152	3.65012	0.149597	0.902997
ENSG00000163322	ABRAXAS1	-1.82062	3.37599	0.167194	0.914432
ENSG00000235904	RBMS3-AS3	-1.8203	1.82832	0.726492	0.990439
ENSG00000278000	AC139100.2	-1.81727	2.55125	0.35724	0.953436
ENSG00000092853	CLSPN	-1.81657	4.22259	0.0735257	0.849963
ENSG00000210144	MT-TY	-1.8149	1.81994	0.5844	0.962514
ENSG00000067840	PDZD4	-1.81489	2.92132	0.255563	0.942977
ENSG00000185220	PGBD2	-1.81375	1.98888	0.625756	0.965815
ENSG00000154889	MPPE1	-1.81168	4.07108	0.156468	0.913354
ENSG00000102038	SMARCA1	-1.80995	4.39009	0.0362015	0.800435
ENSG00000184445	KNTC1	-1.80926	4.25231	0.0594811	0.829756
ENSG00000058799	YIPF1	-1.80683	3.68329	0.149038	0.902997
ENSG00000001497	LAS1L	-1.79745	4.44242	0.0557463	0.829756
ENSG00000183114	FAM43B	-1.79702	4.18918	0.0894292	0.859867
ENSG00000275464	FP565260.1	-1.79645	2.94953	0.215972	0.93295
ENSG00000187135	VSTM2B	-1.79118	4.44833	0.0715243	0.849963
ENSG00000172339	ALG14	-1.78588	4.03714	0.15412	0.910188
ENSG00000267601	AC022966.2	-1.78578	2.96977	0.282268	0.947997
ENSG00000233597	AC133435.1	-1.78452	1.49307	0.642195	0.970705
ENSG00000189184	PCDH18	-1.7843	3.28384	0.216552	0.934539
ENSG00000122965	RBM19	-1.78402	5.05959	0.0045773	0.615179
ENSG00000266341	AC004477.2	-1.78355	1.38093	0.781894	0.997041
ENSG00000133812	SBF2	-1.78326	3.25394	0.159317	0.913657
ENSG00000066827	ZFAT	-1.78121	1.68708	0.627817	0.966818
ENSG00000111696	NT5DC3	-1.78065	3.98059	0.0913454	0.859867
ENSG00000171714	ANO5	-1.77927	3.07029	0.377761	0.953436
ENSG00000072310	SREBF1	-1.77889	6.24961	0.000233858	0.225292
ENSG00000203965	EFCAB7	-1.77852	2.847	0.372938	0.953436
ENSG00000127481	UBR4	-1.77578	3.24331	0.315631	0.952593
ENSG00000179455	MKRN3	-1.77393	1.50999	0.628725	0.966944
ENSG00000177374	HIC1	-1.76883	2.00615	0.537659	0.956881
ENSG00000230487	PSMG3-AS1	-1.76781	2.3654	0.575414	0.962387
ENSG00000165983	PTER	-1.76759	3.237	0.260745	0.945244
ENSG00000186642	PDE2A	-1.76734	1.50444	0.732243	0.991227
ENSG00000162302	RPS6KA4	-1.76413	4.27741	0.0749025	0.85341
ENSG00000154654	NCAM2	-1.7584	1.78821	0.560171	0.960261
ENSG00000270672	MTRNR2L6	-1.75731	2.8287	0.406388	0.953436
ENSG00000141232	TOB1	-1.75605	4.6482	0.0802957	0.859867
ENSG00000174564	IL20RB	-1.75423	1.77576	0.527038	0.956715
ENSG00000135740	SLC9A5	-1.75279	2.34056	0.519386	0.955714
ENSG00000174669	SLC29A2	-1.75124	3.58688	0.137332	0.897286
ENSG00000235078	AC231981.1	-1.75106	2.39608	0.488853	0.955121
ENSG00000141699	RETREG3	-1.75018	3.81334	0.102024	0.870311
ENSG00000186792	HYAL3	-1.74953	2.82995	0.290614	0.949928
ENSG00000270124	AC092127.2	-1.74851	1.24754	0.63914	0.968833
ENSG00000027001	MIPEP	-1.7479	4.1446	0.0667067	0.844638
ENSG00000165030	NFIL3	-1.7468	5.64054	0.00620736	0.630579
ENSG00000100601	ALKBH1	-1.74674	2.93387	0.393751	0.953436
ENSG00000225614	ZNF469	-1.74614	2.82528	0.337686	0.953436
ENSG00000263956	NBPF11	-1.74263	1.75581	0.567011	0.960744
ENSG00000155636	RBM45	-1.7419	2.32793	0.456694	0.953436
ENSG00000115255	REEP6	-1.74142	2.86199	0.342064	0.953436
ENSG00000077254	USP33	-1.74101	5.12452	0.0197918	0.744373
ENSG00000090054	SPTLC1	-1.73922	3.47871	0.220328	0.937616
ENSG00000106025	TSPAN12	-1.73909	3.08409	0.363199	0.953436
ENSG00000135709	KIAA0513	-1.73803	2.68989	0.315711	0.952593
ENSG00000158773	USF1	-1.7377	2.64968	0.531787	0.956715
ENSG00000100314	CABP7	-1.7365	2.76781	0.464217	0.953436
ENSG00000158623	COPG2	-1.73625	3.57045	0.207766	0.932857
ENSG00000185947	ZNF267	-1.7354	3.70764	0.167678	0.914432
ENSG00000175938	ORAI3	-1.73351	2.64534	0.328889	0.952766
ENSG00000139496	NUP58	-1.73309	5.70584	0.00302967	0.511587
ENSG00000168938	PPIC	-1.7318	0.647103	0.844708	1
ENSG00000159882	ZNF230	-1.73127	2.43415	0.504348	0.955121
ENSG00000112855	HARS2	-1.73122	3.95433	0.0960739	0.862257
ENSG00000104967	NOVA2	-1.7306	2.80515	0.42802	0.953436
ENSG00000271334	LINC02104	-1.73059	1.45332	0.723881	0.990309
ENSG00000046889	PREX2	-1.72915	2.57631	0.477496	0.953436
ENSG00000138400	MDH1B	-1.72534	1.12748	0.808258	1
ENSG00000119227	PIGZ	-1.72342	1.66413	0.727447	0.990762
ENSG00000254373	AC112191.2	-1.72336	0.790148	0.726088	0.990309
ENSG00000163577	EIF5A2	-1.72266	4.9134	0.0130527	0.681343
ENSG00000183077	AFMID	-1.72012	2.99896	0.242594	0.942508
ENSG00000178538	CA8	-1.71799	3.50714	0.16567	0.91375
ENSG00000261105	LMO7-AS1	-1.71727	1.46267	0.84216	1
ENSG00000100078	PLA2G3	-1.71679	3.64815	0.181295	0.919658
ENSG00000087903	RFX2	-1.71613	1.76898	0.691466	0.986506
ENSG00000188739	RBM34	-1.71535	1.73164	0.770031	0.996228
ENSG00000099954	CECR2	-1.71535	3.25142	0.290555	0.949928
ENSG00000172831	CES2	-1.71517	4.14573	0.0997836	0.869213
ENSG00000135040	NAA35	-1.71474	5.49641	0.00110651	0.348682
ENSG00000112357	PEX7	-1.71457	3.93104	0.174392	0.918769
ENSG00000229806	RPS15P5	-1.71407	1.82517	0.530839	0.956715
ENSG00000233966	UBE2SP1	-1.70796	1.09289	0.733096	0.991432
ENSG00000204536	CCHCR1	-1.70514	3.3912	0.215738	0.93295
ENSG00000054598	FOXC1	-1.70306	2.75053	0.314741	0.952593
ENSG00000174943	KCTD13	-1.70212	1.97153	0.592268	0.962833
ENSG00000132164	SLC6A11	-1.70201	1.8347	0.522958	0.955853
ENSG00000135452	TSPAN31	-1.70175	4.64551	0.0489869	0.816469
ENSG00000219545	UMAD1	-1.70091	3.16491	0.408164	0.953436
ENSG00000198746	GPATCH3	-1.70042	3.49413	0.151945	0.908213
ENSG00000111664	GNB3	-1.69797	1.23445	0.605178	0.965374
ENSG00000132388	UBE2G1	-1.69353	5.86235	0.000430196	0.290823
ENSG00000101216	GMEB2	-1.68691	4.32119	0.0769797	0.859867
ENSG00000162086	ZNF75A	-1.68383	3.31635	0.240077	0.942508
ENSG00000167244	IGF2	-1.68309	3.66779	0.156427	0.913354
ENSG00000056277	ZNF280C	-1.68309	3.28382	0.474114	0.953436
ENSG00000243943	ZNF512	-1.68167	3.87362	0.125883	0.883202
ENSG00000053770	AP5M1	-1.67725	4.6778	0.0445521	0.807493
ENSG00000188211	NCR3LG1	-1.6748	2.49612	0.559592	0.960261
ENSG00000204044	SLC12A5-AS1	-1.67401	1.0767	0.749982	0.993779
ENSG00000089022	MAPKAPK5	-1.6705	5.26662	0.00665685	0.630579
ENSG00000102125	TAZ	-1.67011	3.18913	0.259455	0.944523
ENSG00000064313	TAF2	-1.66922	4.35521	0.0756092	0.856519
ENSG00000137825	ITPKA	-1.66629	3.87868	0.0961749	0.862257
ENSG00000273066	AL355987.4	-1.66494	2.2097	0.563151	0.960501
ENSG00000088881	EBF4	-1.66331	1.71405	0.650597	0.973357
ENSG00000171295	ZNF440	-1.6594	2.61953	0.474816	0.953436
ENSG00000260917	AL158212.3	-1.65715	1.70667	0.736078	0.992387
ENSG00000137802	MAPKBP1	-1.65657	2.87223	0.351095	0.953436
ENSG00000187609	EXD3	-1.65587	2.48542	0.523226	0.955932
ENSG00000165240	ATP7A	-1.65505	1.94881	0.603006	0.965374
ENSG00000189362	NEMP2	-1.65457	2.48435	0.563956	0.960501
ENSG00000185022	MAFF	-1.65354	5.1105	0.0222682	0.750735
ENSG00000206077	ZDHHC11B	-1.65333	2.2555	0.492914	0.955121
ENSG00000175893	ZDHHC21	-1.6507	4.67714	0.0548965	0.829756
ENSG00000121281	ADCY7	-1.65068	2.62331	0.436511	0.953436
ENSG00000163467	TSACC	-1.6493	1.93815	0.721642	0.990161
ENSG00000154734	ADAMTS1	-1.64831	4.20886	0.0915076	0.859867
ENSG00000060656	PTPRU	-1.6477	3.00427	0.250549	0.942977
ENSG00000163710	PCOLCE2	-1.64767	4.16777	0.0900478	0.859867
ENSG00000151388	ADAMTS12	-1.64636	2.42143	0.489443	0.955121
ENSG00000152422	XRCC4	-1.64575	4.42406	0.0732858	0.849963
ENSG00000276180	HIST1H4I	-1.64567	1.19324	0.779419	0.996764
ENSG00000086289	EPDR1	-1.64345	5.46645	0.0113897	0.681343
ENSG00000132950	ZMYM5	-1.64271	3.44236	0.249542	0.942508
ENSG00000160961	ZNF333	-1.64016	3.3512	0.368317	0.953436
ENSG00000215424	MCM3AP-AS1	-1.63914	4.27762	0.0575333	0.829756
ENSG00000136870	ZNF189	-1.63836	4.24082	0.144367	0.902536
ENSG00000136274	NACAD	-1.63812	2.51298	0.398805	0.953436
ENSG00000141524	TMC6	-1.63663	3.18815	0.212399	0.932857
ENSG00000198742	SMURF1	-1.63595	2.96089	0.329867	0.952766
ENSG00000012048	BRCA1	-1.63454	4.69166	0.0259054	0.762709
ENSG00000204314	PRRT1	-1.63309	1.74448	0.659668	0.976688
ENSG00000132406	TMEM128	-1.63175	4.45706	0.115837	0.873631
ENSG00000162441	LZIC	-1.63043	4.27183	0.0810716	0.859867
ENSG00000111670	GNPTAB	-1.62987	5.58223	0.00445815	0.615179
ENSG00000179912	R3HDM2	-1.62976	3.76741	0.168133	0.915834
ENSG00000148824	MTG1	-1.62852	2.72575	0.379352	0.953436
ENSG00000139344	AMDHD1	-1.62806	2.43078	0.68325	0.984448
ENSG00000151849	CENPJ	-1.6279	4.13221	0.0958307	0.862126
ENSG00000168765	GSTM4	-1.62744	4.67392	0.0219403	0.750735
ENSG00000134313	KIDINS220	-1.62637	3.60306	0.280466	0.947997
ENSG00000103355	PRSS33	-1.62454	0.607166	0.930237	1
ENSG00000260230	FRRS1L	-1.62216	1.67573	0.801883	0.998791
ENSG00000143924	EML4	-1.62186	5.08313	0.0227546	0.750735
ENSG00000141198	TOM1L1	-1.6214	4.32698	0.147563	0.902536
ENSG00000145246	ATP10D	-1.61977	2.95596	0.431514	0.953436
ENSG00000110906	KCTD10	-1.61917	4.58852	0.0556774	0.829756
ENSG00000171132	PRKCE	-1.61913	2.6354	0.379226	0.953436
ENSG00000117305	HMGCL	-1.61666	3.84621	0.162337	0.913657
ENSG00000257365	FNTB	-1.61532	3.79777	0.146397	0.902536
ENSG00000151150	ANK3	-1.61335	3.96645	0.153337	0.909324
ENSG00000008283	CYB561	-1.61331	4.98505	0.0147927	0.687392
ENSG00000103042	SLC38A7	-1.61109	2.4457	0.512532	0.955714
ENSG00000169967	MAP3K2	-1.61098	4.42816	0.0504078	0.816469
ENSG00000159445	THEM4	-1.60863	4.17407	0.093834	0.861647
ENSG00000205413	SAMD9	-1.60653	1.97817	0.669878	0.979714
ENSG00000197483	ZNF628	-1.60644	3.50135	0.265356	0.946571
ENSG00000145996	CDKAL1	-1.60556	4.19398	0.111233	0.87303
ENSG00000135744	AGT	-1.60316	2.43236	0.444196	0.953436
ENSG00000176826	FKBP9P1	-1.60305	2.32586	0.522831	0.955853
ENSG00000106948	AKNA	-1.60179	2.33464	0.46489	0.953436
ENSG00000136874	STX17	-1.60015	2.6751	0.530061	0.956715
ENSG00000170653	ATF7	-1.59778	3.8778	0.187015	0.920103
ENSG00000137161	CNPY3	-1.59719	5.11682	0.0104968	0.681343
ENSG00000105963	ADAP1	-1.59639	3.38317	0.268187	0.946571
ENSG00000160796	NBEAL2	-1.59634	3.20236	0.319842	0.952766
ENSG00000196368	NUDT11	-1.59589	4.33697	0.0489986	0.816469
ENSG00000076650	GPATCH1	-1.59469	3.65153	0.194274	0.930593
ENSG00000016391	CHDH	-1.59448	4.03974	0.10497	0.87303
ENSG00000144597	EAF1	-1.59395	4.24113	0.167541	0.914432
ENSG00000163029	SMC6	-1.5923	4.69214	0.0308895	0.797736
ENSG00000120137	PANK3	-1.59211	5.96392	0.00110616	0.348682
ENSG00000186432	KPNA4	-1.59021	5.02527	0.0469639	0.816469
ENSG00000229257	AL807752.2	-1.58956	4.98778	0.02682	0.767927
ENSG00000108733	PEX12	-1.58676	3.18869	0.531021	0.956715
ENSG00000185838	GNB1L	-1.58504	3.40939	0.283148	0.947997
ENSG00000134042	MRO	-1.585	2.43244	0.535105	0.956715
ENSG00000156384	SFR1	-1.58172	3.60215	0.225776	0.939301
ENSG00000249310	APOBEC3B-AS1	-1.58027	1.96036	0.703871	0.987689
ENSG00000146802	TMEM168	-1.57943	3.43665	0.214452	0.932857
ENSG00000250320	AC113383.1	-1.57935	1.96527	0.589201	0.962514
ENSG00000075702	WDR62	-1.57758	3.66507	0.186984	0.920103
ENSG00000131503	ANKHD1	-1.57617	2.60548	0.469349	0.953436
ENSG00000124406	ATP8A1	-1.57331	3.10879	0.362798	0.953436
ENSG00000175104	TRAF6	-1.57234	2.07277	0.533716	0.956715
ENSG00000096433	ITPR3	-1.57017	4.65216	0.0480864	0.816469
ENSG00000163013	FBXO41	-1.569	3.10051	0.352259	0.953436
ENSG00000177352	CCDC71	-1.56891	2.13543	0.516279	0.955714
ENSG00000001629	ANKIB1	-1.56819	4.95677	0.0451844	0.807493
ENSG00000099785	2002-03-01	-1.5674	3.10116	0.289902	0.949928
ENSG00000217930	PAM16	-1.56634	2.71727	0.460224	0.953436
ENSG00000113966	ARL6	-1.56612	3.82433	0.167056	0.914432
ENSG00000241399	CD302	-1.56563	2.94043	0.371673	0.953436
ENSG00000234965	SHISA8	-1.56509	2.06592	0.569116	0.961246
ENSG00000157625	TAB3	-1.56315	2.62312	0.521051	0.955714
ENSG00000135473	PAN2	-1.56075	4.29127	0.0729002	0.849963
ENSG00000198028	ZNF560	-1.5605	3.59874	0.235194	0.942508
ENSG00000163531	NFASC	-1.55983	2.99917	0.280716	0.947997
ENSG00000224940	PRRT4	-1.55936	1.236	0.756283	0.995184
ENSG00000078237	TIGAR	-1.55885	4.4561	0.0694787	0.847409
ENSG00000272143	FGF14-AS2	-1.55517	1.87951	0.710137	0.988076
ENSG00000137185	ZSCAN9	-1.55378	2.88686	0.392572	0.953436
ENSG00000147257	GPC3	-1.5522	3.81054	0.204297	0.932857
ENSG00000114904	NEK4	-1.55211	4.87548	0.0572068	0.829756
ENSG00000051596	THOC3	-1.55117	3.4871	0.211485	0.932857
ENSG00000101680	LAMA1	-1.55097	3.3933	0.272739	0.946642
ENSG00000198793	MTOR	-1.54974	4.62323	0.0688194	0.847409
ENSG00000149179	C11orf49	-1.54891	5.22284	0.0178926	0.716302
ENSG00000135519	KCNH3	-1.54843	3.65531	0.200267	0.932857
ENSG00000162769	FLVCR1	-1.54839	5.12946	0.014939	0.687392
ENSG00000196371	FUT4	-1.54821	3.25168	0.273203	0.946642
ENSG00000233971	RPS20P10	-1.5477	1.02491	0.743681	0.992726
ENSG00000173611	SCAI	-1.54664	3.54268	0.283814	0.947997
ENSG00000096872	IFT74	-1.54574	4.04924	0.180601	0.919658
ENSG00000134744	ZCCHC11	-1.54527	4.70989	0.0728634	0.849963
ENSG00000047634	SCML1	-1.54501	4.55739	0.0855342	0.859867
ENSG00000248593	DSTNP2	-1.54475	1.36132	0.7289	0.990888
ENSG00000095794	CREM	-1.54392	4.14765	0.140369	0.902536
ENSG00000242516	LINC00960	-1.54379	1.65397	0.839364	1
ENSG00000214029	ZNF891	-1.54281	2.5269	0.531543	0.956715
ENSG00000117758	STX12	-1.54131	5.04299	0.0195153	0.740739
ENSG00000167642	SPINT2	-1.53792	1.35611	0.856236	1
ENSG00000163521	GLB1L	-1.53707	1.92277	0.629926	0.966944
ENSG00000146707	POMZP3	-1.5369	2.17027	0.720074	0.989989
ENSG00000118596	SLC16A7	-1.53601	4.05465	0.103526	0.87303
ENSG00000185158	LRRC37B	-1.53358	2.88765	0.480935	0.955033
ENSG00000184508	HDDC3	-1.53303	5.5239	0.0139707	0.681343
ENSG00000153391	INO80C	-1.5327	4.33316	0.106934	0.87303
ENSG00000116095	PLEKHA3	-1.53154	4.72312	0.0597329	0.829756
ENSG00000197548	ATG7	-1.53085	5.13584	0.0140337	0.681343
ENSG00000224420	ADM5	-1.53079	2.47528	0.54402	0.958181
ENSG00000227751	AC004824.1	-1.53038	3.38861	0.26098	0.945244
ENSG00000181264	TMEM136	-1.53023	3.41824	0.294811	0.951011
ENSG00000150556	LYPD6B	-1.52929	1.22491	0.786681	0.997041
ENSG00000102786	INTS6	-1.52908	3.84838	0.22268	0.937616
ENSG00000177054	ZDHHC13	-1.52772	3.93569	0.2494	0.942508
ENSG00000125676	THOC2	-1.52692	4.90009	0.0614442	0.835393
ENSG00000198363	ASPH	-1.52687	5.9056	0.0022897	0.463964
ENSG00000128335	APOL2	-1.5229	2.55437	0.477472	0.953436
ENSG00000223891	OSER1-AS1	-1.52185	1.83763	0.605232	0.965374
ENSG00000009413	REV3L	-1.52017	4.88292	0.0481514	0.816469
ENSG00000119699	TGFB3	-1.52014	1.77446	0.624165	0.965815
ENSG00000225649	AC064875.1	-1.51935	3.34351	0.353237	0.953436
ENSG00000013563	DNASE1L1	-1.51921	2.2761	0.639026	0.968833
ENSG00000151012	SLC7A11	-1.51877	3.53921	0.246715	0.942508
ENSG00000179331	RAB39A	-1.51618	1.82872	0.818812	1
ENSG00000247271	ZBED5-AS1	-1.51533	4.17916	0.14397	0.902536
ENSG00000067365	METTL22	-1.51502	3.99285	0.152545	0.908983
ENSG00000151233	GXYLT1	-1.51485	3.53861	0.245654	0.942508
ENSG00000268713	AC005261.4	-1.51231	2.42241	0.531478	0.956715
ENSG00000224376	AC017104.1	-1.50916	1.33783	0.691837	0.986506
ENSG00000130517	PGPEP1	-1.50909	3.86363	0.184546	0.919658
ENSG00000215193	PEX26	-1.50859	4.71976	0.0499269	0.816469
ENSG00000179886	TIGD5	-1.50823	4.89608	0.0389842	0.807493
ENSG00000142687	KIAA0319L	-1.50624	4.40734	0.0766087	0.859536
ENSG00000147231	CXorf57	-1.50563	3.16422	0.354265	0.953436
ENSG00000091009	RBM27	-1.50495	5.59119	0.00742083	0.630579
ENSG00000105516	DBP	-1.50482	3.36849	0.269038	0.946571
ENSG00000104356	POP1	-1.50347	3.59125	0.230631	0.942508
ENSG00000114790	ARHGEF26	-1.50317	4.10076	0.0889562	0.859867
ENSG00000180957	PITPNB	-1.50306	6.49374	0.000223412	0.225292
ENSG00000105298	CACTIN	-1.50223	3.99371	0.144145	0.902536
ENSG00000117114	ADGRL2	-1.50211	4.25251	0.0861547	0.859867
ENSG00000267484	AC027319.1	-1.50145	3.67061	0.311311	0.952593
ENSG00000255224	AC109322.1	-1.50041	2.88341	0.349731	0.953436
ENSG00000138785	INTS12	-1.4993	4.16127	0.151602	0.908213
ENSG00000231006	RPL7P32	-1.49894	1.75537	0.598198	0.964654
ENSG00000125945	ZNF436	-1.49833	2.78212	0.383859	0.953436
ENSG00000242477	AC091429.1	-1.49827	1.8212	0.594657	0.963358
ENSG00000213950	RPS10P2	-1.49774	2.30231	0.501642	0.955121
ENSG00000169255	B3GALNT1	-1.49696	5.07349	0.0214729	0.750735
ENSG00000132600	PRMT7	-1.49643	4.03287	0.152728	0.908986
ENSG00000186446	ZNF501	-1.49629	3.11509	0.451457	0.953436
ENSG00000276570	AC010327.5	-1.49485	1.41515	0.584541	0.962514
ENSG00000102078	SLC25A14	-1.49362	2.07965	0.514271	0.955714
ENSG00000272009	AL121944.1	-1.49342	1.86576	0.653496	0.974326
ENSG00000262712	AC012676.1	-1.49305	1.00617	0.821919	1
ENSG00000179292	TMEM151A	-1.49235	1.67929	0.576913	0.962387
ENSG00000180233	ZNRF2	-1.49234	3.89732	0.235555	0.942508
ENSG00000124588	NQO2	-1.49216	3.68566	0.205331	0.932857
ENSG00000151689	INPP1	-1.49132	4.26332	0.108398	0.87303
ENSG00000132846	ZBED3	-1.49039	3.70641	0.197504	0.931036
ENSG00000213799	ZNF845	-1.48995	2.71781	0.473483	0.953436
ENSG00000049540	ELN	-1.48846	2.73091	0.415945	0.953436
ENSG00000112309	B3GAT2	-1.48841	2.57131	0.499013	0.955121
ENSG00000165300	SLITRK5	-1.48841	3.181	0.340244	0.953436
ENSG00000021574	SPAST	-1.48424	4.0392	0.264516	0.946571
ENSG00000119688	ABCD4	-1.48361	4.78439	0.0966884	0.863165
ENSG00000187605	TET3	-1.48219	4.12034	0.16052	0.913657
ENSG00000179943	FIZ1	-1.48177	2.76163	0.432457	0.953436
ENSG00000169122	FAM110B	-1.48112	3.62859	0.289893	0.949928
ENSG00000153933	DGKE	-1.47864	3.54638	0.27418	0.946642
ENSG00000100290	BIK	-1.47759	1.50695	0.795069	0.998754
ENSG00000182827	ACBD3	-1.477	5.8816	0.00737844	0.630579
ENSG00000109220	CHIC2	-1.47578	4.01783	0.117552	0.875015
ENSG00000144476	ACKR3	-1.47549	3.48813	0.217209	0.936036
ENSG00000168137	SETD5	-1.47491	4.74938	0.0576726	0.829756
ENSG00000196456	ZNF775	-1.47469	3.49282	0.292866	0.950864
ENSG00000144909	OSBPL11	-1.47443	3.18803	0.301866	0.951011
ENSG00000112039	FANCE	-1.474	4.68103	0.0890769	0.859867
ENSG00000143479	DYRK3	-1.47287	3.83833	0.231751	0.942508
ENSG00000258471	AL355922.2	-1.47063	1.87126	0.583822	0.962514
ENSG00000213918	DNASE1	-1.46775	4.89453	0.0456318	0.807493
ENSG00000196422	PPP1R26	-1.46442	4.36053	0.110747	0.87303
ENSG00000213762	ZNF134	-1.46358	3.95273	0.169247	0.916912
ENSG00000251136	AF117829.1	-1.46333	1.59284	0.814291	1
ENSG00000071243	ING3	-1.4631	3.69059	0.274445	0.946642
ENSG00000123411	IKZF4	-1.46228	2.57951	0.676236	0.981626
ENSG00000104998	IL27RA	-1.46171	4.5524	0.0672285	0.844638
ENSG00000133256	PDE6B	-1.45911	2.98737	0.466241	0.953436
ENSG00000145439	CBR4	-1.45783	4.45855	0.142816	0.902536
ENSG00000171695	LKAAEAR1	-1.45748	2.50158	0.534526	0.956715
ENSG00000177034	MTX3	-1.45416	4.96585	0.0394232	0.807493
ENSG00000115112	TFCP2L1	-1.45219	2.94365	0.380171	0.953436
ENSG00000144182	LIPT1	-1.45146	2.46229	0.55433	0.960163
ENSG00000184524	CEND1	-1.45074	2.21454	0.48588	0.955121
ENSG00000243335	KCTD7	-1.44975	1.39841	0.579535	0.962514
ENSG00000064199	SPA17	-1.44909	4.97084	0.0412112	0.807493
ENSG00000205560	CPT1B	-1.4489	1.16443	0.863305	1
ENSG00000137338	PGBD1	-1.44863	2.46068	0.51537	0.955714
ENSG00000167705	RILP	-1.44807	2.92308	0.436907	0.953436
ENSG00000162772	ATF3	-1.44363	2.06151	0.73839	0.992387
ENSG00000101442	ACTR5	-1.44337	3.90337	0.184181	0.919658
ENSG00000154493	C10orf90	-1.44324	4.02022	0.185759	0.920103
ENSG00000137941	TTLL7	-1.44067	3.38974	0.398934	0.953436
ENSG00000154529	CNTNAP3B	-1.44024	2.49836	0.549519	0.959116
ENSG00000257151	PWAR6	-1.43937	3.89896	0.209474	0.932857
ENSG00000150773	PIH1D2	-1.43919	1.06993	0.777932	0.996682
ENSG00000003137	CYP26B1	-1.43857	1.84577	0.647376	0.972578
ENSG00000188641	DPYD	-1.43857	4.18291	0.0962942	0.862257
ENSG00000056586	RC3H2	-1.43842	5.39263	0.013797	0.681343
ENSG00000081181	ARG2	-1.43837	3.59074	0.314491	0.952593
ENSG00000170325	PRDM10	-1.4365	2.53757	0.543038	0.958181
ENSG00000266094	RASSF5	-1.43611	3.68237	0.262381	0.945244
ENSG00000174307	PHLDA3	-1.43538	5.22957	0.031959	0.800435
ENSG00000197808	ZNF461	-1.43517	2.94927	0.545981	0.958181
ENSG00000133983	COX16	-1.43468	4.40515	0.108113	0.87303
ENSG00000063601	MTMR1	-1.43462	3.25985	0.309781	0.952593
ENSG00000123384	LRP1	-1.43239	3.78483	0.205642	0.932857
ENSG00000063176	SPHK2	-1.43181	3.69438	0.221942	0.937616
ENSG00000204859	ZBTB48	-1.43085	3.01688	0.328456	0.952766
ENSG00000164296	TIGD6	-1.42927	3.33623	0.298638	0.951011
ENSG00000141449	GREB1L	-1.42885	1.791	0.791729	0.997606
ENSG00000261167	AC107027.3	-1.42836	1.83096	0.707343	0.987689
ENSG00000226210	AC215219.1	-1.42829	1.7022	0.846327	1
ENSG00000134508	CABLES1	-1.42805	3.59425	0.207198	0.932857
ENSG00000126903	SLC10A3	-1.42585	2.74485	0.472941	0.953436
ENSG00000277363	SRCIN1	-1.42503	1.27822	0.831128	1
ENSG00000101204	CHRNA4	-1.42407	3.57522	0.294471	0.951011
ENSG00000234494	SP2-AS1	-1.42354	2.08843	0.695279	0.98755
ENSG00000182648	LINC01006	-1.4235	3.83399	0.209211	0.932857
ENSG00000269244	RPL23AP78	-1.42266	2.03152	0.611002	0.965374
ENSG00000241472	PTPRG-AS1	-1.42123	1.28279	0.807095	1
ENSG00000110066	KMT5B	-1.41977	4.53334	0.0766802	0.859536
ENSG00000134504	KCTD1	-1.41764	3.72593	0.273719	0.946642
ENSG00000272440	AC080013.6	-1.41729	1.53205	0.82552	1
ENSG00000157895	C12orf43	-1.41638	4.66876	0.0744798	0.852652
ENSG00000134769	DTNA	-1.41625	3.75063	0.234118	0.942508
ENSG00000178605	GTPBP6	-1.41519	5.34447	0.00983283	0.681343
ENSG00000100359	SGSM3	-1.41064	2.94029	0.354651	0.953436
ENSG00000119599	DCAF4	-1.40929	3.66693	0.233525	0.942508
ENSG00000100985	MMP9	-1.4086	0.95489	0.804179	0.999089
ENSG00000079134	THOC1	-1.4079	4.55593	0.115244	0.87303
ENSG00000067191	CACNB1	-1.40532	3.00414	0.460272	0.953436
ENSG00000239887	C1orf226	-1.4053	4.00228	0.18567	0.920103
ENSG00000173706	HEG1	-1.40505	2.4219	0.590229	0.962514
ENSG00000154736	ADAMTS5	-1.40264	1.36169	0.75579	0.995184
ENSG00000230207	RPL4P5	-1.40111	2.07075	0.637406	0.968833
ENSG00000205220	PSMB10	-1.3989	2.87785	0.548238	0.9589
ENSG00000227896	AL731569.1	-1.39888	1.03358	0.72986	0.990888
ENSG00000120756	PLS1	-1.3982	2.94499	0.493155	0.955121
ENSG00000104472	CHRAC1	-1.39717	5.14291	0.0160917	0.689592
ENSG00000171451	DSEL	-1.39574	2.76311	0.478221	0.953665
ENSG00000126243	LRFN3	-1.39537	3.6735	0.206165	0.932857
ENSG00000188322	SBK1	-1.39531	5.58206	0.0189973	0.738094
ENSG00000135341	MAP3K7	-1.39516	5.71778	0.0111123	0.681343
ENSG00000137193	PIM1	-1.39339	3.18894	0.503606	0.955121
ENSG00000137764	MAP2K5	-1.39323	4.16893	0.0959529	0.862126
ENSG00000230551	AC021078.1	-1.39168	2.7653	0.535396	0.956715
ENSG00000116205	TCEANC2	-1.39091	3.09785	0.29384	0.951011
ENSG00000047578	KIAA0556	-1.39069	2.44356	0.6325	0.966944
ENSG00000189007	ADAT2	-1.39014	2.82221	0.378009	0.953436
ENSG00000139324	TMTC3	-1.38917	4.5599	0.125246	0.883202
ENSG00000197265	GTF2E2	-1.38874	4.40535	0.0889769	0.859867
ENSG00000135775	COG2	-1.38701	5.11162	0.0244526	0.750735
ENSG00000163683	SMIM14	-1.38479	3.64023	0.302734	0.951852
ENSG00000028116	VRK2	-1.38457	2.76612	0.545977	0.958181
ENSG00000157764	BRAF	-1.38331	3.47491	0.289465	0.949928
ENSG00000262246	CORO7	-1.38329	5.36223	0.0165454	0.7
ENSG00000204388	HSPA1B	-1.38295	6.42008	0.000507853	0.290823
ENSG00000280160	AC135050.7	-1.38284	2.44519	0.426842	0.953436
ENSG00000102313	ITIH6	-1.38151	3.33993	0.286404	0.948543
ENSG00000127952	STYXL1	-1.38051	3.19092	0.303771	0.952593
ENSG00000197933	ZNF823	-1.38018	1.87536	0.660456	0.9768
ENSG00000077235	GTF3C1	-1.37958	6.14257	0.00261883	0.479065
ENSG00000178074	C2orf69	-1.37879	4.9342	0.0362152	0.800435
ENSG00000144468	RHBDD1	-1.37745	3.90023	0.161538	0.913657
ENSG00000185033	SEMA4B	-1.37574	3.21518	0.362764	0.953436
ENSG00000227199	ST7-AS1	-1.37503	2.60251	0.509563	0.955366
ENSG00000092470	WDR76	-1.37319	5.63967	0.010205	0.681343
ENSG00000125629	INSIG2	-1.37207	5.11837	0.0451732	0.807493
ENSG00000168118	RAB4A	-1.37194	6.66675	0.000999777	0.348682
ENSG00000188613	NANOS1	-1.37074	3.8248	0.267766	0.946571
ENSG00000162129	CLPB	-1.36983	4.54816	0.0878361	0.859867
ENSG00000106689	LHX2	-1.36936	5.40395	0.0400532	0.807493
ENSG00000050555	LAMC3	-1.36805	3.49544	0.284536	0.948046
ENSG00000113721	PDGFRB	-1.3671	1.72477	0.733243	0.991432
ENSG00000120942	UBIAD1	-1.36672	4.80424	0.0410496	0.807493
ENSG00000185278	ZBTB37	-1.3657	2.82612	0.5637	0.960501
ENSG00000228109	MELTF-AS1	-1.36545	2.19626	0.557676	0.960261
ENSG00000105708	ZNF14	-1.36517	2.05732	0.774016	0.996682
ENSG00000145022	TCTA	-1.36491	3.77321	0.243763	0.942508
ENSG00000111364	DDX55	-1.36019	5.30303	0.0640099	0.83982
ENSG00000130270	ATP8B3	-1.36018	1.46493	0.893297	1
ENSG00000181896	ZNF101	-1.36003	3.37134	0.462081	0.953436
ENSG00000132017	DCAF15	-1.35904	5.15797	0.0245652	0.752439
ENSG00000006194	ZNF263	-1.35864	4.50807	0.178662	0.919658
ENSG00000136044	APPL2	-1.35826	3.01692	0.456651	0.953436
ENSG00000063761	ADCK1	-1.35819	2.20662	0.699583	0.98755
ENSG00000113597	TRAPPC13	-1.35729	4.38524	0.101191	0.870311
ENSG00000117242	PINK1-AS	-1.35628	1.12228	0.876616	1
ENSG00000136159	NUDT15	-1.35623	4.61665	0.113762	0.87303
ENSG00000170881	RNF139	-1.35622	4.52429	0.0816633	0.859867
ENSG00000063438	AHRR	-1.35587	4.68003	0.148986	0.902997
ENSG00000196646	ZNF136	-1.35425	3.20128	0.438564	0.953436
ENSG00000162062	C16orf59	-1.35355	4.41012	0.089463	0.859867
ENSG00000078967	UBE2D4	-1.35243	4.63459	0.0941963	0.861647
ENSG00000152484	USP12	-1.35215	2.86015	0.43816	0.953436
ENSG00000126217	MCF2L	-1.35171	5.04855	0.0311103	0.800435
ENSG00000258947	TUBB3	-1.35117	1.40512	0.692002	0.986506
ENSG00000173486	FKBP2	-1.3507	6.0169	0.00604912	0.630579
ENSG00000198933	TBKBP1	-1.34887	3.18596	0.404791	0.953436
ENSG00000166342	NETO1	-1.34801	4.39285	0.115533	0.87303
ENSG00000135966	TGFBRAP1	-1.34433	4.68211	0.0651393	0.843608
ENSG00000164885	CDK5	-1.34305	4.45793	0.0817972	0.859867
ENSG00000161692	DBF4B	-1.34109	1.5084	0.891975	1
ENSG00000138496	PARP9	-1.33941	1.91379	0.689486	0.986306
ENSG00000177951	BET1L	-1.33861	4.35059	0.190668	0.926084
ENSG00000182511	FES	-1.3378	1.9025	0.780717	0.997041
ENSG00000161533	ACOX1	-1.33701	4.23579	0.149273	0.902997
ENSG00000188295	ZNF669	-1.33486	2.48925	0.587768	0.962514
ENSG00000186716	BCR	-1.3347	4.47496	0.135143	0.894952
ENSG00000212802	RPL15P3	-1.33433	1.48918	0.663851	0.977811
ENSG00000168389	MFSD2A	-1.33394	3.22062	0.357839	0.953436
ENSG00000106608	URGCP	-1.33277	3.24318	0.358958	0.953436
ENSG00000228499	TMSB10P1	-1.33255	2.4021	0.547406	0.9589
ENSG00000130363	RSPH3	-1.33223	2.71676	0.509495	0.955366
ENSG00000197798	FAM118B	-1.3309	4.15217	0.149507	0.902997
ENSG00000026559	KCNG1	-1.33041	4.75693	0.0631792	0.83782
ENSG00000203791	EEF1AKMT2	-1.3293	5.19996	0.0385377	0.805756
ENSG00000244625	MIATNB	-1.32735	2.01864	0.766159	0.995863
ENSG00000155265	GOLGA7B	-1.32711	2.01827	0.600202	0.965374
ENSG00000198040	ZNF84	-1.32652	4.72682	0.0490196	0.816469
ENSG00000136783	NIPSNAP3A	-1.32559	4.44408	0.146977	0.902536
ENSG00000197461	PDGFA	-1.32526	4.49078	0.119324	0.878001
ENSG00000105865	DUS4L	-1.3245	3.07293	0.499682	0.955121
ENSG00000166228	PCBD1	-1.3242	3.19387	0.395181	0.953436
ENSG00000128596	CCDC136	-1.32401	1.22884	0.714007	0.988076
ENSG00000132740	IGHMBP2	-1.32352	4.27029	0.109241	0.87303
ENSG00000145715	RASA1	-1.32336	3.45236	0.367291	0.953436
ENSG00000111647	UHRF1BP1L	-1.32268	3.4546	0.389487	0.953436
ENSG00000248161	AC098487.1	-1.32246	2.41426	0.719367	0.989848
ENSG00000123240	OPTN	-1.32187	1.82792	0.698643	0.98755
ENSG00000169635	HIC2	-1.32169	3.11655	0.546255	0.958402
ENSG00000157483	MYO1E	-1.32125	3.98465	0.214046	0.932857
ENSG00000267321	LINC02001	-1.32088	4.33854	0.130552	0.88965
ENSG00000120370	GORAB	-1.32078	4.48457	0.218415	0.937616
ENSG00000139998	RAB15	-1.3206	2.80744	0.476157	0.953436
ENSG00000141564	RPTOR	-1.31976	3.88372	0.252969	0.942977
ENSG00000236939	BAALC-AS2	-1.31976	3.49858	0.291171	0.949928
ENSG00000258441	LINC00641	-1.31908	2.91791	0.422959	0.953436
ENSG00000280237	MIR4697HG	-1.31841	2.97638	0.424189	0.953436
ENSG00000276529	AP001505.2	-1.31792	3.5898	0.235365	0.942508
ENSG00000111676	ATN1	-1.31683	4.11754	0.179335	0.919658
ENSG00000171055	FEZ2	-1.3164	5.44707	0.0158429	0.68903
ENSG00000175606	TMEM70	-1.3138	5.77799	0.00741344	0.630579
ENSG00000146909	NOM1	-1.31364	3.83936	0.311642	0.952593
ENSG00000034533	ASTE1	-1.31307	3.34072	0.427417	0.953436
ENSG00000138193	PLCE1	-1.31124	2.72772	0.480361	0.95485
ENSG00000108599	AKAP10	-1.31114	3.72321	0.264987	0.946571
ENSG00000101082	SLA2	-1.31074	2.35006	0.55701	0.960261
ENSG00000172167	MTBP	-1.31025	2.0241	0.749194	0.993503
ENSG00000148835	TAF5	-1.30744	4.33578	0.163669	0.913657
ENSG00000168505	GBX2	-1.30729	2.2035	0.652549	0.9741
ENSG00000235437	LINC01278	-1.30584	1.74889	0.690987	0.986506
ENSG00000132359	RAP1GAP2	-1.30385	2.20404	0.611623	0.965374
ENSG00000181418	DDN	-1.30373	4.39664	0.145288	0.902536
ENSG00000119509	INVS	-1.3034	3.60542	0.349745	0.953436
ENSG00000100429	HDAC10	-1.30322	1.76838	0.824148	1
ENSG00000272602	ZNF595	-1.3031	2.91232	0.525879	0.956715
ENSG00000173226	IQCB1	-1.30292	4.73679	0.0912934	0.859867
ENSG00000223969	AC002456.1	-1.30198	2.76659	0.566978	0.960744
ENSG00000076201	PTPN23	-1.3009	4.71046	0.0769408	0.859867
ENSG00000230629	RPS23P8	-1.30039	4.97225	0.0372461	0.80504
ENSG00000117877	CD3EAP	-1.29993	4.47484	0.141799	0.902536
ENSG00000228830	AL160408.2	-1.2999	3.27814	0.503116	0.955121
ENSG00000223797	ENTPD3-AS1	-1.29964	2.23465	0.693417	0.986756
ENSG00000117036	ETV3	-1.29962	4.38934	0.149499	0.902997
ENSG00000143801	PSEN2	-1.29906	3.91085	0.268489	0.946571
ENSG00000162194	LBHD1	-1.29738	2.20169	0.676492	0.981626
ENSG00000105429	MEGF8	-1.29736	4.29764	0.143004	0.902536
ENSG00000140853	NLRC5	-1.29718	1.68944	0.728633	0.990888
ENSG00000176273	SLC35G1	-1.29394	4.14035	0.222131	0.937616
ENSG00000145241	CENPC	-1.29118	3.7727	0.397726	0.953436
ENSG00000125503	PPP1R12C	-1.29092	4.40727	0.116121	0.873631
ENSG00000008735	MAPK8IP2	-1.289	4.08287	0.19728	0.931036
ENSG00000122376	FAM35A	-1.28877	3.67655	0.292788	0.950864
ENSG00000185386	MAPK11	-1.28874	0.972806	0.826104	1
ENSG00000235560	AC002310.1	-1.28828	2.089	0.60237	0.965374
ENSG00000151322	NPAS3	-1.28694	4.72449	0.100453	0.870311
ENSG00000164751	PEX2	-1.28617	4.81711	0.0508938	0.816469
ENSG00000221164	SNORA11F	-1.28578	0.579172	0.93356	1
ENSG00000275111	ZNF2	-1.28415	2.63854	0.547194	0.9589
ENSG00000123739	PLA2G12A	-1.28393	4.14694	0.248906	0.942508
ENSG00000096093	EFHC1	-1.28344	2.77648	0.598099	0.964654
ENSG00000257342	AC025165.2	-1.28338	3.46967	0.27593	0.946642
ENSG00000130803	ZNF317	-1.283	5.01785	0.0443808	0.807493
ENSG00000110427	KIAA1549L	-1.28225	3.5663	0.296983	0.951011
ENSG00000280416	AC009084.3	-1.28141	2.35628	0.691755	0.986506
ENSG00000121417	ZNF211	-1.28057	2.599	0.589698	0.962514
ENSG00000206535	LNP1	-1.28008	3.52852	0.28406	0.947997
ENSG00000266642	AC024267.6	-1.27842	3.49558	0.347588	0.953436
ENSG00000113430	IRX4	-1.278	3.35963	0.347369	0.953436
ENSG00000227640	SOX21-AS1	-1.27554	2.85758	0.489268	0.955121
ENSG00000171475	WIPF2	-1.27546	4.32954	0.11775	0.875015
ENSG00000038532	CLEC16A	-1.27545	2.53247	0.617598	0.965374
ENSG00000142528	ZNF473	-1.27516	4.18728	0.160283	0.913657
ENSG00000135314	KHDC1	-1.27495	3.04002	0.463185	0.953436
ENSG00000132970	WASF3	-1.27458	5.03173	0.0747066	0.852652
ENSG00000139722	VPS37B	-1.27388	4.2543	0.161399	0.913657
ENSG00000179456	ZBTB18	-1.27362	3.83003	0.269234	0.946571
ENSG00000149654	CDH22	-1.27336	1.1934	0.863508	1
ENSG00000171004	HS6ST2	-1.27271	4.53257	0.0970389	0.863165
ENSG00000205155	PSENEN	-1.27119	4.84165	0.0569518	0.829756
ENSG00000134531	EMP1	-1.27108	2.77714	0.599716	0.965374
ENSG00000146350	TBC1D32	-1.26943	2.06958	0.650498	0.973357
ENSG00000255690	TRIL	-1.26705	3.6491	0.286296	0.948543
ENSG00000087495	PHACTR3	-1.26633	2.67625	0.540557	0.957641
ENSG00000124782	RREB1	-1.26566	3.06891	0.399711	0.953436
ENSG00000142632	ARHGEF19	-1.26549	1.86017	0.648471	0.97282
ENSG00000123600	METTL8	-1.26515	4.85087	0.12542	0.883202
ENSG00000181007	ZFP82	-1.26505	3.53439	0.306994	0.952593
ENSG00000140632	GLYR1	-1.26461	4.94711	0.202719	0.932857
ENSG00000271737	AC008608.2	-1.26375	2.35204	0.54546	0.958181
ENSG00000247240	UBL7-AS1	-1.26339	1.60086	0.762536	0.995542
ENSG00000175348	TMEM9B	-1.2631	5.15954	0.0421895	0.807493
ENSG00000272564	AC012511.1	-1.26263	1.72294	0.855426	1
ENSG00000134490	TMEM241	-1.26175	1.73353	0.746599	0.993178
ENSG00000198846	TOX	-1.26035	5.60122	0.0392353	0.807493
ENSG00000166578	IQCD	-1.25949	1.95493	0.915793	1
ENSG00000161057	PSMC2	-1.25931	6.18546	0.00646475	0.630579
ENSG00000138346	DNA2	-1.2592	3.31487	0.417736	0.953436
ENSG00000204128	C2orf72	-1.25895	4.1865	0.144549	0.902536
ENSG00000183763	TRAIP	-1.25802	3.16315	0.38283	0.953436
ENSG00000227694	RPL23AP74	-1.25722	1.65625	0.794549	0.998754
ENSG00000164329	PAPD4	-1.25702	3.94811	0.206214	0.932857
ENSG00000166292	TMEM100	-1.25696	4.7066	0.112485	0.87303
ENSG00000178878	APOLD1	-1.25683	3.14298	0.411524	0.953436
ENSG00000138074	SLC5A6	-1.25248	5.49304	0.025957	0.762709
ENSG00000160741	CRTC2	-1.25151	3.72783	0.234437	0.942508
ENSG00000183955	KMT5A	-1.25151	4.94988	0.0604449	0.834706
ENSG00000138442	WDR12	-1.25004	6.43642	0.00170735	0.401562
ENSG00000114127	XRN1	-1.24983	4.04144	0.173397	0.91794
ENSG00000185697	MYBL1	-1.24593	3.20438	0.413067	0.953436
ENSG00000114316	USP4	-1.24466	3.65262	0.384816	0.953436
ENSG00000186998	EMID1	-1.2446	2.77482	0.509994	0.955456
ENSG00000127314	RAP1B	-1.2441	3.58481	0.277044	0.946642
ENSG00000124074	ENKD1	-1.24362	4.78289	0.0968705	0.863165
ENSG00000112308	C6orf62	-1.24207	6.74367	0.000877554	0.348682
ENSG00000124159	MATN4	-1.23887	1.9921	0.70599	0.987689
ENSG00000116752	BCAS2	-1.23839	5.50818	0.0335116	0.800435
ENSG00000150347	ARID5B	-1.23707	4.06777	0.238172	0.942508
ENSG00000273132	AL355312.3	-1.23595	1.41317	0.830936	1
ENSG00000128626	MRPS12	-1.23576	6.46622	0.00143199	0.362707
ENSG00000163590	PPM1L	-1.23485	3.40301	0.327234	0.952766
ENSG00000264772	AC016876.2	-1.23394	3.14176	0.388698	0.953436
ENSG00000196943	NOP9	-1.23286	4.2593	0.177099	0.919658
ENSG00000100034	PPM1F	-1.23262	5.29523	0.0345938	0.800435
ENSG00000033030	ZCCHC8	-1.23244	3.01439	0.533923	0.956715
ENSG00000139351	SYCP3	-1.2324	2.52725	0.542196	0.958181
ENSG00000171160	MORN4	-1.23107	3.86097	0.230337	0.942508
ENSG00000175470	PPP2R2D	-1.22962	4.81368	0.0818716	0.859867
ENSG00000172840	PDP2	-1.22866	4.30391	0.19258	0.927072
ENSG00000115415	STAT1	-1.22829	5.33299	0.0671135	0.844638
ENSG00000083454	P2RX5	-1.22777	5.81642	0.00880709	0.649947
ENSG00000164402	2008-09-01	-1.22761	6.16781	0.0106988	0.681343
ENSG00000197712	FAM114A1	-1.22704	2.71831	0.518204	0.955714
ENSG00000169083	AR	-1.22562	3.32733	0.396039	0.953436
ENSG00000130119	GNL3L	-1.22551	2.32829	0.641028	0.969901
ENSG00000169087	HSPBAP1	-1.22533	3.38158	0.305047	0.952593
ENSG00000154237	LRRK1	-1.22406	2.40555	0.583828	0.962514
ENSG00000239911	PRKAG2-AS1	-1.22353	4.76923	0.106524	0.87303
ENSG00000106333	PCOLCE	-1.22343	1.55973	0.757953	0.995192
ENSG00000228794	LINC01128	-1.22188	2.77025	0.609941	0.965374
ENSG00000129473	BCL2L2	-1.2207	4.77534	0.0938574	0.861647
ENSG00000108852	MPP2	-1.21932	2.49995	0.68647	0.985921
ENSG00000163684	RPP14	-1.21892	3.74731	0.274999	0.946642
ENSG00000019485	PRDM11	-1.21728	1.15469	0.839147	1
ENSG00000132952	USPL1	-1.21634	3.8035	0.34491	0.953436
ENSG00000174871	CNIH2	-1.21563	4.70073	0.0831979	0.859867
ENSG00000169118	CSNK1G1	-1.21409	4.15662	0.192479	0.926927
ENSG00000165275	TRMT10B	-1.21405	3.34125	0.351594	0.953436
ENSG00000113460	BRIX1	-1.21363	6.83929	0.00168367	0.401562
ENSG00000076248	UNG	-1.2136	6.03721	0.0102042	0.681343
ENSG00000133028	SCO1	-1.21186	5.1853	0.0432072	0.807493
ENSG00000103044	HAS3	-1.21159	3.66308	0.364352	0.953436
ENSG00000225190	PLEKHM1	-1.21135	3.01116	0.495714	0.955121
ENSG00000078070	MCCC1	-1.21131	5.21733	0.0454653	0.807493
ENSG00000176428	VPS37D	-1.21063	4.09451	0.215454	0.932857
ENSG00000088356	PDRG1	-1.21028	5.08917	0.0581105	0.829756
ENSG00000165757	JCAD	-1.21027	3.24981	0.44198	0.953436
ENSG00000230453	ANKRD18B	-1.21015	3.22536	0.453873	0.953436
ENSG00000104381	GDAP1	-1.20958	3.98691	0.276241	0.946642
ENSG00000118482	PHF3	-1.20892	5.0685	0.044516	0.807493
ENSG00000103353	UBFD1	-1.20794	5.08566	0.0513668	0.816469
ENSG00000156966	B3GNT7	-1.20739	4.2701	0.174013	0.918714
ENSG00000124151	NCOA3	-1.20717	3.54026	0.380496	0.953436
ENSG00000185684	EP400NL	-1.20537	3.9421	0.259391	0.944523
ENSG00000267984	AC008750.4	-1.20534	2.31622	0.694294	0.987163
ENSG00000183354	KIAA2026	-1.20517	4.3458	0.170328	0.91735
ENSG00000100599	RIN3	-1.20512	3.6681	0.287553	0.948543
ENSG00000089775	ZBTB25	-1.20499	4.08535	0.289795	0.949928
ENSG00000140280	LYSMD2	-1.20349	6.11309	0.029383	0.789582
ENSG00000164609	SLU7	-1.20266	4.41985	0.184894	0.920026
ENSG00000172869	DMXL1	-1.20146	4.05796	0.212928	0.932857
ENSG00000183018	SPNS2	-1.2013	3.22417	0.46377	0.953436
ENSG00000169604	ANTXR1	-1.2012	4.27761	0.16556	0.91375
ENSG00000111145	ELK3	-1.20045	3.3016	0.494664	0.955121
ENSG00000113593	PPWD1	-1.2004	3.94492	0.223934	0.939011
ENSG00000113812	ACTR8	-1.20017	4.28663	0.174945	0.919288
ENSG00000085491	SLC25A24	-1.19768	5.02303	0.157966	0.913657
ENSG00000124205	EDN3	-1.19759	1.12937	0.845082	1
ENSG00000126500	FLRT1	-1.19718	2.11785	0.659715	0.976688
ENSG00000166333	ILK	-1.19689	5.07582	0.118361	0.876242
ENSG00000154511	FAM69A	-1.19674	4.10394	0.349426	0.953436
ENSG00000118402	ELOVL4	-1.1966	2.52993	0.565764	0.960744
ENSG00000161791	FMNL3	-1.19607	4.61877	0.118671	0.876242
ENSG00000197444	OGDHL	-1.19479	3.87362	0.340103	0.953436
ENSG00000049449	RCN1	-1.19463	5.12311	0.0341099	0.800435
ENSG00000167011	NAT16	-1.19447	1.68662	0.79598	0.998754
ENSG00000070495	JMJD6	-1.19414	6.04485	0.0192853	0.740739
ENSG00000121903	ZSCAN20	-1.19253	1.38506	0.875769	1
ENSG00000224184	MIR3681HG	-1.19233	1.59992	0.835344	1
ENSG00000011478	QPCTL	-1.19233	2.86714	0.496178	0.955121
ENSG00000137463	MGARP	-1.19211	3.36183	0.459019	0.953436
ENSG00000160867	FGFR4	-1.19168	4.537	0.138193	0.898835
ENSG00000106477	CEP41	-1.19096	2.89493	0.504181	0.955121
ENSG00000213178	AC074033.1	-1.19024	2.75851	0.452003	0.953436
ENSG00000178401	DNAJC22	-1.18896	1.80243	0.745909	0.993178
ENSG00000087842	PIR	-1.18771	4.80847	0.113473	0.87303
ENSG00000161654	LSM12	-1.18666	2.07319	0.768991	0.996179
ENSG00000072736	NFATC3	-1.18636	4.74373	0.205632	0.932857
ENSG00000117262	GPR89A	-1.18627	3.08562	0.496498	0.955121
ENSG00000043093	DCUN1D1	-1.18592	4.63202	0.162883	0.913657
ENSG00000198718	TOGARAM1	-1.18499	1.36732	0.875289	1
ENSG00000121350	PYROXD1	-1.18359	2.89998	0.535776	0.956715
ENSG00000116473	RAP1A	-1.18322	6.11981	0.0225948	0.750735
ENSG00000144120	TMEM177	-1.18306	4.68956	0.10893	0.87303
ENSG00000153832	FBXO36	-1.18261	2.3751	0.710308	0.988076
ENSG00000115368	WDR75	-1.18232	5.41761	0.0569603	0.829756
ENSG00000143674	MAP3K21	-1.18209	3.35614	0.475968	0.953436
ENSG00000197077	KIAA1671	-1.18171	3.13428	0.466433	0.953436
ENSG00000218510	LINC00339	-1.18162	4.54869	0.124281	0.883202
ENSG00000115750	TAF1B	-1.18136	4.52843	0.214864	0.932857
ENSG00000109762	SNX25	-1.17918	3.63366	0.406176	0.953436
ENSG00000162924	REL	-1.17825	2.36047	0.787233	0.997041
ENSG00000232838	PET117	-1.17819	3.44096	0.391429	0.953436
ENSG00000177946	CENPBD1	-1.17746	3.38335	0.453972	0.953436
ENSG00000144357	UBR3	-1.17635	3.09311	0.416401	0.953436
ENSG00000260947	AL356489.2	-1.17622	2.09061	0.803736	0.999044
ENSG00000222041	CYTOR	-1.17612	3.31749	0.362224	0.953436
ENSG00000088038	CNOT3	-1.17523	5.17896	0.0447131	0.807493
ENSG00000151929	BAG3	-1.17423	5.76056	0.0140613	0.681343
ENSG00000145685	LHFPL2	-1.17344	4.42912	0.125839	0.883202
ENSG00000196793	ZNF239	-1.17338	4.1128	0.300888	0.951011
ENSG00000100522	GNPNAT1	-1.1724	5.12092	0.0699231	0.847409
ENSG00000167378	IRGQ	-1.17002	4.52433	0.180593	0.919658
ENSG00000101003	GINS1	-1.1699	6.13649	0.00855146	0.646422
ENSG00000240583	AQP1	-1.16947	1.82982	0.743266	0.992726
ENSG00000102870	ZNF629	-1.16909	4.97022	0.0854182	0.859867
ENSG00000146674	IGFBP3	-1.16857	4.17743	0.238817	0.942508
ENSG00000261687	AC068724.2	-1.16821	1.11645	0.993729	1
ENSG00000142330	CAPN10	-1.16816	4.45868	0.152228	0.908213
ENSG00000272129	AL359715.4	-1.16789	1.68545	0.834584	1
ENSG00000142655	PEX14	-1.16673	3.94382	0.2038	0.932857
ENSG00000139624	CERS5	-1.16626	4.38718	0.146475	0.902536
ENSG00000272716	AL121658.1	-1.16546	2.23084	0.647985	0.97282
ENSG00000129932	DOHH	-1.16472	4.23458	0.16122	0.913657
ENSG00000116106	EPHA4	-1.16447	2.49104	0.627407	0.966817
ENSG00000073614	KDM5A	-1.16323	4.74723	0.138847	0.900209
ENSG00000169554	ZEB2	-1.16322	5.33374	0.0911768	0.859867
ENSG00000157657	ZNF618	-1.16268	4.879	0.0995527	0.868422
ENSG00000159885	ZNF222	-1.162	2.53759	0.581618	0.962514
ENSG00000169592	INO80E	-1.16141	5.79321	0.0238679	0.750735
ENSG00000065413	ANKRD44	-1.16002	3.32391	0.488287	0.955121
ENSG00000156398	SFXN2	-1.15994	3.86306	0.260715	0.945244
ENSG00000268858	AL118506.1	-1.1599	1.65418	0.885323	1
ENSG00000138663	COPS4	-1.15952	5.69702	0.0741211	0.851875
ENSG00000177595	PIDD1	-1.15927	2.91368	0.545875	0.958181
ENSG00000134901	KDELC1	-1.15746	3.79387	0.298352	0.951011
ENSG00000214013	GANC	-1.15629	3.79925	0.286038	0.948543
ENSG00000111879	FAM184A	-1.15614	3.67057	0.406586	0.953436
ENSG00000205060	SLC35B4	-1.15509	4.67217	0.0970211	0.863165
ENSG00000065457	ADAT1	-1.15474	3.41121	0.48121	0.955102
ENSG00000134987	WDR36	-1.15398	5.34047	0.0613875	0.835393
ENSG00000125124	BBS2	-1.14883	4.42472	0.252398	0.942977
ENSG00000116675	DNAJC6	-1.14785	5.01602	0.0893246	0.859867
ENSG00000105287	PRKD2	-1.14783	3.90952	0.281178	0.947997
ENSG00000239830	RPS4XP22	-1.14738	4.52765	0.178073	0.919658
ENSG00000250462	LRRC37BP1	-1.14714	2.55606	0.557912	0.960261
ENSG00000131668	BARX1	-1.14465	2.44121	0.750447	0.993779
ENSG00000130513	GDF15	-1.14389	2.13631	0.657056	0.976346
ENSG00000113552	GNPDA1	-1.14387	6.27226	0.014825	0.687392
ENSG00000114650	SCAP	-1.14368	4.75862	0.12337	0.883202
ENSG00000139350	NEDD1	-1.14331	4.8486	0.0817929	0.859867
ENSG00000153767	GTF2E1	-1.14326	3.36011	0.436147	0.953436
ENSG00000213613	RPL11P3	-1.14266	1.85052	0.79715	0.998754
ENSG00000169612	FAM103A1	-1.1419	2.9774	0.503864	0.955121
ENSG00000132305	IMMT	-1.13983	6.84083	0.00141258	0.362707
ENSG00000135597	REPS1	-1.13838	5.53003	0.056355	0.829756
ENSG00000256092	AC137767.1	-1.13832	2.21046	0.719176	0.989848
ENSG00000170145	SIK2	-1.13697	3.81625	0.345206	0.953436
ENSG00000187624	C17orf97	-1.13565	3.7946	0.399169	0.953436
ENSG00000130818	ZNF426	-1.13343	4.48647	0.227245	0.940365
ENSG00000124523	SIRT5	-1.13338	2.665	0.631299	0.966944
ENSG00000119900	OGFRL1	-1.13331	3.90269	0.339345	0.953436
ENSG00000179364	PACS2	-1.13299	4.19976	0.249122	0.942508
ENSG00000176463	SLCO3A1	-1.13179	2.25871	0.807873	1
ENSG00000183580	FBXL7	-1.13104	2.73696	0.532147	0.956715
ENSG00000104722	NEFM	-1.1306	4.91891	0.117538	0.875015
ENSG00000083168	KAT6A	-1.12995	5.50271	0.0413229	0.807493
ENSG00000225338	RPL23AP18	-1.12925	1.63959	0.755247	0.995184
ENSG00000175782	SLC35E3	-1.1284	5.52113	0.036365	0.800435
ENSG00000185989	RASA3	-1.12812	4.8898	0.0947086	0.862126
ENSG00000245680	ZNF585B	-1.12722	3.04383	0.564853	0.960744
ENSG00000198954	KIF1BP	-1.12703	4.98705	0.0947853	0.862126
ENSG00000172915	NBEA	-1.12605	3.45119	0.606253	0.965374
ENSG00000156345	CDK20	-1.12572	3.5592	0.414079	0.953436
ENSG00000104412	EMC2	-1.12541	3.89392	0.263397	0.946329
ENSG00000160746	ANO10	-1.12482	3.51148	0.362213	0.953436
ENSG00000248890	HHIP-AS1	-1.12354	2.01265	0.715825	0.988076
ENSG00000269604	AC005523.2	-1.12271	3.87985	0.307416	0.952593
ENSG00000130826	DKC1	-1.12219	6.26851	0.00557402	0.625382
ENSG00000159788	RGS12	-1.12214	3.27799	0.405001	0.953436
ENSG00000169239	CA5B	-1.12213	1.58244	0.871971	1
ENSG00000088992	TESC	-1.12059	4.9665	0.136525	0.897286
ENSG00000273270	AC090114.2	-1.11992	1.86819	0.85014	1
ENSG00000213853	EMP2	-1.11975	5.93854	0.0203495	0.744373
ENSG00000169760	NLGN1	-1.11947	3.98744	0.386358	0.953436
ENSG00000180096	2001-09-01	-1.11945	1.42052	0.736618	0.992387
ENSG00000165312	OTUD1	-1.11894	1.63291	0.845008	1
ENSG00000047315	POLR2B	-1.11876	6.25975	0.0123836	0.681343
ENSG00000145016	RUBCN	-1.11743	2.88573	0.575979	0.962387
ENSG00000143341	HMCN1	-1.11677	3.87372	0.342409	0.953436
ENSG00000240211	AC092849.1	-1.11622	0.987702	1	1
ENSG00000124788	ATXN1	-1.116	4.24505	0.239564	0.942508
ENSG00000005483	KMT2E	-1.11554	5.14469	0.125491	0.883202
ENSG00000138399	FASTKD1	-1.11525	3.31155	0.473184	0.953436
ENSG00000198680	TUSC1	-1.11523	5.75439	0.0241164	0.750735
ENSG00000055147	FAM114A2	-1.11414	3.67309	0.413821	0.953436
ENSG00000257390	AC023055.1	-1.11321	1.5684	0.828562	1
ENSG00000121486	TRMT1L	-1.11303	4.42285	0.258925	0.94415
ENSG00000068383	INPP5A	-1.11268	4.12647	0.232327	0.942508
ENSG00000126775	ATG14	-1.11253	2.07589	0.780163	0.997041
ENSG00000171681	ATF7IP	-1.11072	4.69607	0.123525	0.883202
ENSG00000059769	DNAJC25	-1.11003	4.58129	0.239707	0.942508
ENSG00000260916	CCPG1	-1.10973	3.74141	0.416601	0.953436
ENSG00000179889	PDXDC1	-1.10922	4.90083	0.115155	0.87303
ENSG00000108465	CDK5RAP3	-1.10733	2.72486	0.544079	0.958181
ENSG00000258908	AL355075.3	-1.10662	3.14776	0.502658	0.955121
ENSG00000129250	KIF1C	-1.10596	4.46839	0.190044	0.925693
ENSG00000174775	HRAS	-1.10544	5.39214	0.0686418	0.847409
ENSG00000133789	SWAP70	-1.10511	5.01403	0.111836	0.87303
ENSG00000103005	USB1	-1.10501	5.18709	0.0712554	0.849963
ENSG00000100784	RPS6KA5	-1.10476	3.78159	0.515016	0.955714
ENSG00000126870	WDR60	-1.10361	3.49322	0.501535	0.955121
[truncated: 11,172 more rows]

## Sheet: ST6 SU-DIPG-VI RNASeq Pooled
Ensembl_ID	Gene_name	log2FC	logCPM	PValue	FDR
ENSG00000102935	ZNF423	6.07052	2.2614	7.5488e-09	9.2737e-05
ENSG00000204388	HSPA1B	-2.05972	6.22494	4.78774e-08	0.00022056
ENSG00000233016	SNHG7	0.941272	8.1145	5.38608e-08	0.00022056
ENSG00000086061	DNAJA1	-0.925432	8.88772	8.27459e-08	0.000254133
ENSG00000118600	TMEM5	-2.40717	5.5183	2.20845e-07	0.000542615
ENSG00000185262	UBALD2	0.972668	7.70812	6.467e-07	0.00132412
ENSG00000184602	SNN	-2.62251	4.59478	4.02461e-06	0.0070632
ENSG00000127252	HRASLS	-3.19092	4.52474	5.64992e-06	0.00867616
ENSG00000137075	RNF38	1.44786	5.4737	1.93629e-05	0.0264304
ENSG00000099194	SCD	-0.731033	9.36055	2.56231e-05	0.031478
ENSG00000067064	IDI1	-0.793395	8.25509	3.91772e-05	0.0437538
ENSG00000079156	OSBPL6	-4.26459	3.58307	4.27498e-05	0.0437651
ENSG00000160051	IQCC	3.10642	2.31974	5.63938e-05	0.0512001
ENSG00000189060	H1F0	0.753165	7.77511	5.83477e-05	0.0512001
ENSG00000004478	FKBP4	-0.775085	7.45745	7.49914e-05	0.0611129
ENSG00000122966	CIT	1.30948	5.17783	7.95935e-05	0.0611129
ENSG00000101003	GINS1	-1.33929	6.2113	9.21833e-05	0.0650991
ENSG00000124802	EEF1E1	-1.17795	6.93509	9.68084e-05	0.0650991
ENSG00000118503	TNFAIP3	3.29097	2.91961	0.000100682	0.0650991
ENSG00000099814	CEP170B	1.70399	4.56244	0.000107823	0.0662301
ENSG00000151065	DCP1B	1.77447	4.60474	0.000155245	0.0908183
ENSG00000198018	ENTPD7	3.87861	1.54283	0.000167438	0.0934986
ENSG00000014641	MDH1	-0.599717	8.82307	0.000201637	0.107701
ENSG00000176619	LMNB2	-0.977689	6.94342	0.000250469	0.128209
ENSG00000071539	TRIP13	-0.998315	6.38749	0.000291996	0.143487
ENSG00000146535	GNA12	-1.04948	6.24085	0.000322651	0.147162
ENSG00000114796	KLHL24	1.75073	4.52596	0.000335026	0.147162
ENSG00000170876	TMEM43	-1.07785	6.37005	0.000335412	0.147162
ENSG00000170027	YWHAG	-0.716054	7.69261	0.000395348	0.167478
ENSG00000143013	LMO4	0.608771	8.34621	0.000426145	0.171044
ENSG00000139289	PHLDA1	0.629687	8.15703	0.000431613	0.171044
ENSG00000164292	RHOBTB3	0.641837	7.63149	0.000526155	0.190442
ENSG00000172893	DHCR7	-0.846485	7.20292	0.000531881	0.190442
ENSG00000198843	SELENOT	-0.992442	6.42838	0.000537194	0.190442
ENSG00000055950	MRPL43	-1.02714	6.49501	0.000542569	0.190442
ENSG00000132002	DNAJB1	-0.99414	6.54067	0.000614732	0.209777
ENSG00000269893	SNHG8	0.616535	8.05883	0.000649147	0.215534
ENSG00000166946	CCNDBP1	1.66847	4.48357	0.000672641	0.217458
ENSG00000143499	SMYD2	0.765064	6.92092	0.000717918	0.222639
ENSG00000048471	SNX29	3.14594	2.4805	0.000724912	0.222639
ENSG00000120437	ACAT2	-0.585855	8.38357	0.00075736	0.22604
ENSG00000132329	RAMP1	0.848933	6.50608	0.000772785	0.22604
ENSG00000100478	AP4S1	2.45193	3.14338	0.000847254	0.23669
ENSG00000183741	CBX6	-0.888888	6.60098	0.000847729	0.23669
ENSG00000136108	CKAP2	0.825843	6.59441	0.000868514	0.237104
ENSG00000136451	VEZF1	1.02602	6.14408	0.000959107	0.255716
ENSG00000181218	HIST3H2A	0.804437	6.70283	0.00104201	0.255716
ENSG00000127528	KLF2	0.960577	6.24729	0.00104441	0.255716
ENSG00000164466	SFXN1	-0.711641	7.16042	0.00107596	0.255716
ENSG00000151692	RNF144A	0.925541	5.93457	0.00110133	0.255716
ENSG00000172409	CLP1	1.64911	3.99354	0.00110522	0.255716
ENSG00000100034	PPM1F	-1.48191	5.17034	0.00112111	0.255716
ENSG00000157184	CPT2	1.5915	4.18952	0.00114818	0.255716
ENSG00000197329	PELI1	0.785365	6.49798	0.00116474	0.255716
ENSG00000104164	BLOC1S6	-0.808694	6.65222	0.00116955	0.255716
ENSG00000147145	LPAR4	2.9364	2.05421	0.0011773	0.255716
ENSG00000188322	SBK1	-1.36104	5.45422	0.00119079	0.255716
ENSG00000174007	CEP19	-5.16754	2.67026	0.00121023	0.255716
ENSG00000169684	CHRNA5	-3.5803	3.57525	0.00124208	0.255716
ENSG00000112972	HMGCS1	-0.702281	7.73195	0.00125749	0.255716
ENSG00000093144	ECHDC1	-1.0096	6.10557	0.00126973	0.255716
ENSG00000111670	GNPTAB	-1.37178	5.42405	0.00133234	0.260986
ENSG00000242485	MRPL20	-0.640227	8.08281	0.00135273	0.260986
ENSG00000148143	ZNF462	-0.963385	5.96977	0.00135963	0.260986
ENSG00000155850	SLC26A2	1.09814	5.92065	0.00145121	0.270258
ENSG00000152133	GPATCH11	1.59563	5.0059	0.00148637	0.270258
ENSG00000115289	PCGF1	1.65956	4.18039	0.00151249	0.270258
ENSG00000160679	CHTOP	-0.701503	7.38906	0.00152209	0.270258
ENSG00000135951	TSGA10	3.06576	1.90387	0.00157918	0.270258
ENSG00000163463	KRTCAP2	0.8258	6.3556	0.0015843	0.270258
ENSG00000165449	SLC16A9	-4.25715	2.81634	0.00158723	0.270258
ENSG00000137161	CNPY3	-1.51492	4.91791	0.00167294	0.270258
ENSG00000160285	LSS	-0.737811	7.17621	0.0017188	0.270258
ENSG00000171097	KYAT1	-3.50741	3.13909	0.00172022	0.270258
ENSG00000151929	BAG3	-1.48893	5.51484	0.00172022	0.270258
ENSG00000103647	CORO2B	-1.09411	6.0401	0.00176247	0.270258
ENSG00000163399	ATP1A1	-0.702553	6.76243	0.00181465	0.270258
ENSG00000071537	SEL1L	1.558	4.73339	0.00183562	0.270258
ENSG00000115541	HSPE1	-0.623419	8.25445	0.00184152	0.270258
ENSG00000162241	SLC25A45	3.15253	2.01747	0.00184614	0.270258
ENSG00000065361	ERBB3	0.555214	7.81753	0.00185631	0.270258
ENSG00000170396	ZNF804A	-3.23701	3.48148	0.00187344	0.270258
ENSG00000006327	TNFRSF12A	-1.16748	5.61678	0.00190123	0.270258
ENSG00000137872	SEMA6D	2.45823	3.10636	0.00190472	0.270258
ENSG00000135047	CTSL	1.20584	5.01348	0.00193374	0.270258
ENSG00000162959	MEMO1	-6.80005	2.5171	0.00194051	0.270258
ENSG00000136051	WASHC4	1.3748	4.93783	0.00195478	0.270258
ENSG00000102575	ACP5	3.28294	2.12816	0.00196275	0.270258
ENSG00000130299	GTPBP3	-2.29913	4.06029	0.00196523	0.270258
ENSG00000126217	MCF2L	-1.51222	4.9631	0.00197991	0.270258
ENSG00000180008	SOCS4	-2.52986	4.36938	0.00202105	0.272842
ENSG00000229257	AL807752.2	-1.74186	4.93221	0.00207778	0.277451
ENSG00000260630	SNAI3-AS1	-4.97872	2.41808	0.00210895	0.278585
ENSG00000130164	LDLR	-1.49109	5.54405	0.00213878	0.278833
ENSG00000125931	CITED1	1.13605	4.91625	0.00217118	0.278833
ENSG00000135966	TGFBRAP1	-1.84159	4.61374	0.00217892	0.278833
ENSG00000272779	AC245060.4	-4.23663	2.86121	0.00226925	0.285408
ENSG00000134825	TMEM258	0.486357	8.58584	0.00229449	0.285408
ENSG00000213853	EMP2	-1.03031	6.11375	0.00230445	0.285408
ENSG00000143971	ETAA1	2.20576	3.1247	0.00232322	0.285408
ENSG00000174871	CNIH2	-1.66926	4.58799	0.00243085	0.295673
ENSG00000164587	RPS14	0.352936	11.5186	0.00246313	0.296663
ENSG00000092470	WDR76	-1.14953	5.5564	0.00254372	0.298891
ENSG00000129518	EAPP	1.04712	5.76172	0.00255625	0.298891
ENSG00000174106	LEMD3	1.47076	4.53041	0.00258988	0.298891
ENSG00000260920	AL031985.3	-5.15837	2.66839	0.00264254	0.298891
ENSG00000166813	KIF7	-4.10704	2.81078	0.00266094	0.298891
ENSG00000128487	SPECC1	1.13381	5.0433	0.00268277	0.298891
ENSG00000112983	BRD8	1.02249	5.27191	0.00272108	0.298891
ENSG00000263873	AP003396.5	-3.39064	2.84842	0.00272502	0.298891
ENSG00000071462	BUD23	-0.735866	7.17251	0.00274601	0.298891
ENSG00000198914	POU3F3	0.652692	7.21921	0.0027532	0.298891
ENSG00000068001	HYAL2	-1.02299	5.98499	0.00276705	0.298891
ENSG00000137509	PRCP	1.0587	5.37521	0.00280907	0.298891
ENSG00000108797	CNTNAP1	1.91689	3.52011	0.00281473	0.298891
ENSG00000088970	KIZ	1.1242	5.09453	0.00284197	0.298891
ENSG00000204442	FAM155A	3.02607	2.09633	0.00284658	0.298891
ENSG00000168785	TSPAN5	-2.32665	4.08223	0.00287413	0.299226
ENSG00000129355	CDKN2D	1.07275	5.57976	0.00294701	0.300928
ENSG00000109794	FAM149A	2.97028	2.28868	0.00295181	0.300928
ENSG00000198363	ASPH	-1.08688	5.80213	0.00296396	0.300928
ENSG00000182117	NOP10	-0.521554	8.81479	0.00300687	0.302507
ENSG00000186566	GPATCH8	0.983433	5.56429	0.00303562	0.302507
ENSG00000170889	RPS9	0.399565	9.74788	0.00305874	0.302507
ENSG00000186480	INSIG1	-0.74193	7.37784	0.00307802	0.302507
ENSG00000205078	SYCE1L	1.72579	3.84049	0.00329037	0.318579
ENSG00000162419	GMEB1	-2.49069	3.72216	0.00329341	0.318579
ENSG00000175928	LRRN1	-3.00334	3.2597	0.0033442	0.320965
ENSG00000126821	SGPP1	-3.65805	2.88011	0.003381	0.321981
ENSG00000101347	SAMHD1	1.86699	4.18111	0.00342606	0.323017
ENSG00000086598	TMED2	-0.589029	7.86493	0.00345087	0.323017
ENSG00000239521	GATS	2.6762	2.87986	0.00347076	0.323017
ENSG00000215386	MIR99AHG	1.64143	3.83133	0.00350929	0.324148
ENSG00000123989	CHPF	-0.723809	6.95362	0.00362296	0.332149
ENSG00000011451	WIZ	0.738024	6.28592	0.00368359	0.332344
ENSG00000070495	JMJD6	-1.09839	5.89941	0.00371992	0.332344
ENSG00000094916	CBX5	-0.669359	6.87076	0.00374534	0.332344
ENSG00000118242	MREG	-2.12281	4.45659	0.00374765	0.332344
ENSG00000205476	CCDC85C	-1.12797	5.6349	0.00378473	0.332344
ENSG00000197774	EME2	2.41818	2.4115	0.00379138	0.332344
ENSG00000128228	SDF2L1	-1.05583	5.84498	0.00382754	0.332344
ENSG00000261036	AC113418.1	-5.29662	2.65312	0.00384151	0.332344
ENSG00000110921	MVK	-0.912218	5.77851	0.00386879	0.332365
ENSG00000254578	AC084125.1	3.04706	1.70361	0.00392724	0.333734
ENSG00000167550	RHEBL1	2.01868	3.32853	0.00393906	0.333734
ENSG00000175606	TMEM70	-0.990507	5.82333	0.00404585	0.340433
ENSG00000181649	PHLDA2	-0.798908	6.64593	0.00412585	0.342475
ENSG00000163170	BOLA3	-0.55105	7.69911	0.00414048	0.342475
ENSG00000136950	ARPC5L	-0.715979	7.07725	0.00418919	0.342475
ENSG00000117724	CENPF	0.486568	8.43643	0.00426222	0.342475
ENSG00000158195	WASF2	0.797265	5.80128	0.0043173	0.342475
ENSG00000117625	RCOR3	-1.1011	5.63459	0.00431938	0.342475
ENSG00000172086	KRCC1	1.30368	4.86397	0.00436616	0.342475
ENSG00000255198	SNHG9	-1.10507	5.33128	0.00436941	0.342475
ENSG00000117143	UAP1	-0.759754	6.86693	0.00438346	0.342475
ENSG00000112280	COL9A1	0.849144	6.05992	0.00443652	0.342475
ENSG00000103037	SETD6	1.04119	5.03575	0.00446633	0.342475
ENSG00000119048	UBE2B	0.697047	6.90835	0.00452741	0.342475
ENSG00000105176	URI1	-0.695122	7.01774	0.00454701	0.342475
ENSG00000134323	MYCN	2.33505	3.1251	0.00455163	0.342475
ENSG00000234268	AP000936.3	0.616683	6.95645	0.00455721	0.342475
ENSG00000184445	KNTC1	-1.85336	4.30658	0.00455723	0.342475
ENSG00000116584	ARHGEF2	0.492202	7.87649	0.00456696	0.342475
ENSG00000261061	AC092718.4	-2.03781	3.92774	0.00457192	0.342475
ENSG00000101132	PFDN4	0.511096	7.6147	0.00465292	0.344456
ENSG00000156804	FBXO32	2.18075	3.37408	0.0046703	0.344456
ENSG00000134824	FADS2	-0.525963	7.98148	0.00469188	0.344456
ENSG00000198680	TUSC1	-0.968591	5.75542	0.00471052	0.344456
ENSG00000184897	H1FX	0.439025	8.78114	0.00476899	0.346669
ENSG00000008282	SYPL1	0.621444	6.57702	0.00483693	0.347015
ENSG00000125510	OPRL1	2.90013	1.82219	0.00484695	0.347015
ENSG00000126777	KTN1	-0.557447	7.59759	0.00488444	0.347015
ENSG00000198901	PRC1	0.514499	7.44604	0.00490415	0.347015
ENSG00000198382	UVRAG	1.38268	4.55695	0.00491498	0.347015
ENSG00000135317	SNX14	1.07253	4.96011	0.0049482	0.347364
ENSG00000012983	MAP4K5	1.698	4.23779	0.00504116	0.350259
ENSG00000169139	UBE2V2	-0.857563	6.41208	0.00510757	0.350259
ENSG00000183291	SELENOF	0.530434	7.69554	0.00513663	0.350259
ENSG00000106636	YKT6	-0.960256	5.79724	0.00513876	0.350259
ENSG00000267724	AC012254.3	-6.02792	1.89893	0.00515339	0.350259
ENSG00000047634	SCML1	-1.90421	4.51894	0.00516052	0.350259
ENSG00000013441	CLK1	1.38314	4.73683	0.00526571	0.351793
ENSG00000118855	MFSD1	0.95207	5.49929	0.00526612	0.351793
ENSG00000163191	S100A11	-0.76263	7.14776	0.00526901	0.351793
ENSG00000115073	ACTR1B	0.756263	6.27477	0.00537046	0.356628
ENSG00000185344	ATP6V0A2	1.20744	4.7835	0.00542025	0.357998
ENSG00000142599	RERE	0.881049	5.65807	0.00549184	0.359178
ENSG00000128917	DLL4	2.81638	2.68853	0.00549658	0.359178
ENSG00000066279	ASPM	0.783867	6.80063	0.00566192	0.368025
ENSG00000109917	ZPR1	-0.976187	5.73738	0.00582972	0.376937
ENSG00000112118	MCM3	-0.7402	7.09773	0.00591059	0.379159
ENSG00000253368	TRNP1	-2.96701	3.17881	0.00596671	0.379159
ENSG00000163083	INHBB	-2.83164	3.61675	0.0059895	0.379159
ENSG00000131747	TOP2A	0.438679	8.85081	0.00601941	0.379159
ENSG00000148123	PLPPR1	2.32605	2.86218	0.00608194	0.379159
ENSG00000182132	KCNIP1	1.44238	4.25867	0.00615083	0.379159
ENSG00000255717	SNHG1	0.824782	6.07081	0.00618015	0.379159
ENSG00000229117	RPL41	0.42141	8.46728	0.00619865	0.379159
ENSG00000075391	RASAL2	1.54614	4.18861	0.00620348	0.379159
ENSG00000126749	EMG1	-0.81002	6.11685	0.00620794	0.379159
ENSG00000109107	ALDOC	-0.786664	6.64257	0.00625104	0.379159
ENSG00000107937	GTPBP4	-0.666438	7.11678	0.00629804	0.379159
ENSG00000178971	CTC1	1.94917	3.01086	0.00633336	0.379159
ENSG00000119787	ATL2	1.73035	4.08021	0.00634692	0.379159
ENSG00000169592	INO80E	-0.986603	5.67382	0.00634836	0.379159
ENSG00000105738	SIPA1L3	-2.43076	3.74498	0.00636516	0.379159
ENSG00000010318	PHF7	-4.12198	2.81476	0.00640202	0.379159
ENSG00000146677	AC004453.1	0.561895	6.60563	0.00644694	0.379159
ENSG00000054277	OPN3	-1.04524	5.62803	0.00646817	0.379159
ENSG00000134690	CDCA8	0.588018	6.67123	0.00648135	0.379159
ENSG00000106853	PTGR1	2.33503	2.54299	0.0065247	0.379886
ENSG00000168453	HR	1.4059	4.01962	0.00657083	0.380767
ENSG00000175768	TOMM5	-0.644287	7.27286	0.00662221	0.381314
ENSG00000159079	C21orf59	-0.760755	6.18303	0.00664234	0.381314
ENSG00000172380	GNG12	0.546346	7.51989	0.00679457	0.387003
ENSG00000109929	SC5D	-0.889626	5.89839	0.00680444	0.387003
ENSG00000135049	AGTPBP1	1.41777	4.4613	0.00687892	0.388203
ENSG00000136982	DSCC1	-2.24298	3.81571	0.00691138	0.388203
ENSG00000168275	COA6	-0.633792	7.30353	0.00692035	0.388203
ENSG00000134352	IL6ST	0.878942	5.36929	0.0070062	0.391233
ENSG00000068097	HEATR6	1.5686	3.96091	0.00711047	0.391575
ENSG00000204301	NOTCH4	-5.87678	1.78021	0.00714623	0.391575
ENSG00000196458	ZNF605	-2.91442	3.13393	0.00716103	0.391575
ENSG00000113966	ARL6	-2.02464	4.09599	0.00718299	0.391575
ENSG00000205927	OLIG2	0.494996	8.05198	0.0072123	0.391575
ENSG00000138760	SCARB2	0.589263	6.93864	0.00722362	0.391575
ENSG00000249550	LINC01234	-5.00425	2.42768	0.00728622	0.391575
ENSG00000171811	CFAP46	-4.99988	2.54817	0.00730146	0.391575
ENSG00000106236	NPTX2	-0.495964	8.23035	0.00733936	0.391575
ENSG00000145860	RNF145	-1.16036	5.66965	0.00735576	0.391575
ENSG00000156113	KCNMA1	0.77539	5.8579	0.00736294	0.391575
ENSG00000131771	PPP1R1B	-3.00747	3.14919	0.0074199	0.392903
ENSG00000104313	EYA1	1.69146	3.72209	0.0075205	0.395592
ENSG00000166105	GLB1L3	2.84606	1.54692	0.00756771	0.395592
ENSG00000233639	LINC01158	0.796683	5.95613	0.00767953	0.395592
ENSG00000204237	OXLD1	0.69421	6.23022	0.00769186	0.395592
ENSG00000169689	CENPX	-0.58728	6.82142	0.00781938	0.395592
ENSG00000152475	ZNF837	2.53956	2.35172	0.00784696	0.395592
ENSG00000011021	CLCN6	-2.11898	4.04031	0.00787331	0.395592
ENSG00000126524	SBDS	0.983822	5.48932	0.00790656	0.395592
ENSG00000272888	LINC01578	0.48234	7.81844	0.0079191	0.395592
ENSG00000111605	CPSF6	-0.793986	6.59623	0.00791999	0.395592
ENSG00000168040	FADD	0.642149	6.13927	0.00799002	0.395592
ENSG00000145331	TRMT10A	-2.46442	3.34837	0.00800435	0.395592
ENSG00000258525	AL049830.3	-4.5114	2.12348	0.00802062	0.395592
ENSG00000267532	MIR497HG	-2.30874	3.48145	0.00802106	0.395592
ENSG00000035141	FAM136A	-0.616742	7.02039	0.00803725	0.395592
ENSG00000188687	SLC4A5	-4.5681	2.63766	0.00804459	0.395592
ENSG00000132388	UBE2G1	-1.04969	5.9169	0.00804737	0.395592
ENSG00000078070	MCCC1	-1.18883	5.2575	0.0080503	0.395592
ENSG00000143494	VASH2	-3.00939	3.45105	0.00817607	0.400171
ENSG00000167461	RAB8A	-0.819105	6.31575	0.00829181	0.403416
ENSG00000146376	ARHGAP18	2.3969	3.06785	0.00832508	0.403416
ENSG00000151151	IPMK	1.8577	3.39804	0.00834088	0.403416
ENSG00000105447	GRWD1	-0.882512	6.09859	0.00843135	0.404998
ENSG00000164916	FOXK1	0.931443	5.79132	0.00846091	0.404998
ENSG00000108406	DHX40	0.819497	5.46769	0.00847248	0.404998
ENSG00000107669	ATE1	1.16374	4.78623	0.00850969	0.4052
ENSG00000263986	AC087393.2	0.766569	5.94466	0.008566	0.406306
ENSG00000177380	PPFIA3	-2.1183	3.78092	0.00862317	0.407445
ENSG00000183808	RBM12B	-2.1281	3.96288	0.00866587	0.407894
ENSG00000088986	DYNLL1	-0.435898	9.91301	0.00876244	0.410101
ENSG00000196787	HIST1H2AG	-6.5741	2.31874	0.00888008	0.410101
ENSG00000188554	NBR1	0.807976	5.94283	0.00889542	0.410101
ENSG00000224032	EPB41L4A-AS1	0.719539	6.16291	0.00894845	0.410101
ENSG00000135486	HNRNPA1	0.417528	8.38398	0.00896184	0.410101
ENSG00000066697	MSANTD3	-0.887066	5.87521	0.00897301	0.410101
ENSG00000164885	CDK5	-1.45591	4.41159	0.00899856	0.410101
ENSG00000198492	YTHDF2	-0.6808	7.04018	0.00902087	0.410101
ENSG00000139405	RITA1	-1.18901	5.11591	0.00903089	0.410101
ENSG00000109534	GAR1	-1.24123	5.25454	0.0090915	0.410101
ENSG00000244405	ETV5	0.48347	7.75013	0.00925059	0.410101
ENSG00000186352	ANKRD37	1.1985	4.55809	0.00925651	0.410101
ENSG00000112715	VEGFA	-0.825065	7.46999	0.00928608	0.410101
ENSG00000211445	GPX3	-5.54998	1.54214	0.00932946	0.410101
ENSG00000214226	C17orf67	-3.74461	2.65888	0.0093412	0.410101
ENSG00000080824	HSP90AA1	-0.42015	10.0803	0.00936868	0.410101
ENSG00000196653	ZNF502	-3.74391	2.96533	0.00940955	0.410101
ENSG00000198300	PEG3	-6.62153	2.37007	0.00941309	0.410101
ENSG00000134186	PRPF38B	-0.834069	5.80619	0.0094318	0.410101
ENSG00000111331	OAS3	2.4737	2.56105	0.00945685	0.410101
ENSG00000143977	SNRPG	-0.567628	7.87036	0.00952569	0.410101
ENSG00000126953	TIMM8A	-2.0837	3.56365	0.00953743	0.410101
ENSG00000131473	ACLY	-0.477958	8.08695	0.00954761	0.410101
ENSG00000184557	SOCS3	2.41908	2.23139	0.00956805	0.410101
ENSG00000136636	KCTD3	0.701305	6.80379	0.00957552	0.410101
ENSG00000168137	SETD5	-1.57927	4.70115	0.00961203	0.410101
ENSG00000135597	REPS1	-1.19997	5.4523	0.0096545	0.410101
ENSG00000165891	E2F7	1.76063	3.7143	0.00967337	0.410101
ENSG00000130725	UBE2M	-0.573312	6.97506	0.00969664	0.410101
ENSG00000105983	LMBR1	1.42047	4.12132	0.00971424	0.410101
ENSG00000147133	TAF1	2.89253	1.71091	0.00984108	0.413273
ENSG00000177917	ARL6IP6	0.801213	6.09901	0.00985665	0.413273
ENSG00000141002	TCF25	0.67287	6.0152	0.00995723	0.41607
ENSG00000117569	PTBP2	-2.50596	3.31871	0.0100716	0.419016
ENSG00000262621	AC025283.2	-5.07208	2.44383	0.0100959	0.419016
ENSG00000103152	MPG	0.519512	7.37175	0.0102015	0.421174
ENSG00000114126	TFDP2	0.876328	5.20813	0.0102165	0.421174
ENSG00000120697	ALG5	0.748438	6.0751	0.0102805	0.422393
ENSG00000269028	MTRNR2L12	2.36711	2.18674	0.0104483	0.426387
ENSG00000234327	AC012146.1	-0.839845	6.24355	0.0104514	0.426387
ENSG00000105197	TIMM50	-0.648009	6.96365	0.0104977	0.426387
ENSG00000088448	ANKRD10	0.782283	5.764	0.0105165	0.426387
ENSG00000140157	NIPA2	-0.660805	6.70721	0.0105837	0.426586
ENSG00000102595	UGGT2	-3.20829	3.00908	0.0106178	0.426586
ENSG00000174132	FAM174A	-2.23913	3.8391	0.0106256	0.426586
ENSG00000116574	RHOU	2.09188	2.70851	0.0107037	0.428321
ENSG00000113387	SUB1	-0.389247	9.60276	0.0107953	0.429911
ENSG00000088256	GNA11	-0.633309	6.97606	0.0109019	0.429911
ENSG00000231500	RPS18	0.327417	10.9966	0.0109204	0.429911
ENSG00000135164	DMTF1	-1.85722	4.63692	0.0109329	0.429911
ENSG00000176533	GNG7	-0.863783	6.17341	0.0109955	0.429911
ENSG00000164904	ALDH7A1	0.615389	6.97285	0.0109971	0.429911
ENSG00000135636	DYSF	2.46429	2.40109	0.0110165	0.429911
ENSG00000204128	C2orf72	-1.5695	4.62053	0.0110309	0.429911
ENSG00000155016	CYP2U1	2.40786	2.30947	0.011062	0.429911
ENSG00000198947	DMD	-5.76074	1.70887	0.0111916	0.429911
ENSG00000085733	CTTN	-0.847893	5.95688	0.0112057	0.429911
ENSG00000176953	NFATC2IP	-1.54113	4.89909	0.0112212	0.429911
ENSG00000175348	TMEM9B	-1.14603	5.15588	0.0112431	0.429911
ENSG00000231770	TMEM44-AS1	2.38276	2.70277	0.0112643	0.429911
ENSG00000136237	RAPGEF5	-2.43702	3.33946	0.0113181	0.429911
ENSG00000159445	THEM4	-1.7633	4.17864	0.0113194	0.429911
ENSG00000152558	TMEM123	-0.455471	7.97245	0.0113716	0.429911
ENSG00000198585	NUDT16	0.986965	5.07699	0.0113733	0.429911
ENSG00000186314	PRELID2	2.62478	1.97843	0.0115913	0.433421
ENSG00000273329	AC078846.1	2.65799	2.09599	0.0115994	0.433421
ENSG00000155508	CNOT8	0.853407	5.29724	0.0117119	0.433421
ENSG00000166145	SPINT1	-6.41009	2.22891	0.0117317	0.433421
ENSG00000138413	IDH1	-0.849846	6.087	0.0117386	0.433421
ENSG00000152056	AP1S3	-4.41381	2.0396	0.0117397	0.433421
ENSG00000188026	RILPL1	-1.966	3.62718	0.0117692	0.433421
ENSG00000184178	SCFD2	-0.808535	6.36111	0.0118055	0.433421
ENSG00000215424	MCM3AP-AS1	-1.64948	4.07192	0.0118551	0.433421
ENSG00000076604	TRAF4	0.518914	7.57127	0.0119373	0.433421
ENSG00000073910	FRY	2.40736	2.4803	0.0119449	0.433421
ENSG00000162620	LRRIQ3	-5.44496	1.47557	0.0119575	0.433421
ENSG00000140548	ZNF710	2.14753	2.94464	0.0120008	0.433421
ENSG00000155111	CDK19	1.31581	4.34912	0.0120034	0.433421
ENSG00000076321	KLHL20	0.936944	5.40477	0.0120354	0.433421
ENSG00000188191	PRKAR1B	1.14071	4.83172	0.0121068	0.433421
ENSG00000152454	ZNF256	-4.3798	2.73301	0.0121473	0.433421
ENSG00000105856	HBP1	1.00804	5.22066	0.0122127	0.433421
ENSG00000100836	PABPN1	-0.70611	6.4203	0.0122289	0.433421
ENSG00000158109	TPRG1L	1.31739	3.88998	0.0122631	0.433421
ENSG00000088543	C3orf18	-3.53775	2.97029	0.0122635	0.433421
ENSG00000107242	PIP5K1B	0.928743	5.61832	0.0123202	0.433421
ENSG00000171388	APLN	-6.40944	2.20978	0.0123388	0.433421
ENSG00000101365	IDH3B	-0.489973	7.41985	0.0123618	0.433421
ENSG00000107201	DDX58	2.60837	2.01532	0.0123746	0.433421
ENSG00000116251	RPL22	0.376724	8.54289	0.0123932	0.433421
ENSG00000120162	MOB3B	1.32642	4.36707	0.0124484	0.433421
ENSG00000130803	ZNF317	-1.12272	5.02818	0.012472	0.433421
ENSG00000276390	AC004241.3	-6.16179	1.98309	0.0126053	0.433421
ENSG00000162065	TBC1D24	-1.39946	4.5403	0.0126058	0.433421
ENSG00000044574	HSPA5	-0.449342	8.46938	0.0126064	0.433421
ENSG00000215301	DDX3X	-0.543161	7.35249	0.0126319	0.433421
ENSG00000158470	B4GALT5	-0.781091	6.28014	0.0126559	0.433421
ENSG00000274253	AC138649.1	-2.61754	3.48068	0.0126657	0.433421
ENSG00000096401	CDC5L	0.770582	6.01418	0.012728	0.433673
ENSG00000118985	ELL2	-5.98907	1.8894	0.0127542	0.433673
ENSG00000164104	HMGB2	0.363922	9.18947	0.0128059	0.433673
ENSG00000106299	WASL	0.816705	6.13842	0.0128426	0.433673
ENSG00000115183	TANC1	1.20362	4.59653	0.0128569	0.433673
ENSG00000008311	AASS	-5.84873	1.77297	0.0129001	0.433673
ENSG00000145050	MANF	-0.732428	6.72559	0.0129446	0.433673
ENSG00000137154	RPS6	0.275957	12.7619	0.0129555	0.433673
ENSG00000204842	ATXN2	1.01159	5.38645	0.0130093	0.433847
ENSG00000114395	CYB561D2	0.984272	4.9589	0.0130455	0.433847
ENSG00000164576	SAP30L	1.01929	4.88593	0.0130666	0.433847
ENSG00000124786	SLC35B3	1.73181	3.7834	0.0133101	0.438014
ENSG00000153574	RPIA	-1.13289	5.13705	0.0133171	0.438014
ENSG00000108587	GOSR1	0.851387	5.56034	0.0133353	0.438014
ENSG00000099958	DERL3	2.01228	2.79792	0.0133368	0.438014
ENSG00000136161	RCBTB2	2.87811	2.30526	0.0133704	0.438014
ENSG00000164967	RPP25L	0.735988	5.8364	0.0134292	0.438772
ENSG00000180773	SLC36A4	1.01379	5.28877	0.013632	0.444216
ENSG00000006451	RALA	-0.794678	6.11668	0.0136852	0.444768
ENSG00000180447	GAS1	0.938689	5.63176	0.0138	0.446991
ENSG00000106789	CORO2A	-1.15441	5.32098	0.0138263	0.446991
ENSG00000006634	DBF4	-0.928355	5.93171	0.0139702	0.450457
ENSG00000144713	RPL32	0.283514	12.0827	0.0141952	0.456513
ENSG00000165689	SDCCAG3	-0.60408	7.11937	0.0142427	0.456845
ENSG00000167552	TUBA1A	-0.341657	10.5654	0.0142799	0.456846
ENSG00000162814	SPATA17	-6.04648	1.90159	0.0143746	0.458682
ENSG00000138279	ANXA7	-0.690673	6.46291	0.0144968	0.461037
ENSG00000112592	TBP	0.987362	4.91771	0.0145235	0.461037
ENSG00000186395	KRT10	-0.504592	8.54697	0.0146164	0.462788
ENSG00000135905	DOCK10	1.0108	5.28726	0.0146896	0.463568
ENSG00000137449	CPEB2	-3.00273	3.01726	0.0147164	0.463568
ENSG00000083454	P2RX5	-0.837848	5.68786	0.0148477	0.465149
ENSG00000151748	SAV1	-1.37323	4.612	0.0148549	0.465149
ENSG00000148655	LRMDA	-5.79762	1.71307	0.0148908	0.465149
ENSG00000089053	ANAPC5	-0.657197	6.52587	0.0149483	0.465149
ENSG00000125814	NAPB	-4.47961	1.99737	0.0149896	0.465149
ENSG00000184208	C22orf46	1.90151	2.8173	0.0149938	0.465149
ENSG00000180626	ZNF594	-5.90477	1.80599	0.0151151	0.467731
ENSG00000164116	GUCY1A3	-5.39338	1.45092	0.0151805	0.467751
ENSG00000168038	ULK4	2.13453	2.02501	0.0152237	0.467751
ENSG00000112306	RPS12	0.338108	11.9282	0.015252	0.467751
ENSG00000175061	LRRC75A-AS1	0.302856	10.4116	0.0152681	0.467751
ENSG00000175826	CTDNEP1	0.518651	7.29087	0.0153658	0.469575
ENSG00000173889	PHC3	1.36581	4.44931	0.0154086	0.469715
ENSG00000185261	KIAA0825	3.29994	1.81365	0.0154959	0.471206
ENSG00000167658	EEF2	0.288576	11.2302	0.0155842	0.47188
ENSG00000172115	CYCS	-0.457308	7.70167	0.0156031	0.47188
ENSG00000258725	PRC1-AS1	-5.10057	2.45873	0.0157393	0.47188
ENSG00000130787	HIP1R	2.03709	3.31265	0.0157565	0.47188
ENSG00000152601	MBNL1	-0.590677	7.27397	0.0157719	0.47188
ENSG00000105726	ATP13A1	-0.876763	5.58555	0.015818	0.47188
ENSG00000213341	CHUK	-1.83458	4.30128	0.0158194	0.47188
ENSG00000172493	AFF1	-2.85228	2.74443	0.0158254	0.47188
ENSG00000170100	ZNF778	-2.86564	2.97454	0.0159479	0.474381
ENSG00000123143	PKN1	-0.705669	6.02461	0.0160718	0.474995
ENSG00000164045	CDC25A	-1.23538	4.98918	0.0160782	0.474995
ENSG00000164941	INTS8	-1.51232	4.72467	0.0160845	0.474995
ENSG00000256813	AP000777.3	-3.61682	2.8308	0.0162124	0.476268
ENSG00000174669	SLC29A2	-2.04055	3.60973	0.016215	0.476268
ENSG00000245060	LINC00847	1.13038	4.68162	0.016267	0.476268
ENSG00000254473	AL354920.1	-4.76083	2.34625	0.0163008	0.476268
ENSG00000164176	EDIL3	0.628078	6.64398	0.0163628	0.476268
ENSG00000155158	TTC39B	-3.57074	2.33979	0.016443	0.476268
ENSG00000122008	POLK	1.33916	4.26369	0.0164477	0.476268
ENSG00000139990	DCAF5	-2.0056	3.78948	0.0164773	0.476268
ENSG00000198324	FAM109A	2.2466	2.38172	0.0165139	0.476268
ENSG00000129472	RAB2B	1.11749	4.81639	0.0165153	0.476268
ENSG00000127526	SLC35E1	-0.777136	5.79006	0.0166416	0.478788
ENSG00000167157	PRRX2	-1.55097	4.47772	0.0167252	0.478859
ENSG00000109436	TBC1D9	2.39869	2.42695	0.0169053	0.478859
ENSG00000118193	KIF14	0.699739	6.11868	0.0169325	0.478859
ENSG00000153395	LPCAT1	-0.821624	5.46742	0.0169568	0.478859
ENSG00000134970	TMED7	0.698556	6.02367	0.0169663	0.478859
ENSG00000108639	SYNGR2	-1.21925	5.45857	0.0170712	0.478859
ENSG00000168710	AHCYL1	-0.668048	6.9544	0.0172389	0.478859
ENSG00000101940	WDR13	1.19193	4.52945	0.0172467	0.478859
ENSG00000259536	AC091045.1	-4.08985	2.39974	0.0172591	0.478859
ENSG00000123685	BATF3	-4.23849	1.91442	0.0172873	0.478859
ENSG00000164978	NUDT2	0.886493	5.43118	0.01729	0.478859
ENSG00000153933	DGKE	-1.99306	4.04567	0.0173072	0.478859
ENSG00000171914	TLN2	-3.48868	2.6199	0.0173139	0.478859
ENSG00000108010	GLRX3	-0.540794	7.05469	0.0173292	0.478859
ENSG00000181449	SOX2	0.417379	7.90831	0.0173406	0.478859
ENSG00000111897	SERINC1	0.605964	6.16798	0.0173571	0.478859
ENSG00000169100	SLC25A6	0.321022	9.24392	0.0173621	0.478859
ENSG00000165186	PTCHD1	-4.93804	2.56722	0.0173724	0.478859
ENSG00000130255	RPL36	0.271109	12.391	0.0173847	0.478859
ENSG00000047230	CTPS2	2.06396	2.50855	0.0175638	0.482709
ENSG00000251369	ZNF550	2.21833	2.862	0.0176267	0.483357
ENSG00000115457	IGFBP2	-0.372215	9.06877	0.0177502	0.484798
ENSG00000155849	ELMO1	0.587307	6.10048	0.0177794	0.484798
ENSG00000158106	RHPN1	1.92551	2.92202	0.0178611	0.484798
ENSG00000130021	PUDP	-1.49032	4.22588	0.0178879	0.484798
ENSG00000163681	SLMAP	0.968776	4.79379	0.0179044	0.484798
ENSG00000147905	ZCCHC7	0.721686	5.85176	0.0179335	0.484798
ENSG00000181026	AEN	-0.712775	6.43012	0.0179837	0.484798
ENSG00000169230	PRELID1	-0.534917	7.15011	0.0181159	0.484798
ENSG00000243155	AL162431.2	-6.16924	1.98705	0.0181596	0.484798
ENSG00000198276	UCKL1	-0.874353	5.57004	0.0181918	0.484798
ENSG00000197535	MYO5A	-0.702497	5.85592	0.0182122	0.484798
ENSG00000240972	MIF	0.352288	8.98776	0.0183032	0.484798
ENSG00000151835	SACS	-1.35068	4.92346	0.0183103	0.484798
ENSG00000180354	MTURN	1.06088	4.40752	0.0183195	0.484798
ENSG00000118816	CCNI	0.378843	8.56292	0.0183217	0.484798
ENSG00000232803	SLCO4A1-AS1	0.495256	7.26358	0.0183481	0.484798
ENSG00000170606	HSPA4	-0.61875	6.73497	0.0184517	0.484798
ENSG00000278619	MRM1	-2.28129	2.97827	0.0185035	0.484798
ENSG00000169895	SYAP1	0.775291	5.75009	0.0185308	0.484798
ENSG00000126005	MMP24-AS1	1.61394	3.48888	0.0185416	0.484798
ENSG00000171016	PYGO1	-1.75573	4.38047	0.0185448	0.484798
ENSG00000156650	KAT6B	1.60725	3.52253	0.0185474	0.484798
ENSG00000165300	SLITRK5	-2.20093	3.25583	0.0187501	0.489054
ENSG00000124772	CPNE5	-2.96358	2.34395	0.0188288	0.489808
ENSG00000171988	JMJD1C	0.886127	5.41597	0.0188618	0.489808
ENSG00000203666	EFCAB2	0.944206	5.17654	0.0188986	0.489808
ENSG00000157911	PEX10	0.907931	5.03667	0.0189576	0.490303
ENSG00000214530	STARD10	1.19667	4.05986	0.0190407	0.49064
ENSG00000164087	POC1A	0.913297	4.91761	0.0190505	0.49064
ENSG00000143450	OAZ3	2.72163	1.61363	0.0191599	0.490738
ENSG00000116161	CACYBP	-0.367714	8.70638	0.019167	0.490738
ENSG00000071189	SNX13	1.04969	4.90975	0.019188	0.490738
ENSG00000225556	C2CD4D	2.27971	2.07858	0.0192141	0.490738
ENSG00000137185	ZSCAN9	-2.60454	3.18021	0.0193253	0.492554
ENSG00000218891	ZNF579	0.950197	4.7482	0.0194611	0.49499
ENSG00000050344	NFE2L3	-1.67757	4.18794	0.0195374	0.495903
ENSG00000129250	KIF1C	-1.40366	4.28384	0.019682	0.498542
ENSG00000127995	CASD1	1.91639	2.93001	0.0198641	0.50212
ENSG00000239887	C1orf226	-1.50958	4.3633	0.0199902	0.50427
ENSG00000182872	RBM10	-0.842098	5.65789	0.0202397	0.509518
ENSG00000184221	OLIG1	0.376537	8.71786	0.020317	0.510418
ENSG00000109971	HSPA8	-0.37916	10.5689	0.0204382	0.511537
ENSG00000101310	SEC23B	-0.486669	7.15785	0.0204508	0.511537
ENSG00000242247	ARFGAP3	0.641674	6.72208	0.0204865	0.511537
ENSG00000010539	ZNF200	1.61263	3.43914	0.0206254	0.513795
ENSG00000213741	RPS29	0.285071	10.9568	0.0206886	0.513795
ENSG00000196154	S100A4	0.741769	6.03197	0.0207024	0.513795
ENSG00000073861	TBX21	-5.26211	1.34526	0.0208124	0.514457
ENSG00000140876	NUDT7	-4.91857	2.542	0.0208128	0.514457
ENSG00000166025	AMOTL1	-0.88963	5.36617	0.020864	0.514688
ENSG00000225648	SBDSP1	-5.98947	1.88196	0.020933	0.515033
ENSG00000164199	ADGRV1	1.53732	3.86989	0.0210044	0.515033
ENSG00000213918	DNASE1	-1.18988	4.75695	0.0210375	0.515033
ENSG00000063177	RPL18	0.270156	10.9758	0.0210457	0.515033
ENSG00000271787	AC104794.4	-4.04357	2.30382	0.0211035	0.515421
ENSG00000162944	RFTN2	1.50009	3.66929	0.0211657	0.515914
ENSG00000134809	TIMM10	0.510957	6.86289	0.0213221	0.517383
ENSG00000068745	IP6K2	0.655503	6.20642	0.0213295	0.517383
ENSG00000232748	AC135050.1	-5.21803	1.32069	0.0213523	0.517383
ENSG00000157693	TMEM268	-1.42314	4.49722	0.0214058	0.517658
ENSG00000165995	CACNB2	2.66717	2.23654	0.0215532	0.520197
ENSG00000279117	AP001972.5	1.11865	4.00163	0.0216468	0.521434
ENSG00000083168	KAT6A	-0.893395	5.67037	0.0217173	0.522106
ENSG00000160752	FDPS	-0.391348	8.69837	0.0220515	0.529108
ENSG00000279838	AL356273.3	-5.87038	1.80804	0.0222118	0.529695
ENSG00000179818	PCBP1-AS1	-0.613972	7.02441	0.0222759	0.529695
ENSG00000069188	SDK2	-3.44195	2.40953	0.0222837	0.529695
ENSG00000095015	MAP3K1	0.458582	7.09112	0.0223295	0.529695
ENSG00000136450	SRSF1	-0.528259	7.60695	0.0223517	0.529695
ENSG00000264608	AC005726.4	2.34258	1.73228	0.0223707	0.529695
ENSG00000151465	CDC123	-0.420218	7.91052	0.0223779	0.529695
ENSG00000135521	LTV1	-0.777248	5.62442	0.022448	0.530333
ENSG00000163531	NFASC	-2.24275	3.28991	0.022542	0.531366
ENSG00000253738	OTUD6B-AS1	1.16169	4.23549	0.0225782	0.531366
ENSG00000078142	PIK3C3	1.0542	4.48822	0.022666	0.532125
ENSG00000167191	GPRC5B	0.746614	5.4153	0.0226971	0.532125
ENSG00000076003	MCM6	-0.503602	7.01688	0.0227655	0.532712
ENSG00000133943	C14orf159	2.39853	1.96559	0.0229354	0.534222
ENSG00000275074	NUDT18	-3.20509	2.74111	0.023086	0.534222
ENSG00000084090	STARD7	-0.449072	7.60987	0.023146	0.534222
ENSG00000112763	BTN2A1	1.39705	3.85039	0.023161	0.534222
ENSG00000279529	AC008764.8	-4.54229	2.14935	0.0231967	0.534222
ENSG00000114019	AMOTL2	0.983409	5.05573	0.0232595	0.534222
ENSG00000214026	MRPL23	-1.37621	4.8958	0.0232639	0.534222
ENSG00000138764	CCNG2	0.867102	5.47671	0.0232643	0.534222
ENSG00000105552	BCAT2	-0.982667	5.04602	0.0232915	0.534222
ENSG00000101557	USP14	-0.606754	6.5985	0.0232926	0.534222
ENSG00000196470	SIAH1	1.09074	4.95888	0.0233642	0.534222
ENSG00000075303	SLC25A40	0.953453	4.90106	0.0233957	0.534222
ENSG00000203875	SNHG5	0.443569	7.66657	0.0234446	0.534222
ENSG00000105755	ETHE1	0.680967	5.54885	0.0234913	0.534222
ENSG00000147251	DOCK11	-3.35108	2.62242	0.0235542	0.534222
ENSG00000170231	FABP6	2.38663	1.88485	0.0236358	0.534222
ENSG00000272800	AC021851.1	-5.9034	1.78104	0.0236629	0.534222
ENSG00000095794	CREM	-2.01875	4.01424	0.0237606	0.534222
ENSG00000138767	CNOT6L	1.35294	4.09692	0.0238473	0.534222
ENSG00000257653	AC117498.1	-5.36356	1.40064	0.0238919	0.534222
ENSG00000116731	PRDM2	-1.29303	4.7302	0.0239363	0.534222
ENSG00000269386	RAB11B-AS1	1.90246	3.1209	0.0239464	0.534222
ENSG00000153066	TXNDC11	-1.53853	4.44019	0.0239777	0.534222
ENSG00000157617	C2CD2	-2.81625	3.16415	0.0240375	0.534222
ENSG00000008988	RPS20	0.322974	9.58651	0.0240816	0.534222
ENSG00000001461	NIPAL3	0.563327	6.34242	0.0240906	0.534222
ENSG00000255112	CHMP1B	0.85879	5.137	0.0241395	0.534222
ENSG00000160439	RDH13	-1.93518	3.71247	0.0241582	0.534222
ENSG00000032389	EIPR1	0.410249	7.91837	0.02418	0.534222
ENSG00000103769	RAB11A	-0.436934	7.93585	0.0242041	0.534222
ENSG00000099622	CIRBP	0.342029	8.57469	0.0242581	0.534222
ENSG00000157500	APPL1	0.892073	5.12851	0.0242984	0.534222
ENSG00000182389	CACNB4	-3.08944	2.60881	0.0243758	0.534222
ENSG00000189144	ZNF573	-4.49627	1.98762	0.0243828	0.534222
ENSG00000116133	DHCR24	-0.475094	7.27153	0.0243884	0.534222
ENSG00000239445	ST3GAL6-AS1	2.27874	1.84276	0.0243955	0.534222
ENSG00000162441	LZIC	-1.47613	4.24974	0.0244511	0.534488
ENSG00000265681	RPL17	0.778814	6.00127	0.0246181	0.536264
ENSG00000165804	ZNF219	0.711569	5.74243	0.0246644	0.536264
ENSG00000196455	PIK3R4	-1.14409	5.1324	0.0247144	0.536264
ENSG00000147894	C9orf72	1.20318	3.98463	0.0247578	0.536264
ENSG00000142937	RPS8	0.25189	12.3195	0.0247651	0.536264
ENSG00000117614	SYF2	0.702395	5.68571	0.0248057	0.536264
ENSG00000164032	H2AFZ	-0.349487	9.32847	0.0248379	0.536264
ENSG00000109220	CHIC2	-1.53818	3.91616	0.0249343	0.537221
ENSG00000196878	LAMB3	-4.36938	2.01131	0.024993	0.537221
ENSG00000272702	AC010913.1	-3.55555	2.35227	0.0250135	0.537221
ENSG00000009335	UBE3C	-1.03519	5.26218	0.0251749	0.539745
ENSG00000175643	RMI2	1.12263	4.79449	0.0252286	0.539955
ENSG00000233384	AC096537.1	-2.45519	3.74143	0.0255002	0.543993
ENSG00000182185	RAD51B	-4.28853	1.96181	0.0255059	0.543993
ENSG00000173950	XXYLT1	0.650058	6.1765	0.0256186	0.545241
ENSG00000269837	IPO5P1	-5.13974	1.27272	0.0256708	0.545241
ENSG00000162783	IER5	-0.855574	5.5279	0.0257212	0.545241
ENSG00000121766	ZCCHC17	-0.429824	7.87468	0.025778	0.545241
ENSG00000189184	PCDH18	-2.5237	3.03984	0.0257863	0.545241
ENSG00000138663	COPS4	-1.10099	5.83357	0.0258854	0.545578
ENSG00000145012	LPP	0.796335	5.64046	0.0258911	0.545578
ENSG00000021776	AQR	0.645261	5.67192	0.0259836	0.546439
ENSG00000137834	SMAD6	1.92273	2.75284	0.0260377	0.546439
ENSG00000116205	TCEANC2	-2.25635	3.22036	0.0261093	0.546439
ENSG00000122779	TRIM24	0.829309	5.41422	0.0261813	0.546439
ENSG00000051596	THOC3	-2.00496	3.32098	0.026184	0.546439
ENSG00000198554	WDHD1	-1.82217	4.09291	0.0261988	0.546439
ENSG00000226644	AL121899.1	2.58328	1.57978	0.0264932	0.551643
ENSG00000196781	TLE1	0.548986	6.83963	0.0266844	0.553777
ENSG00000186687	LYRM7	0.781096	5.8286	0.026765	0.553777
ENSG00000169302	STK32A	-2.26267	3.349	0.026819	0.553777
ENSG00000178538	CA8	-1.85232	3.65812	0.0268742	0.553777
ENSG00000179218	CALR	-0.382097	8.18936	0.0269283	0.553777
ENSG00000109606	DHX15	-0.466005	7.37082	0.0269301	0.553777
ENSG00000142606	MMEL1	-5.46497	1.48209	0.0269389	0.553777
ENSG00000141447	OSBPL1A	0.911464	4.95573	0.0269563	0.553777
ENSG00000131626	PPFIA1	0.72489	5.41748	0.0270255	0.554017
ENSG00000137285	TUBB2B	0.273979	10.0941	0.0271277	0.554017
ENSG00000182504	CEP97	1.07023	4.42084	0.0271315	0.554017
ENSG00000119638	NEK9	-1.74488	4.1229	0.0272495	0.554017
ENSG00000123933	MXD4	0.813611	5.28636	0.0273378	0.554017
ENSG00000101856	PGRMC1	-0.484609	7.03658	0.0273435	0.554017
ENSG00000126460	PRRG2	2.46164	1.66466	0.0273613	0.554017
ENSG00000108848	LUC7L3	-0.454416	7.25614	0.0273803	0.554017
ENSG00000203668	CHML	-0.964423	5.30275	0.0274867	0.554017
ENSG00000179476	C14orf28	2.18347	2.48274	0.0274939	0.554017
ENSG00000248587	GDNF-AS1	2.69808	1.92122	0.0275547	0.554017
ENSG00000181007	ZFP82	-1.75706	3.75746	0.0275666	0.554017
ENSG00000184752	NDUFA12	-0.458684	7.60472	0.0276693	0.554017
ENSG00000179152	TCAIM	0.93906	4.84053	0.0276707	0.554017
ENSG00000160613	PCSK7	-1.00614	4.94082	0.0277015	0.554017
ENSG00000188321	ZNF559	-1.49824	4.21487	0.0277164	0.554017
ENSG00000146247	PHIP	0.706441	6.08113	0.0277614	0.554017
ENSG00000132821	VSTM2L	-5.32954	1.37366	0.0278588	0.554017
ENSG00000152484	USP12	-2.23021	3.2282	0.0278838	0.554017
ENSG00000126243	LRFN3	-1.75875	3.80539	0.0279045	0.554017
ENSG00000256463	SALL3	0.782947	5.24008	0.0279151	0.554017
ENSG00000103021	CCDC113	-5.44398	1.46538	0.0282806	0.559104
ENSG00000175324	LSM1	-0.661762	6.21514	0.0283056	0.559104
ENSG00000237517	DGCR5	-5.89152	1.80836	0.0283079	0.559104
ENSG00000165688	PMPCA	-0.538229	6.65104	0.0284281	0.559357
ENSG00000136908	DPM2	-0.698035	5.89882	0.0284545	0.559357
ENSG00000178567	EPM2AIP1	1.86779	2.83926	0.0284931	0.559357
ENSG00000164934	DCAF13	-0.66522	6.47786	0.0285028	0.559357
ENSG00000080546	SESN1	1.90517	2.65011	0.0286508	0.560832
ENSG00000136936	XPA	0.992243	4.64575	0.0286693	0.560832
ENSG00000086827	ZW10	-1.57772	3.97314	0.0287347	0.561217
ENSG00000188994	ZNF292	0.936731	5.2203	0.0288158	0.561242
ENSG00000113240	CLK4	1.59513	3.0852	0.0288403	0.561242
ENSG00000157557	ETS2	-0.944385	5.64033	0.0289591	0.561242
ENSG00000100029	PES1	-0.472187	7.0093	0.0289971	0.561242
ENSG00000188763	FZD9	0.704006	5.82715	0.0290195	0.561242
ENSG00000166848	TERF2IP	0.632483	6.36865	0.0290469	0.561242
ENSG00000076248	UNG	-0.794022	5.80591	0.0291143	0.561242
ENSG00000167994	RAB3IL1	-2.84312	2.56332	0.0292085	0.561242
ENSG00000204272	NBDY	-0.978978	5.42478	0.0292358	0.561242
ENSG00000138442	WDR12	-0.645973	6.39125	0.0292808	0.561242
ENSG00000165646	SLC18A2	1.92789	3.01283	0.0293056	0.561242
ENSG00000157259	GATAD1	0.987019	4.91541	0.0293232	0.561242
ENSG00000135334	AKIRIN2	-0.60177	6.18067	0.0293299	0.561242
ENSG00000133195	SLC39A11	-2.74614	2.63833	0.0294785	0.563004
ENSG00000071082	RPL31	0.25969	12.4672	0.0295504	0.563004
ENSG00000118418	HMGN3	-0.462351	7.95025	0.0295594	0.563004
ENSG00000178878	APOLD1	-2.27855	3.18602	0.0296451	0.563616
ENSG00000137571	SLCO5A1	-1.87498	3.83803	0.0297278	0.563616
ENSG00000158528	PPP1R9A	-1.75493	3.39726	0.0298294	0.563616
ENSG00000142065	ZFP14	-2.82511	2.99559	0.0298557	0.563616
ENSG00000136802	LRRC8A	-0.531179	6.85827	0.0298756	0.563616
ENSG00000197771	MCMBP	-0.554125	6.70147	0.0299143	0.563616
ENSG00000128274	A4GALT	0.579567	5.89918	0.0299213	0.563616
ENSG00000267680	ZNF224	1.87379	3.28694	0.0299814	0.563616
ENSG00000160209	PDXK	-0.688399	6.39786	0.0300045	0.563616
ENSG00000115884	SDC1	-0.68945	6.15085	0.0300895	0.564351
ENSG00000118557	PMFBP1	2.01405	2.79629	0.0302407	0.565027
ENSG00000133110	POSTN	1.87281	2.84062	0.030275	0.565027
ENSG00000143061	IGSF3	-1.27497	4.33525	0.0303058	0.565027
ENSG00000165406	2008-03-01	1.96028	2.55922	0.0303642	0.565027
ENSG00000227751	AC004824.1	-2.28356	3.14094	0.0305411	0.565027
ENSG00000167378	IRGQ	-1.29848	4.43072	0.0305558	0.565027
ENSG00000234420	ZNF37BP	1.66163	3.09894	0.0305765	0.565027
ENSG00000008394	MGST1	-0.548526	7.3077	0.0305847	0.565027
ENSG00000100591	AHSA1	-0.748715	5.94568	0.0306077	0.565027
ENSG00000090520	DNAJB11	-0.682805	5.85273	0.0306253	0.565027
ENSG00000187391	MAGI2	1.12633	4.30709	0.0306737	0.565027
ENSG00000186272	ZNF17	2.21776	2.16723	0.0306775	0.565027
ENSG00000163517	HDAC11	1.69443	2.78422	0.0307353	0.565244
ENSG00000001629	ANKIB1	-1.34679	4.90046	0.0307997	0.565583
ENSG00000072310	SREBF1	-0.740028	6.21599	0.031027	0.566347
ENSG00000162636	FAM102B	-1.01584	4.72292	0.0310578	0.566347
ENSG00000105298	CACTIN	-1.52596	3.86882	0.0310695	0.566347
ENSG00000150593	PDCD4	0.861824	5.28139	0.0311034	0.566347
ENSG00000167081	PBX3	0.470166	6.83207	0.0311774	0.566347
ENSG00000168993	CPLX1	-2.11237	3.50792	0.0312094	0.566347
ENSG00000095380	NANS	-0.554359	6.6902	0.0312215	0.566347
ENSG00000258317	AC034102.6	-6.01715	1.8736	0.0312674	0.566347
ENSG00000157103	SLC6A1	1.69285	3.21007	0.0312819	0.566347
ENSG00000114423	CBLB	1.78901	3.06257	0.0313965	0.566347
ENSG00000104824	HNRNPL	-0.482352	7.36158	0.0314662	0.566347
ENSG00000156172	C8orf37	2.45299	1.99912	0.0314961	0.566347
ENSG00000111341	MGP	-3.5754	2.08214	0.0315185	0.566347
ENSG00000131467	PSME3	-0.494906	6.92696	0.0315326	0.566347
ENSG00000189159	JPT1	-0.34629	9.11248	0.031621	0.566347
ENSG00000108187	PBLD	-3.47379	2.48506	0.0316389	0.566347
ENSG00000245937	LINC01184	-1.26858	4.72317	0.0316988	0.566347
ENSG00000165512	ZNF22	-0.722085	5.9427	0.031736	0.566347
ENSG00000196705	ZNF431	1.34975	4.08915	0.0317463	0.566347
ENSG00000154518	ATP5G3	-0.325427	10.0045	0.0318779	0.566347
ENSG00000163950	SLBP	-0.538987	6.85096	0.0319054	0.566347
ENSG00000124831	LRRFIP1	0.571718	6.28941	0.0319088	0.566347
ENSG00000163728	TTC14	1.37972	3.98517	0.031986	0.566347
ENSG00000243244	STON1	1.3591	3.93916	0.032056	0.566347
ENSG00000271147	ARMCX5-GPRASP2	-3.89539	2.45856	0.0321119	0.566347
ENSG00000111199	TRPV4	-5.42971	1.4395	0.0321636	0.566347
ENSG00000272688	AP005329.3	-5.47176	1.49784	0.0321648	0.566347
ENSG00000145494	NDUFS6	-0.407061	8.00663	0.0321723	0.566347
ENSG00000120008	WDR11	1.35541	4.02663	0.0322083	0.566347
ENSG00000150625	GPM6A	0.408146	7.43136	0.0322244	0.566347
ENSG00000272054	AC007390.2	2.41509	1.86833	0.0323152	0.567132
ENSG00000136997	MYC	0.282402	10.1544	0.0323625	0.567151
ENSG00000116285	ERRFI1	-1.03605	4.91593	0.0324714	0.567525
ENSG00000073350	LLGL2	2.11428	1.68225	0.0324762	0.567525
ENSG00000124155	PIGT	0.400229	7.64315	0.0325683	0.568326
ENSG00000099810	MTAP	-0.597391	6.63839	0.0326736	0.568808
ENSG00000071655	MBD3	0.488659	6.85195	0.0326885	0.568808
ENSG00000088205	DDX18	-0.530821	7.2879	0.032979	0.572555
ENSG00000267058	AC006213.2	-5.7074	1.69141	0.0329971	0.572555
ENSG00000113851	CRBN	1.14948	4.24534	0.0331532	0.572785
ENSG00000038274	MAT2B	0.740445	5.70789	0.0331661	0.572785
ENSG00000121207	LRAT	-5.79475	1.7127	0.0332309	0.572785
ENSG00000142227	EMP3	-0.366627	8.12944	0.0332332	0.572785
ENSG00000164329	PAPD4	-1.73441	4.13302	0.0332435	0.572785
ENSG00000132424	PNISR	0.735626	5.86721	0.0333565	0.572966
ENSG00000137601	NEK1	2.19242	1.94737	0.0334416	0.572966
ENSG00000142875	PRKACB	0.67356	5.7452	0.0334857	0.572966
ENSG00000279148	AC126474.1	-5.44653	1.45791	0.0334923	0.572966
ENSG00000154146	NRGN	0.927024	4.76423	0.0335721	0.572966
ENSG00000150477	KIAA1328	-3.21063	2.46782	0.0335748	0.572966
ENSG00000164296	TIGD6	-2.00393	3.31029	0.0335804	0.572966
ENSG00000134684	YARS	-0.473912	6.88513	0.0337441	0.573245
ENSG00000108064	TFAM	-0.775518	6.35233	0.0338082	0.573245
ENSG00000145592	RPL37	0.239586	12.9236	0.0338122	0.573245
ENSG00000178074	C2orf69	-0.97773	5.0716	0.0338365	0.573245
ENSG00000112414	ADGRG6	1.31178	4.08659	0.0338459	0.573245
ENSG00000186834	HEXIM1	-1.09828	5.2348	0.0338767	0.573245
ENSG00000141127	PRPSAP2	0.68682	5.99409	0.0340104	0.573441
ENSG00000196214	ZNF766	-1.6944	3.86221	0.0340373	0.573441
ENSG00000144381	HSPD1	-0.373782	8.69427	0.0340697	0.573441
ENSG00000170043	TRAPPC1	-0.820943	5.47294	0.034075	0.573441
ENSG00000171302	CANT1	-0.871826	5.19624	0.0342272	0.574374
ENSG00000129932	DOHH	-1.29184	4.18471	0.0342276	0.574374
ENSG00000161981	SNRNP25	-0.610607	6.27082	0.0342708	0.574374
ENSG00000165525	NEMF	-1.1054	4.7789	0.0343943	0.574997
ENSG00000168439	STIP1	-0.490841	6.94582	0.0344015	0.574997
ENSG00000204524	ZNF805	2.85934	1.27869	0.0344566	0.575136
ENSG00000142534	RPS11	0.235775	12.9415	0.0346297	0.57724
ENSG00000163050	COQ8A	0.591823	5.94464	0.0346859	0.577394
ENSG00000133606	MKRN1	0.865905	4.65272	0.0347675	0.577969
ENSG00000182985	CADM1	0.460877	7.00749	0.0349472	0.579576
ENSG00000147421	HMBOX1	-1.99926	4.00681	0.0349756	0.579576
ENSG00000146223	RPL7L1	-0.557241	6.79768	0.0350432	0.579576
ENSG00000213963	AC019080.1	2.65015	1.57347	0.0350529	0.579576
ENSG00000183779	ZNF703	0.631559	5.83081	0.0351461	0.579584
ENSG00000040608	RTN4R	-0.863919	5.11135	0.0352342	0.579584
ENSG00000169813	HNRNPF	-0.33108	9.03255	0.0352706	0.579584
ENSG00000153317	ASAP1	0.502541	6.39051	0.0353846	0.579584
ENSG00000169871	TRIM56	1.40687	3.14666	0.0354094	0.579584
ENSG00000114023	FAM162A	-0.519739	8.37183	0.0354498	0.579584
ENSG00000170037	CNTROB	0.991931	4.19403	0.0354537	0.579584
ENSG00000254615	AC027031.2	-1.04174	5.11385	0.0354566	0.579584
ENSG00000132376	INPP5K	1.06019	4.01592	0.035478	0.579584
ENSG00000169375	SIN3A	0.879191	5.28574	0.0355943	0.580205
ENSG00000172172	MRPL13	-0.620251	6.65099	0.0356885	0.580205
ENSG00000136213	CHST12	0.948913	4.55999	0.0356986	0.580205
ENSG00000116544	DLGAP3	-4.33206	2.05577	0.0357049	0.580205
ENSG00000165119	HNRNPK	-0.313456	9.07998	0.0359196	0.581631
ENSG00000153048	CARHSP1	0.525879	5.97921	0.0360195	0.581631
ENSG00000132824	SERINC3	0.545097	6.64842	0.0360749	0.581631
ENSG00000140406	TLNRD1	-1.45639	4.46743	0.0360939	0.581631
ENSG00000108840	HDAC5	0.572286	6.12938	0.0361398	0.581631
ENSG00000125912	NCLN	-0.602485	6.42595	0.0362178	0.581631
ENSG00000197548	ATG7	-1.01053	4.97827	0.0362464	0.581631
ENSG00000138031	ADCY3	-0.706087	6.13105	0.0362575	0.581631
ENSG00000168496	FEN1	-0.539939	6.58996	0.0362605	0.581631
ENSG00000171853	TRAPPC12	-0.854307	5.41763	0.0363176	0.581631
ENSG00000254452	AP001107.2	-1.63763	3.72169	0.036337	0.581631
ENSG00000242259	C22orf39	-0.572228	6.58426	0.0364122	0.581631
ENSG00000272711	AC019069.1	-1.69497	3.71894	0.036433	0.581631
ENSG00000131778	CHD1L	0.681827	5.63537	0.0365268	0.581631
ENSG00000103415	HMOX2	-0.866451	4.98299	0.0365364	0.581631
ENSG00000257093	KIAA1147	-3.25403	2.91187	0.0366053	0.581631
ENSG00000112699	GMDS	-1.07172	4.64369	0.0366397	0.581631
ENSG00000185947	ZNF267	-1.92699	3.80923	0.0367206	0.581631
ENSG00000136868	SLC31A1	-0.69505	6.11503	0.0367371	0.581631
ENSG00000129657	SEC14L1	0.648813	5.84664	0.0368073	0.581631
ENSG00000160712	IL6R	-4.17253	2.48437	0.0368245	0.581631
ENSG00000128607	KLHDC10	1.00027	4.93584	0.0369159	0.581631
ENSG00000244701	AC004918.1	2.3437	2.07628	0.036926	0.581631
ENSG00000175193	PARL	-0.902949	5.32194	0.036929	0.581631
ENSG00000156050	FAM161B	1.64501	3.39301	0.0370563	0.58289
ENSG00000113369	ARRDC3	0.755331	6.19205	0.0371248	0.583221
ENSG00000099290	WASHC2A	1.38094	3.09273	0.0371838	0.583332
ENSG00000176700	SCAND2P	-2.11573	3.36322	0.0372269	0.583332
ENSG00000107897	ACBD5	0.875981	4.84655	0.0373073	0.583847
ENSG00000084731	KIF3C	1.02527	4.34555	0.0374179	0.584833
ENSG00000177822	AC098864.1	2.16985	2.24343	0.0376143	0.586177
ENSG00000172831	CES2	-1.41539	4.22696	0.0376151	0.586177
ENSG00000213315	AL122020.1	1.71117	2.36948	0.037647	0.586177
ENSG00000164543	STK17A	0.771191	5.40038	0.0379101	0.586984
ENSG00000109775	UFSP2	0.796096	4.90361	0.0379267	0.586984
ENSG00000235587	GAPDHP65	2.13302	1.9553	0.0379345	0.586984
ENSG00000214253	FIS1	0.48921	6.55363	0.0379699	0.586984
ENSG00000186184	POLR1D	0.3662	7.51993	0.0379986	0.586984
ENSG00000166024	R3HCC1L	-2.30914	2.88253	0.0380174	0.586984
ENSG00000235453	SMIM27	0.531351	6.1606	0.0380333	0.586984
ENSG00000160818	GPATCH4	-0.440206	7.34405	0.0383042	0.5899
ENSG00000159399	HK2	-0.744817	6.23825	0.0383183	0.5899
ENSG00000116237	ICMT	-0.546318	6.8192	0.038382	0.590142
ENSG00000108384	RAD51C	-0.493363	6.94161	0.0384612	0.59062
ENSG00000137142	IGFBPL1	-5.53892	1.53662	0.0386889	0.593375
ENSG00000279453	Z99129.4	-2.64333	3.31627	0.0388684	0.593381
ENSG00000259049	AL139317.3	-4.08114	2.31109	0.0388971	0.593381
ENSG00000105193	RPS16	0.234353	12.3507	0.0390027	0.593381
ENSG00000148290	SURF1	0.618841	6.19748	0.0390949	0.593381
ENSG00000108582	CPD	0.888587	5.16613	0.0391007	0.593381
ENSG00000057252	SOAT1	-0.699394	5.73639	0.0391989	0.593381
ENSG00000174173	TRMT10C	-0.656899	6.01035	0.0392102	0.593381
ENSG00000184840	TMED9	-0.581527	6.29242	0.0392842	0.593381
ENSG00000172725	CORO1B	-0.72545	6.04369	0.0393934	0.593381
ENSG00000164338	UTP15	-1.32468	4.30991	0.039461	0.593381
ENSG00000133818	RRAS2	-3.52219	2.15771	0.0394856	0.593381
ENSG00000228834	AL445189.2	-3.14769	2.62332	0.0395104	0.593381
ENSG00000177301	KCNA2	1.31977	3.48275	0.0395559	0.593381
ENSG00000198734	F5	-2.04134	3.61056	0.0395908	0.593381
ENSG00000131269	ABCB7	1.46588	3.89415	0.0396074	0.593381
ENSG00000119185	ITGB1BP1	-0.516678	7.19105	0.0396139	0.593381
ENSG00000156599	ZDHHC5	0.903902	4.63577	0.0396287	0.593381
ENSG00000072274	TFRC	-0.651323	6.45466	0.0396875	0.593381
ENSG00000154114	TBCEL	1.59257	2.77479	0.0397484	0.593381
ENSG00000125520	SLC2A4RG	-0.650533	6.04899	0.0398616	0.593381
ENSG00000131061	ZNF341	1.99003	1.86295	0.0398775	0.593381
ENSG00000175215	CTDSP2	0.645048	5.94613	0.0398868	0.593381
ENSG00000175224	ATG13	0.816778	5.12041	0.0399006	0.593381
ENSG00000108829	LRRC59	-0.411887	7.90413	0.0399655	0.593381
ENSG00000173436	MINOS1	-0.425098	7.76124	0.0400091	0.593381
ENSG00000206527	HACD2	-0.888647	5.93586	0.0400284	0.593381
ENSG00000250327	RPSAP70	2.48888	1.45705	0.0400649	0.593381
ENSG00000182093	WRB	0.711164	5.3154	0.0401359	0.593381
ENSG00000104549	SQLE	-0.524161	7.33432	0.0401715	0.593381
ENSG00000126903	SLC10A3	-2.46905	2.76212	0.040201	0.593381
ENSG00000031691	CENPQ	1.0491	4.53873	0.0402259	0.593381
ENSG00000145675	PIK3R1	1.16444	3.92206	0.0404015	0.593381
ENSG00000168175	MAPK1IP1L	-0.507983	6.81803	0.0404708	0.593381
ENSG00000171700	RGS19	-0.563863	6.31882	0.0404794	0.593381
ENSG00000159915	ZNF233	2.11871	1.85233	0.0404907	0.593381
ENSG00000283103	AC010642.2	-0.995371	4.7483	0.0406606	0.593381
ENSG00000185946	RNPC3	-2.64216	3.05985	0.0408468	0.593381
ENSG00000272844	AC074044.1	-5.65676	1.62539	0.0408726	0.593381
ENSG00000197093	GAL3ST4	-2.22228	3.00216	0.0409202	0.593381
ENSG00000196642	RABL6	-0.440498	7.21178	0.0409527	0.593381
ENSG00000139318	DUSP6	0.540982	6.84649	0.0409744	0.593381
ENSG00000167778	SPRYD3	-2.70658	2.30301	0.0409747	0.593381
ENSG00000142208	AKT1	-0.632204	6.50749	0.0411028	0.593381
ENSG00000117593	DARS2	-0.649079	5.95233	0.0411156	0.593381
ENSG00000059378	PARP12	1.52292	2.91308	0.0412106	0.593381
ENSG00000280123	AC023632.6	-4.58905	2.19761	0.0412465	0.593381
ENSG00000173406	DAB1	0.857832	5.12155	0.0412593	0.593381
ENSG00000055211	GINM1	0.745989	5.14965	0.0413155	0.593381
ENSG00000170915	PAQR8	0.966384	4.35342	0.041329	0.593381
ENSG00000101639	CEP192	1.16644	4.61376	0.0413599	0.593381
ENSG00000256053	APOPT1	0.851046	4.84984	0.0413763	0.593381
ENSG00000137876	RSL24D1	0.325054	8.39127	0.0414303	0.593381
ENSG00000183077	AFMID	-1.78331	3.36721	0.0414976	0.593381
ENSG00000090238	YPEL3	1.82949	2.56888	0.0415525	0.593381
ENSG00000280088	AC126474.2	1.45781	3.73663	0.0415604	0.593381
ENSG00000106609	TMEM248	-0.518694	6.61779	0.0415953	0.593381
ENSG00000160117	ANKLE1	-2.44288	2.76725	0.0416485	0.593381
ENSG00000275464	FP565260.1	-1.83002	2.99525	0.0416526	0.593381
ENSG00000119900	OGFRL1	-1.62169	4.29932	0.0416626	0.593381
ENSG00000129055	ANAPC13	-0.506882	6.82305	0.0416752	0.593381
ENSG00000007255	TRAPPC6A	1.09489	3.90056	0.0416907	0.593381
ENSG00000127527	EPS15L1	0.867331	4.9927	0.0417266	0.593381
ENSG00000067840	PDZD4	-2.40197	2.72019	0.0417961	0.593381
ENSG00000184232	OAF	-0.533098	6.39474	0.041937	0.593381
ENSG00000113318	MSH3	1.89696	2.67891	0.0419745	0.593381
ENSG00000196632	WNK3	-3.02595	2.79142	0.0419886	0.593381
ENSG00000179604	CDC42EP4	1.14376	4.24063	0.0420174	0.593381
ENSG00000100234	TIMP3	-0.764328	5.76325	0.0420766	0.593381
ENSG00000115827	DCAF17	-2.54136	2.95042	0.0421331	0.593381
ENSG00000103044	HAS3	-1.93826	3.48731	0.0422218	0.593381
ENSG00000160124	CCDC58	-0.6614	5.87943	0.0425286	0.593381
ENSG00000103653	CSK	-0.425439	7.5541	0.0425573	0.593381
ENSG00000101203	COL20A1	0.456736	6.78517	0.0425891	0.593381
ENSG00000143919	CAMKMT	1.62593	2.8558	0.0425994	0.593381
ENSG00000149262	INTS4	-0.810408	5.19478	0.042673	0.593381
ENSG00000171368	TPPP	1.32426	3.69648	0.0426738	0.593381
ENSG00000273314	AC005229.4	-3.26728	1.96984	0.042699	0.593381
ENSG00000246334	PRR7-AS1	-3.54977	2.01186	0.042848	0.593381
ENSG00000178425	NT5DC1	1.02517	4.55583	0.0428984	0.593381
ENSG00000168268	NT5DC2	-0.448059	7.30519	0.0429699	0.593381
ENSG00000236552	RPL13AP5	-2.28087	2.75453	0.0429793	0.593381
ENSG00000125944	HNRNPR	0.387923	7.81752	0.0430496	0.593381
ENSG00000148180	GSN	-0.438664	7.68457	0.0430592	0.593381
ENSG00000186166	CCDC84	1.42272	3.83984	0.043063	0.593381
ENSG00000066427	ATXN3	1.32167	3.76717	0.0430673	0.593381
ENSG00000265840	AC010761.5	0.79531	4.8645	0.0431268	0.593381
ENSG00000267160	AC091152.2	-5.57665	1.57206	0.0431738	0.593381
ENSG00000186868	MAPT	0.657742	5.61939	0.0431888	0.593381
ENSG00000122557	HERPUD2	0.938518	4.87155	0.0431987	0.593381
ENSG00000104976	SNAPC2	0.763385	5.00026	0.0432978	0.593381
ENSG00000141542	RAB40B	1.6725	3.0096	0.0433523	0.593381
ENSG00000112186	CAP2	0.727361	5.46694	0.0433672	0.593381
ENSG00000165795	NDRG2	0.804024	4.9963	0.0434196	0.593381
ENSG00000112144	ICK	0.709097	5.17588	0.0434199	0.593381
ENSG00000163162	RNF149	0.74533	5.21211	0.0434446	0.593381
ENSG00000122644	ARL4A	-1.62584	3.73663	0.0435213	0.593381
ENSG00000164002	EXO5	-1.66895	3.85154	0.0435313	0.593381
ENSG00000058056	USP13	0.565176	5.94412	0.0435362	0.593381
ENSG00000137845	ADAM10	-0.651505	6.18104	0.0435846	0.593381
ENSG00000099956	SMARCB1	0.408453	7.56256	0.0435921	0.593381
ENSG00000092871	RFFL	-1.12542	4.5971	0.04361	0.593381
ENSG00000132781	MUTYH	1.03958	4.14196	0.0436161	0.593381
ENSG00000246898	LINC00920	1.74818	2.75115	0.0437436	0.594459
ENSG00000125650	PSPN	-2.87663	2.35834	0.0438452	0.59518
ENSG00000167526	RPL13	0.234238	11.4718	0.0440558	0.595611
ENSG00000250186	AC091180.3	-0.560458	6.20263	0.0440576	0.595611
ENSG00000154589	LY96	-5.88567	1.74655	0.0440651	0.595611
ENSG00000275532	AC006449.2	-5.19017	1.31176	0.0441081	0.595611
ENSG00000112033	PPARD	-2.53301	2.56808	0.0441479	0.595611
ENSG00000165030	NFIL3	-1.00861	5.4423	0.0442108	0.595611
ENSG00000127415	IDUA	2.29236	2.2139	0.0442246	0.595611
ENSG00000204852	TCTN1	0.624006	5.9523	0.0442648	0.595611
ENSG00000166501	PRKCB	-4.63364	2.08199	0.0443354	0.595909
ENSG00000185305	ARL15	-3.26137	2.49029	0.0444736	0.597013
ENSG00000122386	ZNF205	1.55991	2.72495	0.0445525	0.597013
ENSG00000185684	EP400NL	-1.50291	3.93801	0.0446358	0.597013
ENSG00000089157	RPLP0	0.253486	11.2074	0.0447206	0.597013
ENSG00000167671	UBXN6	0.597007	5.9421	0.0447405	0.597013
ENSG00000048740	CELF2	-0.467529	7.27913	0.0447498	0.597013
ENSG00000071967	CYBRD1	0.989416	4.82049	0.0447578	0.597013
ENSG00000144597	EAF1	-1.4175	4.35661	0.0448401	0.597462
ENSG00000100473	COCH	-0.477676	7.23139	0.0451867	0.601428
ENSG00000104953	TLE6	1.73017	2.68677	0.0452429	0.601525
ENSG00000164898	FMC1	0.70744	5.09778	0.0452942	0.601556
ENSG00000236924	AL162411.1	-2.07935	3.38184	0.0453944	0.602236
ENSG00000114405	C3orf14	-0.79321	5.36566	0.0458071	0.607055
ENSG00000133101	CCNA1	1.77794	2.42759	0.0459398	0.608158
ENSG00000281468	AC006504.8	1.97894	1.44133	0.0461236	0.609833
ENSG00000066777	ARFGEF1	1.17218	3.9976	0.0461656	0.609833
ENSG00000147475	ERLIN2	0.847395	5.37594	0.0463985	0.612251
ENSG00000058668	ATP2B4	-1.13874	4.73162	0.0464713	0.612553
ENSG00000175322	ZNF519	1.56819	3.17034	0.0467453	0.614179
ENSG00000104343	UBE2W	1.11335	4.2711	0.0469223	0.614179
ENSG00000142541	RPL13A	0.264578	10.0368	0.0469487	0.614179
ENSG00000120913	PDLIM2	-1.26258	4.31269	0.0469952	0.614179
ENSG00000198231	DDX42	0.637696	6.0249	0.0470217	0.614179
ENSG00000109066	TMEM104	-1.30765	4.23972	0.0470319	0.614179
ENSG00000100504	PYGL	0.485898	6.53806	0.047035	0.614179
ENSG00000151322	NPAS3	-1.22191	4.62408	0.0470508	0.614179
ENSG00000187605	TET3	-1.98558	3.73058	0.0471284	0.614179
ENSG00000167244	IGF2	-2.01207	3.21698	0.0471465	0.614179
ENSG00000035115	SH3YL1	-1.42286	4.02873	0.0471706	0.614179
ENSG00000137710	RDX	-0.545789	6.63171	0.0472074	0.614179
ENSG00000273489	AC008264.2	2.24516	1.45196	0.0472445	0.614179
ENSG00000113356	POLR3G	-0.723896	5.79409	0.0473968	0.615204
ENSG00000063046	EIF4B	0.383026	7.32081	0.0474488	0.615204
ENSG00000166912	MTMR10	0.871644	4.68719	0.0474749	0.615204
ENSG00000268129	AC026304.1	2.09489	1.72166	0.0475237	0.615204
ENSG00000215883	CYB5RL	1.5976	2.78027	0.0476779	0.61553
ENSG00000230583	GTF2IRD1P1	1.86543	2.74041	0.0477921	0.61553
ENSG00000177192	PUS1	-0.655357	5.74945	0.0477925	0.61553
ENSG00000188215	DCUN1D3	1.42115	3.14599	0.0478242	0.61553
ENSG00000171320	ESCO2	-0.956802	5.11633	0.0478466	0.61553
ENSG00000136044	APPL2	-2.22694	3.19282	0.0478495	0.61553
ENSG00000074356	NCBP3	1.13589	4.55768	0.0485612	0.623357
ENSG00000177463	NR2C2	1.17669	4.0903	0.0486091	0.623357
ENSG00000184056	VPS33B	1.12938	3.79078	0.0486156	0.623357
ENSG00000197798	FAM118B	-1.51471	3.92137	0.0486609	0.623357
ENSG00000159433	STARD9	1.98539	2.20721	0.0487307	0.623601
ENSG00000170471	RALGAPB	-1.02645	4.76201	0.0487931	0.623749
ENSG00000228192	AL512353.1	-4.87117	1.12685	0.0489638	0.624637
ENSG00000163378	EOGT	1.52317	2.85479	0.0490437	0.624637
ENSG00000148943	LIN7C	-0.775718	5.79237	0.0490619	0.624637
ENSG00000120860	WASHC3	0.854986	5.02768	0.0490772	0.624637
ENSG00000146676	PURB	-0.884741	5.55965	0.0491622	0.624637
ENSG00000114316	USP4	-1.7095	3.69563	0.0491712	0.624637
ENSG00000206562	METTL6	-2.31669	3.05973	0.0492185	0.624637
ENSG00000166224	SGPL1	0.753605	5.54876	0.0494068	0.62563
ENSG00000116030	SUMO1	-0.551496	6.52451	0.0494643	0.62563
ENSG00000204564	C6orf136	1.06059	4.01894	0.049546	0.62563
ENSG00000106701	FSD1L	1.50306	3.39381	0.0495687	0.62563
ENSG00000163608	NEPRO	0.753082	4.91019	0.0496509	0.62563
ENSG00000160336	ZNF761	1.66513	2.74102	0.0497249	0.62563
ENSG00000181638	ZFP41	-2.71199	2.46765	0.0497477	0.62563
ENSG00000232445	AC006329.1	-3.5439	2.17904	0.0498069	0.62563
ENSG00000164163	ABCE1	-0.762836	6.28526	0.0498145	0.62563
ENSG00000131263	RLIM	-1.08845	4.75473	0.0498543	0.62563
ENSG00000132294	EFR3A	1.31684	3.67024	0.0498568	0.62563
ENSG00000177200	CHD9	0.775778	5.53271	0.050037	0.627249
ENSG00000145730	PAM	0.759414	5.63111	0.0501733	0.627916
ENSG00000105671	DDX49	0.497688	6.21645	0.0502115	0.627916
ENSG00000133422	MORC2	0.711707	5.08252	0.0502435	0.627916
ENSG00000176401	EID2B	-1.58264	3.99695	0.0503461	0.628293
ENSG00000066248	NGEF	1.51126	3.44426	0.0504027	0.628293
ENSG00000163319	MRPS18C	-0.948153	5.11766	0.0505959	0.628293
ENSG00000163704	PRRT3	1.7706	2.1945	0.0505976	0.628293
ENSG00000180596	HIST1H2BC	2.19955	2.52947	0.050672	0.628293
ENSG00000144559	TAMM41	-1.0839	4.54296	0.0507944	0.628293
ENSG00000205129	C4orf47	-5.37124	1.38995	0.0508101	0.628293
ENSG00000152102	FAM168B	-0.471762	7.08393	0.0508491	0.628293
ENSG00000123358	NR4A1	0.410859	6.85329	0.0508529	0.628293
ENSG00000163565	IFI16	0.710333	5.67589	0.0508566	0.628293
ENSG00000108654	DDX5	-0.302271	9.43059	0.0508688	0.628293
ENSG00000197728	RPS26	-1.93369	3.28031	0.0508874	0.628293
ENSG00000083814	ZNF671	1.91481	2.44768	0.0511487	0.630886
ENSG00000273375	AC055764.2	-5.74023	1.67419	0.0513515	0.63171
ENSG00000149313	AASDHPPT	0.47171	6.92033	0.0513902	0.63171
ENSG00000086065	CHMP5	-0.399933	7.28083	0.0514204	0.63171
ENSG00000181350	LRRC75A	0.309298	8.86778	0.0514212	0.63171
ENSG00000082068	WDR70	0.915542	4.70556	0.0515432	0.632111
ENSG00000166479	TMX3	0.822755	5.36364	0.0515568	0.632111
ENSG00000135838	NPL	1.81342	2.69653	0.0516649	0.632711
ENSG00000115163	CENPA	-0.556659	6.33506	0.0517087	0.632711
ENSG00000131732	ZCCHC9	-1.04869	4.69732	0.0519065	0.633537
ENSG00000186026	ZNF284	1.6607	2.09047	0.0519198	0.633537
ENSG00000083642	PDS5B	0.727338	5.47777	0.0519601	0.633537
ENSG00000154719	MRPL39	-0.559818	6.49246	0.0520232	0.633537
ENSG00000078018	MAP2	0.32099	8.20796	0.0521141	0.633537
ENSG00000163932	PRKCD	0.722575	4.95219	0.0521298	0.633537
ENSG00000139624	CERS5	-1.04924	4.26643	0.0521372	0.633537
ENSG00000149136	SSRP1	0.38797	7.39542	0.0523475	0.633563
ENSG00000178445	GLDC	-0.86388	5.24108	0.0523518	0.633563
ENSG00000237441	RGL2	-0.945018	5.12644	0.052386	0.633563
ENSG00000180953	ST20	0.792492	4.97298	0.0524754	0.633563
ENSG00000152894	PTPRK	-1.07276	4.70455	0.0524936	0.633563
ENSG00000103199	ZNF500	1.49311	3.0288	0.0525024	0.633563
ENSG00000111252	SH2B3	-1.11119	4.56498	0.0525389	0.633563
ENSG00000139496	NUP58	-0.880625	5.50742	0.052552	0.633563
ENSG00000132326	PER2	1.43812	3.40363	0.052628	0.633816
ENSG00000143442	POGZ	0.656773	5.75565	0.0526821	0.633816
ENSG00000196436	NPIPB15	2.58702	1.37446	0.0527277	0.633816
ENSG00000279009	AC005943.2	2.14002	2.32749	0.05294	0.635746
ENSG00000130413	STK33	-4.39054	1.91613	0.0531465	0.636122
ENSG00000123352	SPATS2	0.761551	4.85439	0.0531525	0.636122
ENSG00000099797	TECR	-2.96717	2.50291	0.0531972	0.636122
ENSG00000084652	TXLNA	0.746907	5.16629	0.0532311	0.636122
ENSG00000164117	FBXO8	1.33626	3.71945	0.0532462	0.636122
ENSG00000047315	POLR2B	-0.600864	6.19455	0.0533385	0.636122
ENSG00000100483	VCPKMT	-2.70842	2.73226	0.0534246	0.636122
ENSG00000139910	NOVA1	-0.564385	6.19389	0.0534371	0.636122
ENSG00000134901	KDELC1	-1.39768	3.84888	0.0535244	0.636122
ENSG00000179886	TIGD5	-0.952884	4.90605	0.0536699	0.636122
ENSG00000188659	SAXO2	2.10608	1.79046	0.0537297	0.636122
ENSG00000074695	LMAN1	-0.449567	6.73473	0.0537318	0.636122
ENSG00000180479	ZNF571	-3.21008	2.0813	0.0537888	0.636122
ENSG00000169884	WNT10B	-1.62978	3.91179	0.0539155	0.636122
ENSG00000103966	EHD4	-0.399321	7.74516	0.0539734	0.636122
ENSG00000213058	AL365357.1	0.441862	7.02898	0.054009	0.636122
ENSG00000229587	AL158825.2	-5.53897	1.564	0.0540096	0.636122
ENSG00000136021	SCYL2	0.767778	4.88684	0.0541061	0.636122
ENSG00000105287	PRKD2	-1.53921	3.62303	0.0541977	0.636122
ENSG00000154781	CCDC174	1.07273	4.58513	0.0542195	0.636122
ENSG00000174483	BBS1	2.39896	1.74253	0.0542441	0.636122
ENSG00000156453	PCDH1	0.797782	4.86806	0.054274	0.636122
ENSG00000051009	FAM160A2	1.46959	2.98885	0.054363	0.636122
ENSG00000008441	NFIX	-1.20257	4.23396	0.0543722	0.636122
ENSG00000119403	PHF19	0.310401	8.38243	0.0544061	0.636122
ENSG00000157150	TIMP4	0.651432	5.41503	0.0544748	0.636122
ENSG00000263513	FAM72C	2.16317	2.35068	0.0545588	0.636122
ENSG00000153214	TMEM87B	-3.41421	2.75119	0.0545993	0.636122
ENSG00000155903	RASA2	-1.73255	3.49693	0.0546167	0.636122
ENSG00000198440	ZNF583	-2.58849	2.78183	0.0546344	0.636122
ENSG00000158163	DZIP1L	1.76729	2.07077	0.0546581	0.636122
ENSG00000041988	THAP3	0.772351	4.9581	0.0546676	0.636122
ENSG00000104112	SCG3	0.708064	5.50126	0.0547001	0.636122
ENSG00000104967	NOVA2	-2.58154	2.67779	0.054815	0.636122
ENSG00000154845	PPP4R1	0.85725	4.75114	0.0548323	0.636122
ENSG00000059122	FLYWCH1	1.13069	3.69359	0.0549304	0.636122
ENSG00000179241	LDLRAD3	0.540059	6.14891	0.0549635	0.636122
ENSG00000127507	ADGRE2	-2.90167	2.52317	0.0550473	0.636122
ENSG00000267041	ZNF850	-2.07193	2.76306	0.0550611	0.636122
ENSG00000000457	SCYL3	-1.18209	4.49785	0.0551762	0.636122
ENSG00000100906	NFKBIA	0.891715	4.50797	0.0551897	0.636122
ENSG00000138085	ATRAID	0.389216	7.17475	0.0552646	0.636122
ENSG00000160216	AGPAT3	-0.669502	5.88003	0.0553007	0.636122
ENSG00000104886	PLEKHJ1	0.630467	5.54953	0.0553268	0.636122
ENSG00000137207	YIPF3	0.483398	6.17602	0.0554711	0.636122
ENSG00000114279	FGF12	0.627001	5.59813	0.0555741	0.636122
ENSG00000057704	TMCC3	2.19202	1.54016	0.0556216	0.636122
ENSG00000102900	NUP93	0.40506	7.04292	0.0556523	0.636122
ENSG00000182963	GJC1	-1.42168	4.05448	0.0556552	0.636122
ENSG00000188573	FBLL1	-2.26847	2.85131	0.0556819	0.636122
ENSG00000269556	TMEM185A	2.20373	1.99431	0.0557186	0.636122
ENSG00000177700	POLR2L	-0.51633	6.2871	0.0557556	0.636122
ENSG00000122884	P4HA1	-0.667299	6.03859	0.0557617	0.636122
ENSG00000116649	SRM	-0.345537	8.48563	0.0558023	0.636122
ENSG00000198805	PNP	-0.431707	7.53055	0.0558192	0.636122
ENSG00000152782	PANK1	1.17164	3.74264	0.0558962	0.636409
ENSG00000162174	ASRGL1	-0.866587	5.05495	0.0559515	0.636448
ENSG00000140988	RPS2	0.230302	10.5614	0.0560861	0.637389
ENSG00000156968	MPV17L	-1.1489	4.55796	0.0561936	0.638021
ENSG00000147457	CHMP7	0.595007	5.71018	0.0562621	0.638209
ENSG00000152413	HOMER1	0.769198	5.13768	0.0564123	0.639008
ENSG00000148926	ADM	-1.34612	4.74748	0.0564366	0.639008
ENSG00000149380	P4HA3	1.98342	2.01076	0.0565488	0.639688
ENSG00000110328	GALNT18	-0.827859	5.09494	0.0569172	0.642693
ENSG00000101367	MAPRE1	-0.390707	7.53527	0.056919	0.642693
ENSG00000225642	SNRPEP5	-3.73077	2.26128	0.0570024	0.643044
ENSG00000106070	GRB10	-0.722285	5.58564	0.057213	0.644827
ENSG00000089248	ERP29	0.365245	6.9661	0.0578057	0.650911
ENSG00000158747	NBL1	-0.84631	5.1583	0.0578924	0.65129
ENSG00000117411	B4GALT2	-0.521341	6.54061	0.0579589	0.651441
ENSG00000188636	RTL6	0.500799	6.05918	0.0580529	0.651901
ENSG00000157954	WIPI2	0.623147	5.64574	0.0582841	0.653317
ENSG00000183036	PCP4	1.51191	2.32334	0.0582854	0.653317
ENSG00000144580	CNOT9	-0.571545	6.32267	0.0584371	0.653811
ENSG00000230734	RPL10P3	0.37089	6.93578	0.0584412	0.653811
ENSG00000121022	COPS5	-0.726327	5.87893	0.0585105	0.653811
ENSG00000178585	CTNNBIP1	-0.459615	6.85672	0.0585423	0.653811
ENSG00000171262	FAM98B	-0.515232	6.78997	0.0587724	0.654688
ENSG00000121413	ZSCAN18	1.08752	3.85555	0.0588544	0.654688
ENSG00000105971	CAV2	0.939577	4.58424	0.0589088	0.654688
ENSG00000132003	ZSWIM4	1.70934	2.54022	0.0590346	0.654688
ENSG00000230551	AC021078.1	-2.37392	2.84438	0.059038	0.654688
ENSG00000060982	BCAT1	-0.359227	8.2202	0.0590745	0.654688
ENSG00000131584	ACAP3	0.529321	6.09571	0.0591281	0.654688
ENSG00000183718	TRIM52	-2.80678	2.59474	0.0591695	0.654688
ENSG00000248508	SRP14-AS1	1.54558	2.7566	0.0592728	0.654688
ENSG00000119522	DENND1A	-0.940587	4.98057	0.0593204	0.654688
ENSG00000163017	ACTG2	-3.52591	1.8726	0.0594493	0.654688
ENSG00000141378	PTRH2	-0.624693	6.00475	0.0594674	0.654688
ENSG00000145246	ATP10D	-2.21223	2.94924	0.0594776	0.654688
ENSG00000145423	SFRP2	0.582853	5.79314	0.0595099	0.654688
ENSG00000204525	HLA-C	0.350488	7.72418	0.0595378	0.654688
ENSG00000047932	GOPC	-0.882446	5.04296	0.0595404	0.654688
ENSG00000155008	APOOL	1.01786	4.36259	0.0595559	0.654688
ENSG00000210082	MT-RNR2	0.267647	14.0961	0.0595801	0.654688
ENSG00000174276	ZNHIT2	-1.17401	4.21967	0.059812	0.656243
ENSG00000137338	PGBD1	-2.60404	2.56653	0.0598827	0.656243
ENSG00000122484	RPAP2	-1.27257	4.3373	0.059947	0.656243
ENSG00000169247	SH3TC2	1.63236	2.98699	0.060117	0.656243
ENSG00000205309	NT5M	-1.06894	4.4661	0.0601945	0.656243
ENSG00000175155	YPEL2	1.35142	3.43521	0.0602391	0.656243
ENSG00000255248	MIR100HG	-1.13313	4.44137	0.0602488	0.656243
ENSG00000241399	CD302	-2.35527	2.73249	0.0602594	0.656243
ENSG00000117222	RBBP5	0.962179	4.46125	0.0603322	0.656243
ENSG00000184924	PTRHD1	0.393077	7.40419	0.0603868	0.656243
ENSG00000169062	UPF3A	0.991358	4.58861	0.0603955	0.656243
ENSG00000176994	SMCR8	0.783609	4.92917	0.0603998	0.656243
ENSG00000205220	PSMB10	-2.7105	3.08203	0.0604636	0.656243
ENSG00000054282	SDCCAG8	0.737501	4.89017	0.0604695	0.656243
ENSG00000234965	SHISA8	-2.50522	2.06333	0.0605886	0.656671
ENSG00000105270	CLIP3	1.06763	3.81156	0.0607132	0.656671
ENSG00000053501	USE1	0.622818	5.24813	0.0607916	0.656671
ENSG00000125878	TCF15	-0.83341	5.30554	0.060875	0.656671
ENSG00000278730	AC005332.9	-2.48034	2.68618	0.0608916	0.656671
ENSG00000165494	PCF11	0.644822	5.63555	0.0609116	0.656671
ENSG00000106689	LHX2	-0.903779	5.22753	0.0609165	0.656671
ENSG00000173226	IQCB1	-1.31444	4.38012	0.0610397	0.656671
ENSG00000137642	SORL1	-1.02057	4.72393	0.0610415	0.656671
ENSG00000164403	SHROOM1	1.87397	2.4092	0.0610586	0.656671
ENSG00000229989	MIR181A1HG	-5.25133	1.32646	0.0610969	0.656671
ENSG00000157510	AFAP1L1	-0.941448	4.68046	0.0611985	0.657189
ENSG00000272667	AC012306.2	2.26489	2.2824	0.0614056	0.658379
ENSG00000137804	NUSAP1	0.296399	8.26335	0.0614319	0.658379
ENSG00000162873	KLHDC8A	0.679298	5.1706	0.0614702	0.658379
ENSG00000113552	GNPDA1	-0.613644	6.22063	0.0615365	0.658515
ENSG00000128594	LRRC4	1.22846	3.28485	0.0617257	0.659965
ENSG00000168092	PAFAH1B2	-0.330654	7.63944	0.0623224	0.665208
ENSG00000113070	HBEGF	-3.34252	1.7794	0.0623709	0.665208
ENSG00000101057	MYBL2	-0.407097	7.09329	0.0624541	0.665208
ENSG00000100554	ATP6V1D	-1.01053	5.07614	0.0624779	0.665208
ENSG00000184304	PRKD1	1.67144	2.09929	0.0625458	0.665208
ENSG00000163840	DTX3L	1.34839	3.16268	0.0625618	0.665208
ENSG00000261879	AC087500.1	-2.29476	2.86688	0.0626187	0.665208
ENSG00000146373	RNF217	0.976687	4.34785	0.0627019	0.665208
ENSG00000134278	SPIRE1	-0.677961	5.51938	0.0627498	0.665208
ENSG00000146278	PNRC1	0.438731	6.57738	0.0628287	0.665208
ENSG00000188732	FAM221A	1.31846	3.63444	0.0628657	0.665208
ENSG00000065485	PDIA5	0.628602	5.92655	0.0628658	0.665208
ENSG00000108671	PSMD11	-0.373809	8.04528	0.0629692	0.665728
ENSG00000163597	SNHG16	-0.395076	7.45958	0.0631575	0.665885
ENSG00000125848	FLRT3	0.99789	4.1356	0.0631938	0.665885
ENSG00000119509	INVS	-1.61813	3.53214	0.0632588	0.665885
ENSG00000169217	CD2BP2	0.554703	5.93455	0.0632645	0.665885
ENSG00000196683	TOMM7	0.257126	9.71276	0.0633118	0.665885
ENSG00000175048	ZDHHC14	-1.45827	3.93503	0.0633407	0.665885
ENSG00000142856	ITGB3BP	0.589908	5.70402	0.0634219	0.665885
ENSG00000236144	TMEM147-AS1	1.5033	3.00067	0.0634699	0.665885
ENSG00000140993	TIGD7	1.67343	2.31185	0.0635364	0.665885
ENSG00000120696	KBTBD7	-1.007	4.57444	0.0636224	0.665885
ENSG00000099992	TBC1D10A	1.64956	3.04069	0.0636226	0.665885
ENSG00000104218	CSPP1	1.60514	3.01394	0.0636344	0.665885
ENSG00000173295	FAM86B3P	1.94793	1.69946	0.0638045	0.667096
ENSG00000100982	PCIF1	0.594808	5.90574	0.063873	0.667117
ENSG00000173145	NOC3L	0.76585	4.83218	0.0640823	0.667117
ENSG00000205302	SNX2	0.630898	5.3847	0.0641393	0.667117
ENSG00000227694	RPL23AP74	1.93406	2.33512	0.0641613	0.667117
ENSG00000128609	NDUFA5	0.649771	5.9469	0.064185	0.667117
ENSG00000257950	P2RX5-TAX1BP3	0.651755	5.21122	0.0642014	0.667117
ENSG00000119812	FAM98A	-0.632782	5.70419	0.0642619	0.667117
ENSG00000177600	RPLP2	0.211146	11.978	0.0643197	0.667117
ENSG00000266921	AC006213.1	-3.82982	1.58418	0.0643901	0.667117
ENSG00000255529	POLR2M	0.69466	5.32675	0.064392	0.667117
ENSG00000131871	SELENOS	0.457523	6.52671	0.0644181	0.667117
ENSG00000100239	PPP6R2	0.63878	5.71738	0.0644663	0.667117
ENSG00000226137	BAIAP2-AS1	-1.70627	3.59815	0.0645858	0.667117
ENSG00000281128	PTENP1-AS	1.54863	2.67708	0.0647581	0.667117
ENSG00000078319	PMS2P1	2.08565	2.5967	0.0647582	0.667117
ENSG00000138696	BMPR1B	1.37706	3.37583	0.0648327	0.667117
ENSG00000205084	TMEM231	1.01324	4.39399	0.0649274	0.667117
ENSG00000140479	PCSK6	-0.593781	5.87415	0.0649542	0.667117
ENSG00000174010	KLHL15	-2.96096	2.12173	0.0650277	0.667117
ENSG00000156030	ELMSAN1	-0.995909	4.69124	0.0650596	0.667117
ENSG00000130699	TAF4	1.01089	4.3187	0.0650712	0.667117
ENSG00000154734	ADAMTS1	-1.19736	4.25953	0.0651744	0.667117
ENSG00000140829	DHX38	0.574931	5.61322	0.0651975	0.667117
ENSG00000139437	TCHP	0.930309	4.26515	0.0652063	0.667117
ENSG00000067596	DHX8	0.795628	4.60527	0.0652384	0.667117
ENSG00000099899	TRMT2A	0.793541	4.87537	0.0653201	0.667117
ENSG00000110218	PANX1	-1.24928	4.25792	0.065351	0.667117
ENSG00000235501	AC105942.1	-3.24829	2.03075	0.0653631	0.667117
ENSG00000139625	MAP3K12	0.457861	6.18065	0.0653852	0.667117
ENSG00000115268	RPS15	0.221171	11.1222	0.0654356	0.667117
ENSG00000175063	UBE2C	0.289662	9.71578	0.0655233	0.667457
ENSG00000038427	VCAN	0.416313	7.24057	0.0657064	0.668257
ENSG00000280237	MIR4697HG	-1.82417	3.3191	0.0657105	0.668257
ENSG00000253633	AP002852.2	-4.28038	1.81453	0.0657681	0.668289
ENSG00000083845	RPS5	0.227976	11.1207	0.0660438	0.670319
ENSG00000171444	MCC	1.10961	3.79808	0.066077	0.670319
ENSG00000158089	GALNT14	-0.684556	5.38273	0.066161	0.670515
ENSG00000118260	CREB1	0.709537	5.73752	0.0662239	0.670515
ENSG00000264662	AC126365.2	-2.28761	3.09056	0.0662909	0.670515
ENSG00000186998	EMID1	-1.94707	3.00247	0.0663147	0.670515
ENSG00000161547	SRSF2	-0.315139	8.81471	0.0663958	0.670539
ENSG00000108256	NUFIP2	-0.659987	6.08046	0.0664262	0.670539
ENSG00000088888	MAVS	0.58341	5.50578	0.0666679	0.670583
ENSG00000256806	C17orf100	-1.89495	3.48023	0.0667001	0.670583
ENSG00000102103	PQBP1	0.44652	6.11845	0.0667424	0.670583
ENSG00000107779	BMPR1A	-1.24125	4.49448	0.0668571	0.670583
ENSG00000172586	CHCHD1	-0.435186	6.96592	0.0668826	0.670583
ENSG00000103043	VAC14	-0.982513	4.22478	0.0669342	0.670583
ENSG00000196365	LONP1	-0.438105	6.98951	0.0670394	0.670583
ENSG00000139112	GABARAPL1	1.12534	3.53848	0.0670725	0.670583
ENSG00000154370	TRIM11	-0.764624	5.13763	0.0671077	0.670583
ENSG00000107130	NCS1	-0.440033	6.70758	0.0672083	0.670583
ENSG00000049656	CLPTM1L	-0.36575	7.47857	0.0672425	0.670583
ENSG00000182685	BRICD5	1.34979	2.70927	0.0672788	0.670583
ENSG00000255561	FDXACB1	-1.7953	3.60107	0.0673205	0.670583
ENSG00000137414	FAM8A1	0.950447	3.99582	0.0674067	0.670583
ENSG00000270761	AL355353.1	1.932	1.66819	0.0674809	0.670583
ENSG00000129480	DTD2	-1.00959	4.6362	0.0674836	0.670583
ENSG00000136842	TMOD1	0.743797	5.06599	0.0675022	0.670583
ENSG00000097046	CDC7	-1.16215	4.49702	0.0675356	0.670583
ENSG00000100097	LGALS1	0.246867	11.2431	0.0675548	0.670583
ENSG00000158122	AAED1	0.533074	5.86276	0.0675794	0.670583
ENSG00000212163	SNORD91A	2.20606	2.53205	0.0676273	0.670583
ENSG00000196943	NOP9	-1.17986	4.23656	0.0676959	0.670583
ENSG00000117318	ID3	0.35037	7.67607	0.0677116	0.670583
ENSG00000167881	SRP68	-0.513169	6.62956	0.0677406	0.670583
ENSG00000163710	PCOLCE2	-1.29457	4.43235	0.0679093	0.671711
ENSG00000197959	DNM3	0.791326	5.12799	0.0679873	0.671927
ENSG00000114388	NPRL2	0.768787	5.17624	0.0680405	0.671927
ENSG00000015475	BID	-0.428508	6.98464	0.0681877	0.67284
ENSG00000070770	CSNK2A2	0.590632	5.74089	0.0682503	0.672918
ENSG00000135451	TROAP	0.492399	6.14166	0.0684601	0.674444
ENSG00000114626	ABTB1	1.67051	2.29652	0.0685444	0.674734
ENSG00000122218	COPA	0.292092	8.39592	0.0687618	0.675824
ENSG00000171806	METTL18	0.969153	4.37625	0.068817	0.675824
ENSG00000185608	MRPL40	-0.430977	7.10921	0.0688253	0.675824
ENSG00000056487	PHF21B	1.58787	3.2007	0.0688752	0.675824
ENSG00000164776	PHKG1	0.860603	4.78467	0.0689353	0.675874
ENSG00000240889	NDUFB2-AS1	1.31802	3.43935	0.0691093	0.676521
ENSG00000164610	RP9	0.784697	4.77128	0.0691227	0.676521
ENSG00000158373	HIST1H2BD	-4.3975	1.9259	0.0691665	0.676521
ENSG00000114857	NKTR	0.854448	4.5615	0.0693763	0.67721
ENSG00000154305	MIA3	0.717432	5.39491	0.069398	0.67721
ENSG00000065809	FAM107B	0.508677	6.45656	0.069437	0.67721
ENSG00000135829	DHX9	-0.31766	8.40951	0.0694574	0.67721
ENSG00000267100	ILF3-AS1	0.519184	6.02978	0.0696041	0.677683
ENSG00000227345	PARG	-1.47805	3.71335	0.0696185	0.677683
ENSG00000100888	CHD8	-0.689854	5.44444	0.0696962	0.677683
ENSG00000175893	ZDHHC21	-1.16345	4.4273	0.0697659	0.677683
ENSG00000174485	DENND4A	0.73971	4.91416	0.0697818	0.677683
ENSG00000182173	TSEN54	-1.15679	4.5151	0.0698436	0.677748
ENSG00000082258	CCNT2	-1.68151	3.84736	0.069929	0.678041
ENSG00000106080	FKBP14	-0.977301	4.77278	0.0702396	0.680143
ENSG00000162702	ZNF281	-0.624724	5.99646	0.0702566	0.680143
ENSG00000197958	RPL12	0.23199	10.7789	0.0703415	0.680149
ENSG00000100441	KHNYN	-0.943541	4.92339	0.0703678	0.680149
ENSG00000100335	MIEF1	-0.471974	6.6585	0.0704333	0.680189
ENSG00000215612	HMX1	-0.61632	5.67141	0.0704828	0.680189
ENSG00000187144	SPATA21	-2.82718	2.57249	0.0706777	0.681062
ENSG00000127481	UBR4	-1.95621	3.20466	0.0706841	0.681062
ENSG00000166971	AKTIP	-1.5669	3.55945	0.0708039	0.681682
ENSG00000130158	DOCK6	1.81554	1.95129	0.0710085	0.682506
ENSG00000140455	USP3	0.42862	6.73729	0.0710579	0.682506
ENSG00000128203	ASPHD2	1.12712	3.86459	0.0710957	0.682506
ENSG00000148600	CDHR1	-2.51579	2.13189	0.0711117	0.682506
ENSG00000137133	HINT2	0.385101	7.13972	0.0713016	0.683484
ENSG00000180787	ZFP3	1.18264	3.41717	0.0713249	0.683484
ENSG00000102226	USP11	0.576121	5.41152	0.0714844	0.684479
ENSG00000144455	SUMF1	1.01723	3.84175	0.0715845	0.684634
ENSG00000134333	LDHA	-1.0693	4.35001	0.0716121	0.684634
ENSG00000173812	EIF1	0.22985	10.3254	0.0717536	0.685453
ENSG00000214575	CPEB1	1.97972	2.10346	0.0719227	0.685817
ENSG00000166548	TK2	1.24566	3.46776	0.0719366	0.685817
ENSG00000079134	THOC1	-1.30979	4.38563	0.0719852	0.685817
ENSG00000147874	HAUS6	-0.982288	5.1201	0.072015	0.685817
ENSG00000138778	CENPE	0.603196	5.72893	0.0721457	0.686316
ENSG00000243927	MRPS6	-0.417728	7.60176	0.0722345	0.686316
ENSG00000002587	HS3ST1	1.06311	3.97374	0.0722349	0.686316
ENSG00000122591	FAM126A	0.452754	6.30097	0.0722988	0.686335
ENSG00000119471	HSDL2	-0.697468	5.28823	0.0724157	0.686335
ENSG00000261971	MMP25-AS1	2.01007	2.05317	0.0725201	0.686335
ENSG00000143753	DEGS1	-0.374407	7.60199	0.0725698	0.686335
ENSG00000128602	SMO	1.509	2.55657	0.0726472	0.686335
ENSG00000107882	SUFU	0.958948	3.82141	0.0726713	0.686335
ENSG00000171863	RPS7	0.284841	8.68876	0.0726802	0.686335
ENSG00000134107	BHLHE40	-0.75149	5.68164	0.0727173	0.686335
ENSG00000198142	SOWAHC	-0.744231	5.22139	0.0728108	0.686335
ENSG00000162520	SYNC	0.606699	5.42845	0.0729234	0.686335
ENSG00000163545	NUAK2	-2.85312	2.29428	0.0729252	0.686335
ENSG00000162729	IGSF8	-0.781232	5.15312	0.0729926	0.686335
ENSG00000072042	RDH11	-0.451293	7.24681	0.0730123	0.686335
ENSG00000167699	GLOD4	-0.569493	6.04826	0.0731732	0.686335
ENSG00000107957	SH3PXD2A	-0.93522	4.80134	0.0731972	0.686335
ENSG00000164758	MED30	0.618542	5.72021	0.0732939	0.686335
ENSG00000111237	VPS29	-0.562034	6.35479	0.0733003	0.686335
ENSG00000103005	USB1	-0.770749	5.22227	0.0733056	0.686335
ENSG00000187735	TCEA1	0.804397	4.81325	0.0733613	0.686335
ENSG00000088727	KIF9	0.792549	4.84099	0.0733966	0.686335
ENSG00000113739	STC2	-1.37546	4.11731	0.0734606	0.686335
ENSG00000119280	C1orf198	-0.634713	5.81476	0.0734907	0.686335
ENSG00000198513	ATL1	0.807574	4.58407	0.0735459	0.686335
ENSG00000110422	HIPK3	1.35451	3.70038	0.073747	0.686335
ENSG00000198900	TOP1	0.33065	7.80211	0.0737946	0.686335
ENSG00000144567	RETREG2	0.539275	5.78759	0.0738609	0.686335
ENSG00000142634	EFHD2	-0.700835	5.59641	0.073967	0.686335
ENSG00000136504	KAT7	0.630356	4.9849	0.0741448	0.686335
ENSG00000259071	AL359397.2	-2.90588	2.6799	0.0741805	0.686335
ENSG00000177169	ULK1	1.32896	3.01513	0.0742449	0.686335
ENSG00000133627	ACTR3B	1.04927	3.63686	0.0743299	0.686335
ENSG00000241941	AC048341.1	1.63769	1.68799	0.0743609	0.686335
ENSG00000183255	PTTG1IP	-0.440118	6.76608	0.0744959	0.686335
ENSG00000168282	MGAT2	-0.939784	5.20694	0.0745027	0.686335
ENSG00000013306	SLC25A39	0.446998	6.50429	0.0746549	0.686335
ENSG00000052126	PLEKHA5	1.54306	2.08198	0.0747189	0.686335
ENSG00000164221	CCDC112	0.844408	4.87305	0.0747775	0.686335
ENSG00000167705	RILP	-2.30782	2.77473	0.0749633	0.686335
ENSG00000261575	AC005829.1	-4.85929	1.09422	0.0749736	0.686335
ENSG00000197756	RPL37A	0.195834	13.2304	0.0749816	0.686335
ENSG00000258655	ARHGAP5-AS1	1.27872	3.61611	0.0750006	0.686335
ENSG00000062598	ELMO2	0.635028	5.41573	0.0750014	0.686335
ENSG00000155957	TMBIM4	-0.717694	5.62231	0.0750267	0.686335
ENSG00000156976	EIF4A2	0.36491	7.09355	0.0750463	0.686335
ENSG00000066027	PPP2R5A	0.643379	5.78458	0.0750803	0.686335
ENSG00000185127	C6orf120	0.802281	4.85875	0.075086	0.686335
ENSG00000143756	FBXO28	-0.787223	5.55608	0.0751263	0.686335
ENSG00000046604	DSG2	-3.29384	1.74728	0.0751671	0.686335
ENSG00000048649	RSF1	0.429065	6.37509	0.0752522	0.686335
ENSG00000012660	ELOVL5	-0.469471	6.69851	0.0752544	0.686335
ENSG00000139168	ZCRB1	-0.407662	7.24582	0.0753776	0.686335
ENSG00000171295	ZNF440	-2.59182	2.55974	0.0754514	0.686335
ENSG00000127946	HIP1	0.699583	5.03227	0.0755661	0.686335
ENSG00000284526	AC015802.6	0.640241	5.20356	0.0756011	0.686335
ENSG00000163291	PAQR3	1.05616	4.16193	0.075714	0.686335
ENSG00000106991	ENG	-0.533002	6.2482	0.0758147	0.686335
ENSG00000151694	ADAM17	-0.727683	5.32715	0.0758737	0.686335
ENSG00000141376	BCAS3	-2.98375	1.50043	0.0759224	0.686335
ENSG00000171766	GATM	1.50301	1.79539	0.0759322	0.686335
ENSG00000214263	RPSAP53	1.63126	2.05576	0.0760243	0.686335
ENSG00000095002	MSH2	0.608494	5.82185	0.0760552	0.686335
ENSG00000171169	NAIF1	1.09028	3.91677	0.0761304	0.686335
ENSG00000228801	AC064807.1	-3.91484	1.54183	0.0761405	0.686335
ENSG00000229047	AF127577.1	-2.93535	2.69119	0.0761424	0.686335
ENSG00000249673	NOP14-AS1	-1.96257	2.97508	0.0761603	0.686335
ENSG00000196976	LAGE3	-0.963356	4.78171	0.0762272	0.686335
ENSG00000075218	GTSE1	0.390199	7.10286	0.076237	0.686335
ENSG00000005249	PRKAR2B	0.873338	4.51127	0.0762947	0.686335
ENSG00000117395	EBNA1BP2	-0.341819	7.61218	0.076309	0.686335
ENSG00000187866	FAM122A	0.686024	5.88881	0.0763495	0.686335
ENSG00000187522	HSPA14	-0.772928	6.10385	0.0763542	0.686335
ENSG00000142945	KIF2C	0.576445	6.15381	0.0763563	0.686335
ENSG00000031698	SARS	-0.391087	6.87353	0.0764237	0.686335
ENSG00000171862	PTEN	0.693725	5.15392	0.0764674	0.686335
ENSG00000142166	IFNAR1	0.596916	5.67463	0.0764831	0.686335
ENSG00000170153	RNF150	0.844061	4.72971	0.0765723	0.686335
ENSG00000106608	URGCP	-1.49932	3.4249	0.0766385	0.686335
ENSG00000078596	ITM2A	-0.615088	5.92935	0.0766648	0.686335
ENSG00000168672	FAM84B	1.06745	4.03577	0.0766937	0.686335
ENSG00000254531	FLJ20021	-2.15483	2.30207	0.0767064	0.686335
ENSG00000189221	MAOA	-2.14421	2.79367	0.0768196	0.686848
ENSG00000136068	FLNB	0.743556	4.75354	0.0771948	0.688884
ENSG00000213614	HEXA	0.435265	6.28738	0.0772196	0.688884
ENSG00000147130	ZMYM3	-1.12414	4.39802	0.0772276	0.688884
ENSG00000125818	PSMF1	0.349517	7.22749	0.0772716	0.688884
ENSG00000004779	NDUFAB1	-0.300438	8.98645	0.0773641	0.689208
ENSG00000124370	MCEE	0.939236	4.21658	0.0774454	0.689369
ENSG00000116141	MARK1	0.980758	3.90832	0.0775858	0.689369
ENSG00000168876	ANKRD49	1.44556	2.9513	0.0776792	0.689369
ENSG00000166821	PEX11A	1.39535	3.19127	0.0776999	0.689369
ENSG00000064652	SNX24	0.937488	4.4609	0.0777728	0.689369
ENSG00000100216	TOMM22	-0.290097	8.3965	0.077857	0.689369
ENSG00000164086	DUSP7	-0.793849	5.48907	0.0778699	0.689369
ENSG00000164031	DNAJB14	1.10175	4.33972	0.0778743	0.689369
ENSG00000112394	SLC16A10	-1.69745	3.55957	0.0778872	0.689369
ENSG00000205339	IPO7	0.388861	7.31204	0.0779537	0.689461
ENSG00000181789	COPG1	-0.438398	6.63579	0.0780406	0.689733
ENSG00000099330	OCEL1	-1.30319	3.88518	0.0781466	0.689741
ENSG00000160584	SIK3	0.516854	5.7901	0.0781815	0.689741
ENSG00000153898	MCOLN2	-2.89434	2.15605	0.07821	0.689741
ENSG00000231663	AL355472.1	1.52025	2.31775	0.0784846	0.690822
ENSG00000176593	AC008969.1	-2.26009	2.55652	0.0785548	0.690822
ENSG00000085231	AK6	-0.482596	6.36571	0.0785608	0.690822
ENSG00000260032	NORAD	0.399318	7.17671	0.0786115	0.690822
ENSG00000090615	GOLGA3	-0.762352	5.3875	0.0786905	0.690822
ENSG00000184677	ZBTB40	1.08306	3.76528	0.0787045	0.690822
ENSG00000172671	ZFAND4	-3.97927	1.72549	0.0788381	0.690822
ENSG00000115318	LOXL3	-0.848852	4.80265	0.0788704	0.690822
ENSG00000108561	C1QBP	-0.265667	10.1947	0.0788906	0.690822
ENSG00000108557	RAI1	0.472956	6.17605	0.0789647	0.690822
ENSG00000104863	LIN7B	-2.60696	2.24225	0.0789946	0.690822
ENSG00000163472	TMEM79	1.45243	2.80119	0.0790507	0.690822
ENSG00000111639	MRPL51	-0.331907	8.51643	0.0790635	0.690822
ENSG00000176273	SLC35G1	-1.41783	4.02704	0.0791199	0.690823
ENSG00000105058	FAM32A	0.42177	6.559	0.0792785	0.691716
ENSG00000196591	HDAC2	0.292302	8.30428	0.0794374	0.692323
ENSG00000150527	CTAGE5	1.63201	2.86786	0.0794885	0.692323
ENSG00000119865	CNRIP1	-0.519249	6.1752	0.0795171	0.692323
ENSG00000204054	LINC00963	-0.93898	4.6714	0.0796155	0.6924
ENSG00000198131	ZNF544	-1.0853	4.30493	0.0796387	0.6924
ENSG00000117477	CCDC181	1.1843	3.62719	0.0798096	0.693395
ENSG00000064102	INTS13	-0.532281	6.31497	0.0800458	0.694471
ENSG00000117262	GPR89A	-1.89707	3.07053	0.080052	0.694471
ENSG00000187240	DYNC2H1	1.3641	3.27663	0.080103	0.694471
ENSG00000135473	PAN2	-1.09059	4.28262	0.0801987	0.69481
ENSG00000087245	MMP2	0.642107	5.37168	0.0802951	0.694896
ENSG00000147799	ARHGAP39	-1.82866	2.99863	0.0803218	0.694896
ENSG00000005194	CIAPIN1	-0.435792	6.72189	0.0803836	0.694942
ENSG00000188986	NELFB	0.371406	6.83272	0.0804457	0.69499
ENSG00000267633	AC008686.1	-3.41364	2.51758	0.0805131	0.695083
ENSG00000115561	CHMP3	-0.536894	6.0878	0.080649	0.69564
ENSG00000247271	ZBED5-AS1	-1.42974	3.89115	0.0807628	0.69564
ENSG00000150893	FREM2	0.616845	5.8748	0.0808629	0.69564
ENSG00000125247	TMTC4	0.723831	5.23137	0.0809097	0.69564
ENSG00000198870	STKLD1	1.6574	2.0751	0.0809381	0.69564
ENSG00000149150	SLC43A1	1.16713	3.39617	0.080996	0.69564
ENSG00000235436	DPY19L2P4	2.10452	1.67288	0.081016	0.69564
ENSG00000271971	AC120053.1	-3.72279	2.15656	0.0810883	0.69564
ENSG00000111145	ELK3	-1.97657	3.20827	0.0811245	0.69564
ENSG00000139197	PEX5	0.750072	4.98037	0.0812111	0.69564
ENSG00000101680	LAMA1	1.13371	3.61614	0.0812346	0.69564
ENSG00000272990	AC084036.1	1.64487	2.48541	0.0812893	0.69564
ENSG00000151725	CENPU	0.606894	5.72104	0.0813989	0.69564
ENSG00000203288	TDRKH-AS1	1.01765	4.16445	0.081441	0.69564
ENSG00000106367	AP1S1	0.786586	4.34593	0.0814851	0.69564
ENSG00000138496	PARP9	1.51194	2.75343	0.0816658	0.69564
ENSG00000172809	RPL38	0.208728	10.6154	0.0817332	0.69564
ENSG00000106268	NUDT1	-0.54349	6.11642	0.0817541	0.69564
ENSG00000089693	MLF2	-0.298451	8.4489	0.0818095	0.69564
ENSG00000232956	SNHG15	-0.477889	6.63403	0.0819136	0.69564
ENSG00000078177	N4BP2	1.38221	3.46971	0.0819394	0.69564
ENSG00000197892	KIF13B	1.49795	2.76009	0.0819409	0.69564
ENSG00000140948	ZCCHC14	0.667731	5.54004	0.081941	0.69564
ENSG00000178662	CSRNP3	-2.5144	2.53187	0.0819477	0.69564
ENSG00000130956	HABP4	-0.748781	5.32764	0.0820116	0.69564
ENSG00000130751	NPAS1	-1.19335	4.1491	0.0820961	0.69564
ENSG00000102096	PIM2	-2.06778	2.47827	0.0821531	0.69564
ENSG00000143228	NUF2	0.41836	6.39349	0.0822073	0.69564
ENSG00000170854	RIOX2	0.546046	5.92826	0.0822197	0.69564
ENSG00000177156	TALDO1	0.313077	7.9367	0.0823066	0.695679
ENSG00000116560	SFPQ	0.275544	9.10417	0.0823592	0.695679
ENSG00000103245	NARFL	-1.21312	3.91556	0.0824114	0.695679
ENSG00000113719	ERGIC1	-0.595552	5.99969	0.0825724	0.695679
ENSG00000102924	CBLN1	0.716951	4.63327	0.0826125	0.695679
ENSG00000189050	RNFT1	-1.18171	4.25436	0.0827481	0.695679
ENSG00000101871	MID1	-1.41829	3.74559	0.0827679	0.695679
ENSG00000115053	NCL	-0.288178	9.33657	0.0828262	0.695679
ENSG00000105373	NOP53	0.272219	8.42388	0.0828703	0.695679
ENSG00000166823	MESP1	-0.68997	5.2964	0.0828831	0.695679
ENSG00000175054	ATR	-1.0921	4.35159	0.0829798	0.695679
ENSG00000176912	TYMSOS	-0.869301	4.83842	0.0830357	0.695679
ENSG00000233954	UQCRHL	0.898655	4.13122	0.0831047	0.695679
ENSG00000101752	MIB1	0.693028	5.43481	0.083115	0.695679
ENSG00000128694	OSGEPL1	0.815197	4.80984	0.0831489	0.695679
ENSG00000213337	ANKRD39	-0.71829	4.94265	0.083166	0.695679
ENSG00000136999	NOV	-0.687441	5.34081	0.0831976	0.695679
ENSG00000169641	LUZP1	-1.05699	4.34007	0.083349	0.695679
ENSG00000175137	SH3BP5L	0.999124	3.53104	0.0833522	0.695679
ENSG00000224870	AL391244.1	0.771089	4.6576	0.0833569	0.695679
ENSG00000173404	INSM1	1.12361	3.8528	0.0835729	0.696702
ENSG00000168612	ZSWIM1	1.10789	3.61956	0.0838725	0.696702
ENSG00000248771	SMIM31	-3.02206	1.92731	0.0838762	0.696702
ENSG00000143409	MINDY1	1.48604	2.41053	0.0838978	0.696702
ENSG00000138061	CYP1B1	1.94839	2.62495	0.0839166	0.696702
ENSG00000197472	ZNF695	-1.80895	3.37514	0.0840225	0.696702
ENSG00000189046	ALKBH2	-0.497019	6.36598	0.0840994	0.696702
ENSG00000160469	BRSK1	-2.20531	2.24154	0.084185	0.696702
ENSG00000173193	PARP14	1.74735	2.10788	0.0842311	0.696702
ENSG00000198040	ZNF84	-0.843594	4.96554	0.0842346	0.696702
ENSG00000241370	RPP21	1.53325	1.9834	0.0842807	0.696702
ENSG00000100461	RBM23	0.42674	6.33217	0.0844154	0.696702
ENSG00000182586	LINC00334	2.27941	1.5308	0.0844488	0.696702
ENSG00000173273	TNKS	0.468182	6.20604	0.0844506	0.696702
ENSG00000237797	AL161935.3	-3.3153	1.65073	0.0847049	0.696702
ENSG00000131697	NPHP4	1.23514	3.44095	0.0847357	0.696702
ENSG00000167755	KLK6	2.04996	1.79164	0.0847848	0.696702
ENSG00000100505	TRIM9	-0.493575	6.3074	0.0847872	0.696702
ENSG00000052795	FNIP2	-0.83033	5.44213	0.0848091	0.696702
ENSG00000261799	AC007406.5	-3.093	2.17702	0.0848272	0.696702
ENSG00000160214	RRP1	-0.420943	6.98103	0.084836	0.696702
ENSG00000112029	FBXO5	0.595978	6.23337	0.0848411	0.696702
ENSG00000108854	SMURF2	-1.69064	3.30557	0.0848743	0.696702
ENSG00000119523	ALG2	0.764703	4.81043	0.0848943	0.696702
ENSG00000114268	PFKFB4	-1.21862	4.07172	0.0848973	0.696702
ENSG00000096872	IFT74	-1.33424	3.95562	0.085086	0.697515
ENSG00000196405	EVL	-0.623454	5.44731	0.0851099	0.697515
ENSG00000170684	ZNF296	-3.84312	1.64713	0.085169	0.697534
ENSG00000136448	NMT1	-0.61915	5.46003	0.0852549	0.697772
ENSG00000134121	CHL1	0.407765	6.71812	0.0854095	0.698263
ENSG00000126698	DNAJC8	-0.449136	6.59519	0.0854285	0.698263
ENSG00000130720	FIBCD1	1.56916	2.20387	0.0855769	0.699011
ENSG00000013016	EHD3	-0.967852	4.4891	0.0857228	0.699161
ENSG00000269139	AC010336.5	1.54041	2.47228	0.0857285	0.699161
ENSG00000245526	LINC00461	0.726623	5.1943	0.0857812	0.699161
ENSG00000108666	C17orf75	1.00391	4.18828	0.0858229	0.699161
ENSG00000138385	SSB	-0.475402	7.19576	0.0859307	0.699198
ENSG00000152952	PLOD2	0.429484	6.35103	0.0859413	0.699198
ENSG00000213347	MXD3	0.526432	6.04986	0.0860467	0.699592
ENSG00000185621	LMLN	-2.91737	2.17574	0.086215	0.700028
ENSG00000178695	KCTD12	-1.05185	4.47925	0.086248	0.700028
ENSG00000166197	NOLC1	-0.314319	7.87506	0.0862713	0.700028
ENSG00000110958	PTGES3	-0.268331	8.98372	0.0863915	0.700541
ENSG00000132842	AP3B1	-0.732922	5.42888	0.0867143	0.702543
ENSG00000236735	RPL31P63	1.33878	2.13693	0.0867764	0.702543
ENSG00000111783	RFX4	1.51353	1.82335	0.08681	0.702543
ENSG00000119705	SLIRP	-0.383421	7.26437	0.0868981	0.702793
ENSG00000121671	CRY2	1.60159	2.50914	0.0871497	0.704364
ENSG00000185838	GNB1L	-1.69458	3.177	0.0872771	0.704931
ENSG00000148300	REXO4	-0.559095	5.92794	0.0875657	0.706207
ENSG00000234741	GAS5	0.255384	9.01124	0.0876274	0.706207
ENSG00000006831	ADIPOR2	-0.518696	6.03044	0.0876411	0.706207
ENSG00000121690	DEPDC7	1.38279	3.38949	0.0876652	0.706207
ENSG00000203879	GDI1	-1.0163	4.83082	0.0877393	0.706341
ENSG00000027697	IFNGR1	0.715359	4.81702	0.0878608	0.706514
ENSG00000069943	PIGB	-1.39528	3.42777	0.0879695	0.706514
ENSG00000126785	RHOJ	0.705301	5.28426	0.0880026	0.706514
ENSG00000115935	WIPF1	-0.450442	6.37294	0.0880434	0.706514
ENSG00000226471	Z93930.2	1.99286	2.09752	0.0880482	0.706514
ENSG00000180011	ZADH2	0.467997	6.30569	0.0881612	0.706737
ENSG00000004864	SLC25A13	-0.581914	5.57645	0.0881911	0.706737
ENSG00000164615	CAMLG	0.476723	6.27683	0.0883977	0.707931
ENSG00000136295	TTYH3	-0.861606	4.90798	0.0884925	0.708228
ENSG00000168569	TMEM223	-0.623673	5.75855	0.0885656	0.708352
ENSG00000244038	DDOST	0.400434	6.76006	0.0886829	0.70868
ENSG00000163161	ERCC3	0.522117	5.7944	0.088722	0.70868
ENSG00000180611	MB21D2	1.44371	3.25456	0.0888242	0.708718
ENSG00000112541	PDE10A	-1.1962	4.13192	0.0888422	0.708718
ENSG00000198799	LRIG2	1.75956	2.65817	0.0889415	0.708803
ENSG00000239789	MRPS17	-0.777409	4.77217	0.0889847	0.708803
ENSG00000152457	DCLRE1C	-2.33834	2.79983	0.0890458	0.708803
ENSG00000158079	PTPDC1	-1.71075	3.58971	0.0891252	0.708803
ENSG00000108387	2004-09-01	0.291726	8.05395	0.0891828	0.708803
ENSG00000180694	TMEM64	-0.683155	5.29419	0.089199	0.708803
ENSG00000183087	GAS6	0.92421	4.06501	0.0893359	0.709378
ENSG00000188313	PLSCR1	0.640301	5.50692	0.0895176	0.709378
ENSG00000159479	MED8	-0.760097	5.2593	0.0895782	0.709378
ENSG00000275111	ZNF2	-2.14404	2.76715	0.0896139	0.709378
ENSG00000262967	AC005921.2	-3.82395	1.69891	0.0897263	0.709378
ENSG00000272106	AL691432.2	1.37433	2.89759	0.0897393	0.709378
ENSG00000164951	PDP1	-2.11281	3.01757	0.0898611	0.709378
ENSG00000133243	BTBD2	0.542207	5.58645	0.0898797	0.709378
ENSG00000117543	DPH5	0.701699	5.13327	0.090004	0.709378
ENSG00000171791	BCL2	1.11034	3.52777	0.0900708	0.709378
ENSG00000107833	NPM3	-0.451543	6.43572	0.0901147	0.709378
ENSG00000115421	PAPOLG	-1.72864	3.51375	0.090197	0.709378
ENSG00000218208	RPS27AP11	1.22593	2.53019	0.0902961	0.709378
ENSG00000059573	ALDH18A1	-0.436479	7.13145	0.090309	0.709378
ENSG00000154957	ZNF18	-3.15647	2.41178	0.0905326	0.709378
ENSG00000134375	TIMM17A	-0.30901	8.00774	0.0905463	0.709378
ENSG00000171161	ZNF672	-0.631514	5.4892	0.09056	0.709378
ENSG00000101546	RBFA	-0.912375	4.63215	0.0905669	0.709378
ENSG00000141664	ZCCHC2	1.32582	2.72979	0.0905789	0.709378
ENSG00000101544	ADNP2	0.445227	6.38737	0.0905906	0.709378
ENSG00000113013	HSPA9	-0.303119	8.28725	0.0905948	0.709378
ENSG00000154727	GABPA	-1.25007	4.74774	0.090668	0.709378
ENSG00000170962	PDGFD	1.9246	1.33638	0.0907158	0.709378
ENSG00000168487	BMP1	-1.3647	3.55215	0.090748	0.709378
ENSG00000177427	MIEF2	1.42563	2.89426	0.090833	0.709378
ENSG00000176454	LPCAT4	-0.933169	4.75107	0.0908713	0.709378
ENSG00000104427	ZC2HC1A	1.64583	2.7979	0.0908854	0.709378
ENSG00000163607	GTPBP8	0.901186	4.0872	0.0908881	0.709378
ENSG00000258334	AC125611.4	1.74819	1.66412	0.0910226	0.709816
ENSG00000082212	ME2	0.468287	6.36614	0.0911906	0.709816
ENSG00000175931	UBE2O	-0.530913	5.98145	0.0912969	0.709816
ENSG00000171940	ZNF217	-1.00906	4.70438	0.0913123	0.709816
ENSG00000165566	AMER2	1.55784	2.66375	0.0913848	0.709816
ENSG00000105401	CDC37	-0.398189	7.04362	0.0914086	0.709816
ENSG00000074181	NOTCH3	1.09115	3.24819	0.0914327	0.709816
ENSG00000279035	AC022211.4	1.97372	2.00667	0.0915915	0.709816
ENSG00000132906	CASP9	-3.12054	1.67068	0.0916135	0.709816
ENSG00000183346	C10orf107	1.84515	1.95378	0.0916431	0.709816
ENSG00000165527	ARF6	-0.510616	6.2325	0.0917717	0.709816
ENSG00000054611	TBC1D22A	0.684839	5.12841	0.0917823	0.709816
ENSG00000112237	CCNC	-0.48407	6.65872	0.0918043	0.709816
ENSG00000187840	EIF4EBP1	-0.295548	7.97979	0.0918836	0.709816
ENSG00000087266	SH3BP2	-1.29822	3.7327	0.0919774	0.709816
ENSG00000118257	NRP2	0.437804	6.73326	0.0919886	0.709816
ENSG00000136518	ACTL6A	0.387877	7.08039	0.0919978	0.709816
ENSG00000152127	MGAT5	-0.761545	5.38694	0.0919994	0.709816
ENSG00000188783	PRELP	1.05404	3.55755	0.092042	0.709816
ENSG00000163882	POLR2H	-0.282004	7.87726	0.0921887	0.709836
ENSG00000138074	SLC5A6	-0.667594	5.81827	0.0921889	0.709836
ENSG00000152433	ZNF547	1.80555	1.54214	0.092218	0.709836
ENSG00000181274	FRAT2	0.956301	4.1254	0.0923297	0.710101
ENSG00000247595	SPTY2D1-AS1	-1.42171	3.39955	0.0923681	0.710101
ENSG00000171119	NRTN	-1.43445	3.27682	0.0925502	0.710688
ENSG00000089289	IGBP1	0.59337	5.00231	0.0925601	0.710688
ENSG00000110080	ST3GAL4	0.679059	5.43711	0.0927376	0.711606
ENSG00000198663	C6orf89	-0.572215	5.88834	0.0928588	0.711945
ENSG00000137478	FCHSD2	0.829444	4.48169	0.0929631	0.711945
ENSG00000243667	WDR92	-1.34353	3.51361	0.0930695	0.711945
ENSG00000143952	VPS54	0.86689	4.39472	0.0931999	0.711945
ENSG00000136273	HUS1	-1.2893	3.81389	0.0932076	0.711945
ENSG00000110047	EHD1	-0.746995	5.25105	0.0932344	0.711945
ENSG00000175110	MRPS22	-0.496488	6.18454	0.0932541	0.711945
ENSG00000272644	AC097468.3	-3.08682	1.70985	0.0933635	0.711945
ENSG00000136715	SAP130	0.756942	4.47578	0.0933946	0.711945
ENSG00000100403	ZC3H7B	0.702771	4.7416	0.0934359	0.711945
ENSG00000159840	ZYX	-0.406973	6.54392	0.0934563	0.711945
ENSG00000169427	KCNK9	-3.34756	2.26817	0.0934772	0.711945
ENSG00000095203	EPB41L4B	1.59388	2.77923	0.0936001	0.71244
ENSG00000108784	NAGLU	0.5427	5.778	0.0936639	0.712484
ENSG00000134686	PHC2	-0.333851	7.43823	0.0938727	0.713624
ENSG00000169242	EFNA1	0.681571	5.2468	0.0939392	0.713624
ENSG00000144026	ZNF514	-1.40323	3.60848	0.0939881	0.713624
ENSG00000107140	TESK1	0.621477	5.06699	0.0942923	0.715051
ENSG00000232021	LEF1-AS1	1.70763	2.11874	0.0942924	0.715051
ENSG00000214087	ARL16	0.538734	5.46991	0.094423	0.7153
ENSG00000166562	SEC11C	-0.405397	7.50725	0.0944417	0.7153
ENSG00000260025	AC009414.2	1.56551	2.26406	0.0945294	0.715523
ENSG00000132432	SEC61G	-0.295868	8.92151	0.0946808	0.716228
ENSG00000080200	CRYBG3	-2.0299	3.4687	0.0948737	0.716847
ENSG00000105737	GRIK5	1.33547	3.05163	0.0949555	0.716847
ENSG00000163808	KIF15	0.734276	4.82584	0.0950773	0.716847
ENSG00000169255	B3GALNT1	-0.776228	5.03309	0.0950842	0.716847
ENSG00000130939	UBE4B	0.780628	4.77723	0.0950888	0.716847
ENSG00000227617	CERS6-AS1	-2.15292	2.87874	0.0951128	0.716847
ENSG00000137497	NUMA1	0.435122	6.57264	0.095245	0.716936
ENSG00000225649	AC064875.1	-1.99106	2.922	0.0953574	0.716936
ENSG00000157870	FAM213B	-0.598869	5.74949	0.0954183	0.716936
ENSG00000101052	IFT52	0.534117	5.74983	0.0955354	0.716936
ENSG00000273136	NBPF26	1.7486	2.05554	0.0956277	0.716936
ENSG00000179598	PLD6	-0.775141	5.42972	0.0958843	0.716936
ENSG00000160213	CSTB	-0.259293	9.17915	0.095887	0.716936
ENSG00000150627	WDR17	1.2694	3.38567	0.09593	0.716936
ENSG00000112234	FBXL4	0.96014	3.92557	0.0959888	0.716936
ENSG00000164024	METAP1	0.568332	5.6414	0.0960032	0.716936
ENSG00000141646	SMAD4	-0.48676	5.98197	0.0960082	0.716936
ENSG00000171928	TVP23B	1.79198	3.46163	0.0960973	0.716936
ENSG00000123095	BHLHE41	-0.639692	5.79506	0.0961331	0.716936
ENSG00000103356	EARS2	-0.754189	4.82048	0.0961476	0.716936
ENSG00000134419	RPS15A	0.212946	10.7579	0.0961842	0.716936
ENSG00000105372	RPS19	0.186678	13.1456	0.0962923	0.716936
ENSG00000271976	AC012467.2	1.432	2.74766	0.0963613	0.716936
ENSG00000149922	TBX6	2.10128	1.4513	0.0963668	0.716936
ENSG00000072832	CRMP1	0.345348	7.55978	0.0963733	0.716936
ENSG00000010626	LRRC23	1.22097	3.16034	0.096419	0.716936
ENSG00000166037	CEP57	0.564332	6.04672	0.0964362	0.716936
ENSG00000184220	CMSS1	0.378472	6.64961	0.0964447	0.716936
ENSG00000106290	TAF6	0.541636	5.79092	0.0964668	0.716936
ENSG00000205155	PSENEN	-0.768252	4.7509	0.0966534	0.717888
ENSG00000108510	MED13	0.705404	5.13157	0.0968124	0.718634
ENSG00000276023	DUSP14	-0.484977	6.1338	0.0968792	0.718696
ENSG00000125971	DYNLRB1	0.330434	7.13579	0.0969472	0.718767
ENSG00000105443	CYTH2	0.579164	5.48496	0.0971912	0.719204
ENSG00000117394	SLC2A1	-0.434504	6.98834	0.097206	0.719204
ENSG00000113580	NR3C1	0.734552	5.25151	0.0972655	0.719204
ENSG00000080839	RBL1	0.761987	4.63623	0.0972754	0.719204
ENSG00000279945	AC013489.3	-1.17406	3.66731	0.097321	0.719204
ENSG00000196313	POM121	-0.741678	5.12148	0.097417	0.719204
ENSG00000036054	TBC1D23	0.892447	4.08836	0.0974261	0.719204
ENSG00000117016	RIMS3	-1.54453	3.39325	0.0975236	0.719204
ENSG00000051108	HERPUD1	0.602373	5.04765	0.0976082	0.719204
ENSG00000233762	AC007969.1	0.594713	5.04533	0.0976506	0.719204
ENSG00000171448	ZBTB26	1.59254	2.62999	0.0977387	0.719204
ENSG00000267106	ZNF561-AS1	1.49663	2.89886	0.0977527	0.719204
ENSG00000128789	PSMG2	0.393089	6.87507	0.0978118	0.719204
ENSG00000105538	RASIP1	1.81864	1.37581	0.0979881	0.719204
ENSG00000110400	NECTIN1	0.766818	4.45771	0.0980226	0.719204
ENSG00000250565	ATP6V1E2	-2.18153	2.85036	0.0980592	0.719204
ENSG00000168811	IL12A	1.63348	2.51597	0.0981195	0.719204
ENSG00000120942	UBIAD1	-0.879851	4.71343	0.098193	0.719204
ENSG00000135245	HILPDA	-0.659498	5.68014	0.0982419	0.719204
ENSG00000125375	ATP5S	-0.661543	5.54466	0.0982789	0.719204
ENSG00000143543	JTB	-0.308851	8.40608	0.0982998	0.719204
ENSG00000109674	NEIL3	1.05208	3.66072	0.0983489	0.719204
ENSG00000123545	NDUFAF4	-0.46397	6.42403	0.0984019	0.719204
ENSG00000226091	LINC00937	1.58282	1.83617	0.0984112	0.719204
ENSG00000086300	SNX10	-0.409873	6.65545	0.0986529	0.719657
ENSG00000197302	ZNF720	1.32346	3.04852	0.098667	0.719657
ENSG00000166004	CEP295	0.858478	4.33072	0.0986736	0.719657
ENSG00000134597	RBMX2	0.857681	4.99175	0.0987076	0.719657
ENSG00000121691	CAT	0.551834	5.78975	0.09912	0.721344
ENSG00000182810	DDX28	-0.710285	5.35403	0.0992051	0.721344
ENSG00000102225	CDK16	-0.600777	5.48268	0.0992336	0.721344
ENSG00000198121	LPAR1	1.01712	4.14097	0.0992351	0.721344
ENSG00000130734	ATG4D	0.699785	4.70477	0.0992891	0.721344
ENSG00000138617	PARP16	-1.34072	4.1047	0.0992981	0.721344
ENSG00000177519	RPRM	-2.10078	2.19285	0.0994008	0.721344
ENSG00000198730	CTR9	0.695089	4.81348	0.0994759	0.721344
ENSG00000175600	SUGCT	1.16355	3.75945	0.0994959	0.721344
ENSG00000105364	MRPL4	-0.360222	7.36787	0.0995495	0.721344
ENSG00000135318	NT5E	0.509868	5.90837	0.0996454	0.721344
ENSG00000155324	GRAMD2B	0.898957	4.31639	0.0996681	0.721344
ENSG00000161010	MRNIP	-0.970777	4.41697	0.0997022	0.721344
ENSG00000120833	SOCS2	-3.92608	2.09966	0.100176	0.724348
ENSG00000198793	MTOR	-1.18184	4.60988	0.100339	0.724914
ENSG00000170558	CDH2	0.34959	7.2667	0.100373	0.724914
ENSG00000171587	DSCAM	0.934949	4.08914	0.100443	0.724988
ENSG00000183826	BTBD9	1.44148	2.15208	0.100501	0.724988
ENSG00000008256	CYTH3	1.10356	3.2849	0.100741	0.725415
ENSG00000188211	NCR3LG1	-2.46748	2.6337	0.100752	0.725415
ENSG00000187416	LHFPL3	1.85025	2.18063	0.100766	0.725415
ENSG00000119013	NDUFB3	-0.515723	5.96021	0.100796	0.725415
ENSG00000055070	SZRD1	-0.52421	6.11133	0.100863	0.725469
ENSG00000174405	LIG4	1.30177	3.25338	0.101027	0.726211
ENSG00000158636	EMSY	-1.07702	4.19964	0.101225	0.726211
ENSG00000083807	SLC27A5	-0.588667	5.72587	0.101287	0.726211
ENSG00000279865	AC006511.3	0.644187	4.95581	0.101492	0.726211
ENSG00000196547	MAN2A2	-0.737488	5.02456	0.101528	0.726211
ENSG00000214174	AMZ2P1	1.46413	2.68418	0.101546	0.726211
ENSG00000184508	HDDC3	-0.789591	5.47889	0.101552	0.726211
ENSG00000121879	PIK3CA	0.761077	5.06621	0.101684	0.726211
ENSG00000117139	KDM5B	0.494413	6.02742	0.101734	0.726211
ENSG00000127561	SYNGR3	1.15622	3.40555	0.10174	0.726211
ENSG00000171621	SPSB1	-2.42073	2.51092	0.101749	0.726211
ENSG00000119421	NDUFA8	-0.327659	7.45005	0.10186	0.726211
ENSG00000259802	AC012640.2	1.75453	1.95501	0.102019	0.726211
ENSG00000168118	RAB4A	-0.507912	6.5507	0.102139	0.726211
ENSG00000119487	MAPKAP1	-0.395877	6.84722	0.102204	0.726211
ENSG00000153179	RASSF3	-0.805104	4.96131	0.102237	0.726211
ENSG00000141543	EIF4A3	-0.322428	7.74389	0.102242	0.726211
ENSG00000122482	ZNF644	0.681615	5.10501	0.102248	0.726211
ENSG00000142330	CAPN10	-0.922273	4.31062	0.102301	0.726211
ENSG00000181817	LSM10	-0.478604	6.25715	0.102306	0.726211
ENSG00000101265	RASSF2	-0.740605	5.47715	0.102344	0.726211
ENSG00000107854	TNKS2	0.644815	5.06336	0.102369	0.726211
ENSG00000196233	LCOR	0.809624	4.23224	0.102377	0.726211
ENSG00000101337	TM9SF4	-0.559103	6.15502	0.102385	0.726211
ENSG00000165916	PSMC3	-0.395414	6.70772	0.102462	0.726336
ENSG00000177410	ZFAS1	0.255631	9.11291	0.10258	0.726666
ENSG00000120278	PLEKHG1	1.15702	3.86921	0.102626	0.726666
ENSG00000137818	RPLP1	0.188892	12.9137	0.10277	0.727085
ENSG00000189067	LITAF	-0.430794	7.13198	0.10286	0.727085
ENSG00000272677	AC124016.1	1.67312	2.56276	0.102876	0.727085
ENSG00000258315	C17orf49	-2.87847	1.67419	0.102922	0.727085
ENSG00000162433	AK4	-0.524064	6.06348	0.103027	0.727408
ENSG00000204463	BAG6	0.286079	7.73427	0.103148	0.72784
ENSG00000245748	AC097382.2	0.741946	4.73918	0.103326	0.728281
ENSG00000049540	ELN	-1.88026	2.57776	0.10341	0.728281
ENSG00000128951	DUT	-0.243598	9.46325	0.103413	0.728281
ENSG00000268983	AC005253.2	-1.15546	3.58642	0.103503	0.728281
ENSG00000217930	PAM16	1.32269	3.2945	0.103573	0.728281
ENSG00000159199	ATP5G1	-0.268636	8.63473	0.103584	0.728281
ENSG00000158321	AUTS2	-0.745437	5.1766	0.103669	0.728281
ENSG00000183688	RFLNB	-0.598363	5.93975	0.103726	0.728281
ENSG00000143149	ALDH9A1	0.328452	7.23283	0.103848	0.728281
ENSG00000159335	PTMS	-0.262774	8.62678	0.103927	0.728281
ENSG00000011275	RNF216	0.575966	5.41372	0.103972	0.728281
ENSG00000196367	TRRAP	0.684055	4.84634	0.103991	0.728281
ENSG00000157916	RER1	0.344888	6.83154	0.104001	0.728281
ENSG00000102738	MRPS31	0.635801	4.94956	0.104093	0.728281
ENSG00000007264	MATK	-1.15903	4.58862	0.104199	0.728281
ENSG00000105341	DMAC2	0.384301	6.5175	0.104255	0.728281
ENSG00000188002	AC026412.1	-1.72874	3.08905	0.104277	0.728281
ENSG00000154217	PITPNC1	0.612378	5.08319	0.104283	0.728281
ENSG00000205208	C4orf46	-1.05159	4.31187	0.104397	0.728281
ENSG00000111596	CNOT2	0.532697	6.0186	0.104452	0.728281
ENSG00000084623	EIF3I	0.2921	7.98389	0.104521	0.728281
ENSG00000128829	EIF2AK4	-0.396669	7.1759	0.104549	0.728281
ENSG00000173960	UBXN2A	-0.719965	5.24206	0.104574	0.728281
ENSG00000063169	BICRA	1.09445	3.57615	0.104715	0.728602
ENSG00000250462	LRRC37BP1	1.28342	3.07864	0.104772	0.728602
ENSG00000151552	QDPR	-0.632821	5.79725	0.104801	0.728602
ENSG00000078808	SDF4	-0.391763	7.08711	0.10489	0.728602
ENSG00000129535	NRL	1.68583	2.15868	0.10494	0.728602
ENSG00000127586	CHTF18	0.912865	4.1258	0.104991	0.728602
ENSG00000139597	N4BP2L1	1.17184	3.49155	0.105229	0.728602
ENSG00000108669	CYTH1	0.494488	5.85291	0.105307	0.728602
ENSG00000165819	METTL3	-0.452413	6.27315	0.105372	0.728602
ENSG00000166200	COPS2	0.366658	6.98093	0.105411	0.728602
ENSG00000159069	FBXW5	0.386781	6.68971	0.105449	0.728602
ENSG00000196150	ZNF250	1.15004	3.59977	0.105474	0.728602
ENSG00000164332	UBLCP1	0.884369	4.45028	0.105527	0.728602
ENSG00000162980	ARL5A	-0.880172	5.18468	0.10554	0.728602
ENSG00000103642	LACTB	-1.00767	4.90704	0.105557	0.728602
ENSG00000269609	RPARP-AS1	1.40078	2.25461	0.105732	0.728602
ENSG00000109519	GRPEL1	-0.580924	5.74665	0.105765	0.728602
ENSG00000118513	MYB	1.62029	2.53849	0.105782	0.728602
ENSG00000127863	TNFRSF19	0.803233	4.71751	0.105796	0.728602
ENSG00000163520	FBLN2	-0.553273	6.10344	0.105806	0.728602
ENSG00000168566	SNRNP48	0.889601	4.15268	0.106043	0.729596
ENSG00000007372	PAX6	0.758799	4.67272	0.106069	0.729596
ENSG00000171135	JAGN1	0.4161	6.51801	0.106197	0.729778
ENSG00000180488	MIGA1	1.10662	3.65975	0.106214	0.729778
ENSG00000070159	PTPN3	-1.33623	4.14735	0.106423	0.730803
ENSG00000198270	TMEM116	1.28814	3.17319	0.106632	0.731594
ENSG00000139133	ALG10	1.64907	1.80747	0.106657	0.731594
ENSG00000029725	RABEP1	0.395096	6.3118	0.10672	0.731613
ENSG00000159388	BTG2	0.851705	4.54401	0.106884	0.732229
ENSG00000039523	RIPOR1	0.677006	5.37405	0.106929	0.732229
ENSG00000180979	LRRC57	-0.838511	4.75362	0.107042	0.732229
ENSG00000119314	PTBP3	0.390841	6.61677	0.107048	0.732229
ENSG00000143398	PIP5K1A	0.669492	5.48686	0.107107	0.732229
ENSG00000184277	TM2D3	0.542907	6.12802	0.1072	0.732452
ENSG00000116698	SMG7	0.447199	6.07023	0.10756	0.734341
ENSG00000163558	PRKCI	-0.864464	4.66997	0.107596	0.734341
ENSG00000100485	SOS2	1.27195	2.78696	0.107749	0.734625
ENSG00000110104	CCDC86	-0.500887	6.27765	0.107757	0.734625
ENSG00000188428	BLOC1S5	-0.905445	4.57245	0.107845	0.734819
ENSG00000105879	CBLL1	0.808222	4.41552	0.108014	0.735412
ENSG00000166783	MARF1	0.857277	4.4703	0.108052	0.735412
ENSG00000116903	EXOC8	1.06764	3.71941	0.108143	0.735627
ENSG00000184185	KCNJ12	-1.66661	3.02764	0.108396	0.736624
ENSG00000102871	TRADD	1.50216	2.48929	0.10842	0.736624
ENSG00000130429	ARPC1B	-0.622886	5.47493	0.10847	0.736624
ENSG00000086289	EPDR1	-0.751071	5.47342	0.10867	0.736989
ENSG00000113522	RAD50	1.65506	1.83813	0.108759	0.736989
ENSG00000155265	GOLGA7B	-2.11183	2.0837	0.108856	0.736989
ENSG00000165490	DDIAS	-0.908425	4.79015	0.108954	0.736989
ENSG00000136699	SMPD4	0.463308	6.026	0.109023	0.736989
ENSG00000056586	RC3H2	-0.678302	5.2607	0.109036	0.736989
ENSG00000101210	EEF1A2	0.297355	7.29446	0.109045	0.736989
ENSG00000182973	CNOT10	-0.758525	5.03309	0.109063	0.736989
ENSG00000236819	LINC01563	0.938445	4.03277	0.109092	0.736989
ENSG00000172819	RARG	0.967245	4.23859	0.109159	0.736989
ENSG00000188315	C3orf62	1.33721	2.76459	0.109221	0.736989
ENSG00000183018	SPNS2	-1.64058	3.13475	0.109244	0.736989
ENSG00000160949	TONSL	0.975828	4.05941	0.109385	0.737516
ENSG00000141441	GAREM1	1.19156	3.96653	0.109463	0.737516
ENSG00000111261	MANSC1	-1.81502	2.82549	0.109502	0.737516
ENSG00000137547	MRPL15	-0.371524	6.95475	0.109769	0.737924
ENSG00000186854	TRABD2A	1.69356	1.5375	0.109787	0.737924
ENSG00000227008	AL009174.1	1.37654	1.92464	0.109816	0.737924
ENSG00000091651	ORC6	-0.572731	5.72199	0.109901	0.737924
ENSG00000235652	AL356599.1	-3.65007	1.56097	0.109926	0.737924
ENSG00000103496	STX4	-1.19014	3.94557	0.109931	0.737924
ENSG00000139239	AC078814.1	-1.4536	3.61516	0.110068	0.737924
ENSG00000079332	SAR1A	-0.491233	5.89598	0.110155	0.737924
ENSG00000160049	DFFA	0.582353	5.50224	0.11019	0.737924
ENSG00000164402	2008-09-01	-0.580272	6.2045	0.110264	0.737924
ENSG00000215256	DHRS4-AS1	-1.31614	3.60493	0.110355	0.737924
ENSG00000142949	PTPRF	-0.436445	6.36269	0.110384	0.737924
ENSG00000125124	BBS2	-1.07889	4.47247	0.110385	0.737924
ENSG00000148187	MRRF	-0.684021	5.4592	0.110403	0.737924
ENSG00000124608	AARS2	-1.2294	3.90292	0.110541	0.738321
ENSG00000125657	TNFSF9	0.892619	3.95564	0.110643	0.738321
ENSG00000181090	EHMT1	-0.653959	5.83275	0.11069	0.738321
ENSG00000198315	ZKSCAN8	1.15981	3.53877	0.110736	0.738321
ENSG00000124151	NCOA3	-1.86933	3.16853	0.11082	0.738321
ENSG00000166016	ABTB2	0.694346	5.0648	0.110879	0.738321
ENSG00000136861	CDK5RAP2	0.558032	5.44303	0.110883	0.738321
ENSG00000106003	LFNG	1.20853	2.80505	0.111016	0.738802
ENSG00000156395	SORCS3	-2.33734	2.20735	0.111186	0.73935
ENSG00000171222	SCAND1	0.307427	7.17035	0.111219	0.73935
ENSG00000254470	AP5B1	-2.57616	2.03219	0.111355	0.739432
ENSG00000205352	PRR13	0.633589	5.16351	0.111425	0.739432
ENSG00000141219	C17orf80	0.869208	4.03741	0.111432	0.739432
ENSG00000165943	MOAP1	0.809994	4.17554	0.111472	0.739432
ENSG00000137103	TMEM8B	-1.07592	3.78379	0.111686	0.740189
ENSG00000134444	KIAA1468	1.17435	3.66155	0.111794	0.740189
ENSG00000013810	TACC3	0.465436	6.66751	0.111953	0.740189
ENSG00000166411	IDH3A	-0.602464	5.85204	0.112001	0.740189
ENSG00000118217	ATF6	0.422467	6.30183	0.112056	0.740189
ENSG00000114739	ACVR2B	0.895263	4.30472	0.112095	0.740189
ENSG00000149269	PAK1	-3.12441	1.74806	0.112234	0.740189
ENSG00000136732	GYPC	-0.713652	5.15229	0.112235	0.740189
ENSG00000148803	FUOM	0.73646	4.37151	0.112283	0.740189
ENSG00000261604	AC114947.2	-0.622507	5.40723	0.112286	0.740189
ENSG00000167106	FAM102A	0.695279	4.86722	0.112303	0.740189
ENSG00000104980	TIMM44	-0.388337	6.75857	0.112322	0.740189
ENSG00000157741	UBN2	1.33298	2.75039	0.112369	0.740189
ENSG00000184678	HIST2H2BE	1.09645	3.27399	0.112545	0.740476
ENSG00000197498	RPF2	-0.473198	6.28001	0.11257	0.740476
ENSG00000257497	AC121761.1	-2.89453	1.6932	0.112602	0.740476
ENSG00000267199	AP001029.2	-1.4646	3.25792	0.112683	0.740476
ENSG00000259363	AC090825.1	1.57799	2.60691	0.112714	0.740476
ENSG00000082153	BZW1	0.564245	5.63041	0.112972	0.740505
ENSG00000124613	ZNF391	1.91666	1.15246	0.113023	0.740505
ENSG00000185104	FAF1	0.447847	5.98267	0.113092	0.740505
ENSG00000182518	FAM104B	-0.854329	4.59549	0.113195	0.740505
ENSG00000068903	SIRT2	-0.588497	5.68438	0.113266	0.740505
ENSG00000204084	INPP5B	-1.61565	2.81982	0.113318	0.740505
ENSG00000087087	SRRT	-0.360084	6.89431	0.113419	0.740505
ENSG00000026559	KCNG1	-0.812179	4.60394	0.113425	0.740505
ENSG00000140105	WARS	0.433334	6.04155	0.113461	0.740505
ENSG00000053770	AP5M1	-0.965688	4.59431	0.113551	0.740505
ENSG00000174365	SNHG11	0.7582	4.44837	0.113707	0.740505
ENSG00000198920	KIAA0753	1.23819	3.27288	0.113718	0.740505
ENSG00000139826	ABHD13	0.956952	4.17961	0.113732	0.740505
ENSG00000088325	TPX2	0.296484	7.94104	0.11379	0.740505
ENSG00000189369	GSPT2	-2.15653	3.14126	0.113835	0.740505
ENSG00000169604	ANTXR1	-1.15354	4.07272	0.114073	0.740505
ENSG00000100650	SRSF5	-0.490114	6.19399	0.11411	0.740505
ENSG00000267288	AC138150.2	1.67096	2.31928	0.114139	0.740505
ENSG00000149600	COMMD7	0.605481	5.50038	0.114177	0.740505
ENSG00000113845	TIMMDC1	-0.528407	6.22704	0.114197	0.740505
ENSG00000220205	VAMP2	0.890028	4.04942	0.114212	0.740505
ENSG00000160310	PRMT2	0.342174	6.91428	0.11426	0.740505
ENSG00000096968	JAK2	1.77665	1.56942	0.114289	0.740505
ENSG00000229358	DPY19L1P1	1.8993	1.48873	0.11436	0.740505
ENSG00000132970	WASF3	-0.912264	5.08155	0.114403	0.740505
ENSG00000173821	RNF213	1.03988	3.90623	0.114428	0.740505
ENSG00000235266	RPL22P17	2.08573	1.53531	0.114444	0.740505
ENSG00000149289	ZC3H12C	1.00733	3.71048	0.11448	0.740505
ENSG00000118971	CCND2	-0.293806	7.7197	0.114503	0.740505
ENSG00000160813	PPP1R35	-0.671526	5.14581	0.114527	0.740505
ENSG00000196756	SNHG17	-0.521258	5.90735	0.114709	0.741297
ENSG00000196922	ZNF252P	-1.76703	3.09411	0.114903	0.742156
ENSG00000132405	TBC1D14	-0.479787	6.24076	0.115	0.742265
ENSG00000111077	TNS2	0.803945	4.38039	0.115041	0.742265
ENSG00000182899	RPL35A	0.186351	11.6127	0.115233	0.742349
ENSG00000122390	NAA60	-0.630825	5.26034	0.115233	0.742349
ENSG00000170608	FOXA3	0.862504	4.10411	0.115291	0.742349
ENSG00000156802	ATAD2	0.578686	5.34596	0.115295	0.742349
ENSG00000267321	LINC02001	-0.948032	4.34038	0.115395	0.7425
ENSG00000170348	TMED10	0.295591	7.46299	0.115485	0.7425
ENSG00000005810	MYCBP2	0.713414	4.84513	0.1155	0.7425
ENSG00000136878	USP20	0.886461	3.88828	0.115845	0.744127
ENSG00000187773	FAM69C	-1.48	3.28576	0.115901	0.744127
ENSG00000223773	CD99P1	-2.97891	2.07434	0.11594	0.744127
ENSG00000134287	ARF3	-0.508219	5.91515	0.116047	0.744127
ENSG00000111911	HINT3	0.80054	4.6236	0.116056	0.744127
ENSG00000256618	MTRNR2L1	0.275136	9.30009	0.116121	0.744155
ENSG00000129521	EGLN3	-0.887086	4.52823	0.116277	0.744738
ENSG00000092036	HAUS4	0.819251	4.2208	0.116333	0.744738
ENSG00000122707	RECK	1.14364	3.3541	0.116552	0.745751
ENSG00000251247	ZNF345	-3.13226	2.00963	0.1169	0.746773
ENSG00000103423	DNAJA3	-0.393864	7.15861	0.116903	0.746773
ENSG00000101745	ANKRD12	0.706523	4.82981	0.116926	0.746773
ENSG00000186063	AIDA	-1.55532	2.96274	0.116999	0.746773
ENSG00000114573	ATP6V1A	-0.507177	6.22362	0.117016	0.746773
ENSG00000121774	KHDRBS1	0.241738	8.78726	0.117341	0.748162
ENSG00000182378	PLCXD1	-2.00612	2.76639	0.117397	0.748162
ENSG00000166897	ELFN2	1.61237	2.21726	0.117416	0.748162
ENSG00000109184	DCUN1D4	-0.688296	5.19637	0.117627	0.748851
ENSG00000161970	RPL26	0.255794	8.74904	0.117646	0.748851
ENSG00000173114	LRRN3	1.32091	2.79134	0.117728	0.748981
ENSG00000008869	HEATR5B	1.18654	3.02729	0.11781	0.749116
ENSG00000085377	PREP	-0.501608	5.81024	0.11797	0.749519
ENSG00000115112	TFCP2L1	-1.77495	2.95141	0.117995	0.749519
ENSG00000156931	VPS8	1.11672	3.52817	0.118096	0.749771
ENSG00000169032	MAP2K1	-0.521902	6.45962	0.118202	0.750055
ENSG00000114698	PLSCR4	1.70455	2.54709	0.118429	0.751111
ENSG00000196975	ANXA4	-0.68862	5.17202	0.118509	0.751233
ENSG00000198841	KTI12	-0.828134	4.73148	0.118646	0.751321
ENSG00000089057	SLC23A2	0.550274	5.63831	0.11867	0.751321
ENSG00000174516	PELI3	-2.13515	1.73799	0.118707	0.751321
ENSG00000121390	PSPC1	-0.672475	5.70848	0.118851	0.751844
ENSG00000153956	CACNA2D1	0.853215	4.63177	0.119144	0.7522
ENSG00000140859	KIFC3	0.484606	5.80065	0.119168	0.7522
ENSG00000163428	LRRC58	-0.516666	6.07548	0.119173	0.7522
ENSG00000152642	GPD1L	0.664186	5.06993	0.119174	0.7522
ENSG00000106025	TSPAN12	-1.7883	3.47487	0.119213	0.7522
ENSG00000074964	ARHGEF10L	0.984324	3.48718	0.119276	0.752209
ENSG00000104957	CCDC130	0.767886	4.07392	0.119366	0.752391
ENSG00000168621	GDNF	-1.85954	3.03075	0.119505	0.752884
ENSG00000109911	ELP4	0.676207	4.81071	0.119625	0.753066
ENSG00000111845	PAK1IP1	-0.482931	6.10956	0.119693	0.753066
ENSG00000101152	DNAJC5	-0.65035	5.5593	0.119768	0.753066
ENSG00000280077	AL353763.2	-3.4679	2.08105	0.119822	0.753066
ENSG00000169955	ZNF747	0.931246	3.48968	0.119896	0.753066
ENSG00000169085	C8orf46	-1.6978	3.16187	0.119902	0.753066
ENSG00000198185	ZNF334	1.42373	2.80244	0.12044	0.75606
ENSG00000135919	SERPINE2	0.320414	7.9592	0.120537	0.756277
ENSG00000162337	LRP5	-0.926254	4.37291	0.12074	0.756837
ENSG00000168014	C2CD3	-1.36056	3.67035	0.120794	0.756837
ENSG00000137040	RANBP6	-1.30925	4.02521	0.120832	0.756837
ENSG00000126756	UXT	0.410616	6.49668	0.12091	0.756837
ENSG00000152578	GRIA4	0.565353	5.2988	0.120934	0.756837
ENSG00000065600	TMEM206	-0.603498	5.71943	0.121088	0.757194
ENSG00000175093	SPSB4	-1.43781	3.50955	0.121185	0.757194
ENSG00000147257	GPC3	-1.36565	3.64185	0.12128	0.757194
ENSG00000168056	LTBP3	-0.797145	4.42811	0.121317	0.757194
ENSG00000020577	SAMD4A	0.809915	4.41196	0.121325	0.757194
ENSG00000068383	INPP5A	-1.09733	3.90272	0.121443	0.757194
ENSG00000183208	GDPGP1	1.41881	2.18128	0.121472	0.757194
ENSG00000110711	AIP	-0.525402	5.75689	0.121484	0.757194
ENSG00000177731	FLII	0.645989	5.12304	0.12157	0.757218
ENSG00000014123	UFL1	0.746533	4.87405	0.121663	0.757218
ENSG00000188229	TUBB4B	-0.253315	8.86246	0.12171	0.757218
ENSG00000125775	SDCBP2	-2.51495	2.61133	0.121739	0.757218
ENSG00000008735	MAPK8IP2	-1.26617	3.69976	0.12181	0.757218
ENSG00000070010	UFD1	0.281715	7.49127	0.121857	0.757218
ENSG00000162604	TM2D1	0.824698	4.56457	0.121928	0.757271
ENSG00000125148	MT2A	0.274066	7.70467	0.122091	0.757622
ENSG00000189376	C8orf76	-1.49587	3.14551	0.122196	0.757622
ENSG00000163093	BBS5	1.32128	2.96519	0.122272	0.757622
ENSG00000144857	BOC	1.00474	3.99221	0.12233	0.757622
ENSG00000217801	AL390719.1	1.55324	2.38859	0.122402	0.757622
ENSG00000107404	DVL1	-0.515964	5.71855	0.122403	0.757622
ENSG00000196793	ZNF239	-1.16543	3.89238	0.122485	0.757622
ENSG00000123728	RAP2C	1.25404	3.11952	0.122485	0.757622
ENSG00000121680	PEX16	0.831545	4.02553	0.122539	0.757622
ENSG00000196204	RNF216P1	0.800685	4.25975	0.122664	0.75784
ENSG00000010244	ZNF207	0.27149	8.03827	0.122698	0.75784
ENSG00000119844	AFTPH	0.755279	4.59427	0.123075	0.758547
ENSG00000114982	KANSL3	-0.9039	4.52941	0.123082	0.758547
ENSG00000141510	TP53	0.377086	7.01987	0.123103	0.758547
ENSG00000123213	NLN	-0.599227	5.41383	0.123176	0.758547
ENSG00000074071	MRPS34	-0.323637	7.42989	0.123264	0.758547
ENSG00000188647	PTAR1	0.321959	7.13593	0.123311	0.758547
ENSG00000257663	AC025259.1	-1.95528	2.49031	0.12332	0.758547
ENSG00000136492	BRIP1	-1.22526	3.57947	0.123442	0.758547
ENSG00000169093	ASMTL	-1.09844	3.78204	0.123447	0.758547
ENSG00000101361	NOP56	-0.233091	9.06475	0.123465	0.758547
[truncated: 10,286 more rows]

## Sheet: ST7 Sig. Pax. Phospho-Changes 
Accession	Description	Exp. q-value	Sum PEP Score	Coverage	# Peptides	# PSMs	# Unique Peptides	# Protein Groups	# AAs	MW [kDa]	calc. pI	Modifications	Acetyl(K) Count	Acetyl(K) Positions	Phospho(S; T; Y) Count	Phospho(S; T; Y) Positions	Abundance Ratio: (Paxalisib) / (Untreated)	Abundance Ratio: (Untreated) / (Paxalisib)	Abundances (Grouped): Untreated	Abundances (Grouped): Paxalisib	Abundance: F1: 126, Untreated	Abundance: F1: 127N, Untreated	Abundance: F1: 127C, Untreated	Abundance: F1: 128N, Paxalisib	Abundance: F1: 128C, Paxalisib	Abundance: F1: 129N, Paxalisib	FC Paxalisib vs Untreated	FC Paxalisib vs Untreated	FC Paxalisib vs Untreated	Log2 FC Paxalisib vs. Untreated	Log2 FC Paxalisib vs. Untreated	Log2 FC Paxalisib vs. Untreated	FC Untreated	FC Untreated	FC Untreated	Log2 FC	Log2 FC	Log2 FC	Present	Ave. FC	SEM	T test	emPAI	# Razor Peptides	Score Sequest HT	# Peptides Sequest HT
Q86UE8	Serine/threonine-protein kinase tousled-like 2 OS=Homo sapiens OX=9606 GN=TLK2 PE=1 SV=2	0	16.022	7.38342	3	25	3	1	772	87.6	8.41	Phospho [S117(100); S771(99.3)]	0		2	Phospho [S117(100); S771(99.3)]	0.583	1.716	30.4	17.7	32.1	27.8	31.2	25.5	10.4	17.2	0.838816	0.342105	0.565789	-0.253574	-1.54749	-0.821663	1.05592	0.914474	1.02632	0.078502	-0.128986	0.0374747	-1.71751	0.582237	0.143624	0.0498779	0.227	0	14.52	3
Q13190	Syntaxin-5 OS=Homo sapiens OX=9606 GN=STX5 PE=1 SV=2	0.074	0.732	4.22535	1	2	1	1	355	39.6	9.16	Acetyl [K82(100)]; Phospho [T80(100)]	0		0		0.639	1.566	32.6	20.8	24.4	36	37.3	22.6	19	20.8	0.693252	0.582822	0.638037	-0.528549	-0.778873	-0.648288	0.748466	1.10429	1.14417	-0.417991	0.143125	0.194304	-1.56731	0.638037	0.0318782	0.0497372	0.105	0	0	1
O14828	Secretory carrier-associated membrane protein 3 OS=Homo sapiens OX=9606 GN=SCAMP3 PE=1 SV=3	0	5.014	8.06916	1	1	1	1	347	38.3	7.64	Phospho [S32(100)]	0		1	Phospho [S32(100)]	0.563	1.777	11.1	6.3	14.5	9.5	9.4	7.2	5.7	5.9	0.648649	0.513514	0.531532	-0.624491	-0.961526	-0.911773	1.30631	0.855856	0.846847	0.385493	-0.22456	-0.239827	-1.77128	0.564565	0.0423626	0.0496096	0.166	0	3.07	1
Q9H1K1	Iron-sulfur cluster assembly enzyme ISCU, mitochondrial OS=Homo sapiens OX=9606 GN=ISCU PE=1 SV=2	0.003	2.793	6.58683	1	2	1	1	167	18	9.48	Phospho [S29(100)]	0		1	Phospho [S29(100)]	0.848	1.179	27.9	23.7	25.5	30.7	27.5	23.5	23.7	23.8	0.842294	0.849462	0.853047	-0.247604	-0.235378	-0.229304	0.913978	1.10036	0.985663	-0.129768	0.137974	-0.0208335	-1.17887	0.848268	0.00316099	0.0492767	0.194	0	2.63	1
A0A2R8Y4A4	ATP-dependent RNA helicase DDX3X OS=Homo sapiens OX=9606 GN=DDX3X PE=1 SV=1	0	34.538	8.00604	6	76	1	1	662	73.2	7.18	Phospho [S90(99.7); S109(100); S593(100); S611(100)]	0		4	Phospho [S90(99.7); S109(100); S593(100); S611(100)]	0.325	3.076	10.8	3.5	15.6	8.5	8.2	2	3.2	5.3	0.185185	0.296296	0.490741	-2.43296	-1.75489	-1.02697	1.44444	0.787037	0.759259	0.530515	-0.345497	-0.397335	-3.08571	0.324074	0.0892931	0.0492515	0.828	0	70.72	6
Q9H8Y8	Golgi reassembly-stacking protein 2 OS=Homo sapiens OX=9606 GN=GORASP2 PE=1 SV=3	0	14.993	7.07965	2	8	2	1	452	47.1	4.82	Phospho [S451(100)]	0		1	Phospho [S451(100)]	2.03	0.493	23	46.7	18.3	22.2	28.5	30.9	53	56.2	1.34348	2.30435	2.44348	0.425973	1.20436	1.28894	0.795652	0.965217	1.23913	-0.32979	-0.0510742	0.309328	2.03043	2.03043	0.345818	0.0492485	0.931	0	12.85	2
Q8IY57	YY1-associated factor 2 OS=Homo sapiens OX=9606 GN=YAF2 PE=1 SV=3	0	9.233	8.88889	1	30	1	1	180	19.9	9.72	Phospho [S167(99.6)]	0		1	Phospho [S167(99.6)]	0.802	1.247	192.3	154.2	192.6	188.2	196.1	152.8	131.7	178.2	0.794592	0.684867	0.926677	-0.331714	-0.546103	-0.109861	1.00156	0.978679	1.01976	0.00224894	-0.0310921	0.0282308	-1.24681	0.802045	0.0699039	0.049224	0.778	0	22.11	1
O14686	Histone-lysine N-methyltransferase 2D OS=Homo sapiens OX=9606 GN=KMT2D PE=1 SV=2	0	6.71	0.270905	1	2	1	1	5537	593	5.58	Phospho [S2274(100)]	0		1	Phospho [S2274(100)]	0.481	2.08	6	2.9	5.3	7.9	4.9	2.1	4.1	2.5	0.35	0.683333	0.416667	-1.51457	-0.549339	-1.26303	0.883333	1.31667	0.816667	-0.17897	0.39689	-0.292181	-2.06897	0.483333	0.101835	0.0491182	0.021	0	4.01	1
Q14241	Elongin-A OS=Homo sapiens OX=9606 GN=ELOA PE=1 SV=2	0	5.51	2.88221	2	9	2	1	798	89.9	9.57	Phospho [S151(100)]	0		0		0.711	1.407	118.9	84.5	114.6	130.9	111.2	88.4	64.4	100.8	0.743482	0.541632	0.847771	-0.42763	-0.884616	-0.238253	0.963835	1.10093	0.93524	-0.0531417	0.138716	-0.0965919	-1.40655	0.710962	0.0898583	0.049028	0.166	0	8.62	2
P36915	Guanine nucleotide-binding protein-like 1 OS=Homo sapiens OX=9606 GN=GNL1 PE=1 SV=2	0	74.249	12.3558	6	74	1	1	607	68.6	5.8	Phospho [T48(100); T50(99.2); S68(100); S324(100)]	0		0		0.395	2.533	20.3	8	15.6	19.9	25.3	6.6	3	14.4	0.325123	0.147783	0.70936	-1.62094	-2.75845	-0.495411	0.768473	0.980296	1.24631	-0.379934	-0.0287113	0.317658	-2.5375	0.394089	0.16574	0.0488177	1.198	0	50.84	6
Q9H4I2	Zinc fingers and homeoboxes protein 3 OS=Homo sapiens OX=9606 GN=ZHX3 PE=1 SV=3	0	14.398	3.87029	2	9	2	1	956	104.6	6.07	Phospho [S927(99); S946(99.4)]	0		2	Phospho [S927(99); S946(99.4)]	0.419	2.384	31.5	13.2	42.3	26.8	25.3	19.9	7.6	12.1	0.631746	0.24127	0.384127	-0.662583	-2.05128	-1.38034	1.34286	0.850794	0.803175	0.425306	-0.233119	-0.316214	-2.38636	0.419048	0.114065	0.0486114	0.113	0	14.77	2
Q6UVJ0	Spindle assembly abnormal protein 6 homolog OS=Homo sapiens OX=9606 GN=SASS6 PE=1 SV=1	0.021	1.364	1.97869	1	1	1	1	657	74.4	7.55	Phospho [S510(100)]	0		0		0.54	1.853	9.3	5	7.8	10.5	9.5	6.3	6.3	2.4	0.677419	0.677419	0.258065	-0.561879	-0.561879	-1.9542	0.83871	1.12903	1.02151	-0.253757	0.175087	0.0306968	-1.86	0.537634	0.139785	0.0484852	0.053	0	0	1
P46109	Crk-like protein OS=Homo sapiens OX=9606 GN=CRKL PE=1 SV=1	0.033	1.136	3.63036	1	1	1	1	303	33.8	6.74		0		0		0.412	2.429	5.7	2.3	3.4	6.2	7.4	2.4	2.2	2.4	0.421053	0.385965	0.421053	-1.24793	-1.37346	-1.24793	0.596491	1.08772	1.29825	-0.745427	0.121306	0.376563	-2.44286	0.409357	0.0116959	0.0484016	0.129	0	0	1
B5BU61	Histone deacetylase OS=Homo sapiens OX=9606 GN=HDAC1 PE=2 SV=1	0	69.91	12.0332	2	25	2	1	482	55	5.48	Phospho [S393(100); S421(94); S423(94)]	0		0		0.794	1.259	113.2	89.9	107.6	128.6	103.3	87.7	86.6	95.3	0.774735	0.765018	0.841873	-0.368225	-0.386435	-0.248326	0.95053	1.13604	0.912544	-0.0731959	0.184017	-0.132034	-1.25964	0.793875	0.0241622	0.0481308	1.212	0	74.47	2
P62913	60S ribosomal protein L11 OS=Homo sapiens OX=9606 GN=RPL11 PE=1 SV=2	0	6.207	13.4831	2	3	2	1	178	20.2	9.6		0		0		0.691	1.448	19.4	13.4	18.8	22.9	16.5	11.8	13.1	15.3	0.608247	0.675258	0.78866	-0.71727	-0.56649	-0.342525	0.969072	1.18041	0.850515	-0.045324	0.239291	-0.233591	-1.44776	0.690722	0.0526514	0.0481269	0.668	0	2.13	2
O75170	Serine/threonine-protein phosphatase 6 regulatory subunit 2 OS=Homo sapiens OX=9606 GN=PPP6R2 PE=1 SV=2	0	13.38	3.41615	2	7	2	1	966	104.9	4.87	Phospho [S289(100); S771(99.6)]	0		2	Phospho [S289(100); S771(99.6)]	0.738	1.355	36.9	27.2	34.2	41.3	35.1	29.4	22	30.2	0.796748	0.596206	0.818428	-0.327805	-0.746117	-0.289072	0.926829	1.11924	0.95122	-0.109624	0.162521	-0.0721498	-1.35662	0.737127	0.0707381	0.0480846	0.086	0	13.89	2
D3DQR0	Protein kinase C and casein kinase substrate in neurons 3, isoform CRA_b OS=Homo sapiens OX=9606 GN=PACSIN3 PE=4 SV=1	0	13.418	14.3529	3	8	3	1	425	48.5	6.28	Phospho [S276(100); S320(100); S355(99)]	0		3	Phospho [S276(100); S320(100); S355(99)]	0.614	1.629	16	9.8	18.7	13.5	15.7	9.9	7	12.5	0.61875	0.4375	0.78125	-0.692571	-1.19265	-0.356144	1.16875	0.84375	0.98125	0.224966	-0.245112	-0.0273073	-1.63265	0.6125	0.0992813	0.0480075	0.292	0	5.99	3
F5GXF0	Nuclear receptor subfamily 4 group A member 1 OS=Homo sapiens OX=9606 GN=NR4A1 PE=1 SV=1	0.013	1.629	1.68712	1	1	1	1	652	70.4	7.61	Phospho [S395(100)]	0		1	Phospho [S395(100)]	2.871	0.348	5.7	16.4	5.4	4.5	7.2	9.5	22.2	17.4	1.66667	3.89474	3.05263	0.736966	1.96153	1.61005	0.947368	0.789474	1.26316	-0.0780025	-0.341037	0.337035	2.87135	2.87135	0.649544	0.0479739	0.077	0	2.01	1
Q9BWG6	Sodium channel modifier 1 OS=Homo sapiens OX=9606 GN=SCNM1 PE=1 SV=1	0	8.539	16.5217	2	3	2	1	230	25.9	8.87	Phospho [S126(100); S183(99.2)]	0		2	Phospho [S126(100); S183(99.2)]	0.702	1.424	16.2	11.4	15.8	17.4	15.5	11.9	8.4	13.9	0.734568	0.518519	0.858025	-0.445032	-0.947533	-0.220909	0.975309	1.07407	0.95679	-0.0360693	0.103093	-0.0637256	-1.42105	0.703704	0.0992145	0.0476764	0.701	0	4.81	2
A0A140VJL6	Testicular tissue protein Li 92 OS=Homo sapiens OX=9606 PE=2 SV=1	0	5.832	6.85484	1	2	1	1	248	27.6	5.3		0		0		2.254	0.444	6.2	13.9	3.3	5.9	9.3	9.9	17.1	14.7	1.59677	2.75806	2.37097	0.67516	1.46366	1.24548	0.532258	0.951613	1.5	-0.909802	-0.0715533	0.584963	2.24194	2.24194	0.341387	0.047623	0.212	0	3.13	1
A0A024R3W7	Eukaryotic translation elongation factor 1 beta 2, isoform CRA_a OS=Homo sapiens OX=9606 GN=EEF1B2 PE=3 SV=1	0	8.121	17.3333	1	4	1	1	225	24.7	4.67	Phospho [S106(100)]	0		1	Phospho [S106(100)]	1.889	0.53	11.4	21.5	8	9.9	16.2	25.8	16.9	21.7	2.26316	1.48246	1.90351	1.17834	0.567989	0.928661	0.701754	0.868421	1.42105	-0.510962	-0.203533	0.50696	1.88304	1.88304	0.225601	0.0474436	0.359	0	6.38	1
Q86UU0	B-cell CLL/lymphoma 9-like protein OS=Homo sapiens OX=9606 GN=BCL9L PE=1 SV=1	0	20.824	3.002	4	11	4	1	1499	157	8.63	Phospho [S21(100); S118(100); S1480(100)]	0		3	Phospho [S21(100); S118(100); S1480(100)]	0.529	1.89	67	35.5	88.1	56.1	56.9	33.9	30.1	42.4	0.50597	0.449254	0.632836	-0.982876	-1.1544	-0.660097	1.31493	0.837313	0.849254	0.394981	-0.25616	-0.235732	-1.8891	0.529353	0.0542699	0.0472397	0.372	0	20.1	4
O75792	Ribonuclease H2 subunit A OS=Homo sapiens OX=9606 GN=RNASEH2A PE=1 SV=2	0.013	1.662	5.35117	2	4	2	1	299	33.4	5.25	Phospho [S277(100)]; Acetyl [K267(100)]	0		1	Phospho [S277(100)]	0.483	2.07	12.8	6.2	14.8	13.9	9.6	5.4	3.7	9.4	0.421875	0.289062	0.734375	-1.24511	-1.79055	-0.445411	1.15625	1.08594	0.75	0.209453	0.118941	-0.415037	-2.07568	0.481771	0.131993	0.0472194	0.311	0	0	2
Q15678	Tyrosine-protein phosphatase non-receptor type 14 OS=Homo sapiens OX=9606 GN=PTPN14 PE=1 SV=2	0	37.873	4.12805	6	90	6	1	1187	135.2	8.31	Phospho [S314(100); S465(99.6); S512(100); S593(99.7)]	0		4	Phospho [S314(100); S465(99.6); S512(100); S593(99.7)]	0.743	1.346	334.3	248.3	365.5	331.9	305.4	241.5	209.2	294.3	0.722405	0.625785	0.880347	-0.46912	-0.676261	-0.183856	1.09333	0.992821	0.913551	0.128728	-0.0103947	-0.130443	-1.34617	0.742846	0.074193	0.0470161	0.486	0	106.55	6
Q05682	Caldesmon OS=Homo sapiens OX=9606 GN=CALD1 PE=1 SV=3	0	6.147	5.80076	4	5	4	1	793	93.2	5.66		0		0		1.728	0.579	11.5	19.9	12.4	10	12.1	20.9	24.2	14.5	1.81739	2.10435	1.26087	0.861869	1.07337	0.334419	1.07826	0.869565	1.05217	0.108706	-0.201634	0.0733732	1.72754	1.72754	0.247601	0.0468584	0.233	0	0	4
Q4LE33	TNC variant protein (Fragment) OS=Homo sapiens OX=9606 GN=TNC variant protein PE=2 SV=1	0	9.126	1.2987	1	1	1	1	2233	244.2	4.94		0		0		0.371	2.692	4.7	1.7	5.3	2.7	6	1.8	2.1	1.3	0.382979	0.446809	0.276596	-1.38466	-1.16227	-1.85415	1.12766	0.574468	1.2766	0.173332	-0.799701	0.352302	-2.71154	0.368794	0.0496454	0.0465781	0.019	0	4.24	1
Q8IY95	Transmembrane protein 192 OS=Homo sapiens OX=9606 GN=TMEM192 PE=1 SV=1	0.001	3.546	5.90406	1	6	1	1	271	30.9	7.99	Phospho [S269(99.4)]	0		1	Phospho [S269(99.4)]	2	0.5	1.7	3.5	2.1		1.4	3	4.2	3.3	1.76471	2.47059	1.94118	0.819428	1.30485	0.956931	1.23529		0.823529	0.304855		-0.280108	2.05882	2.05882	0.212091	0.0464381	0.166	0	2.38	1
H0YBN6	Casein kinase I isoform gamma-3 (Fragment) OS=Homo sapiens OX=9606 GN=CSNK1G3 PE=1 SV=1	0	9.121	12.1951	1	8	1	1	164	19.3	8.13	Phospho [S115(98.9)]	0		1	Phospho [S115(98.9)]	0.631	1.584	27.3	17.2	23.4	29.8	28.7	19.7	11.4	20.6	0.721612	0.417582	0.754579	-0.470705	-1.25987	-0.406257	0.857143	1.09158	1.05128	-0.222392	0.126411	0.0721498	-1.58414	0.631258	0.107261	0.0464044	0.585	0	7.55	1
Q7Z6J0	E3 ubiquitin-protein ligase SH3RF1 OS=Homo sapiens OX=9606 GN=SH3RF1 PE=1 SV=2	0	4.273	3.26577	1	9	1	1	888	93.1	8.54		0		0		0.286	3.5	11.7	3.3	17.5	8.6	8.9	3.2	3.5	3.3	0.273504	0.299145	0.282051	-1.87036	-1.74108	-1.82597	1.49573	0.735043	0.760684	0.580846	-0.4441	-0.394631	-3.51	0.2849	0.00753775	0.0461815	0.108	0	2.5	1
Q9Y5B9	FACT complex subunit SPT16 OS=Homo sapiens OX=9606 GN=SUPT16H PE=1 SV=1	0.005	2.053	1.52818	1	2	1	1	1047	119.8	5.66		0		0		0.163	6.144	11.4	1.9	15.8	9	9.3	2.4		1.3	0.210526		0.114035	-2.24793		-3.13245	1.38596	0.789474	0.815789	0.470891	-0.341037	-0.293731				0.0460967	0.037	0	2.25	1
Q86V88	Magnesium-dependent phosphatase 1 OS=Homo sapiens OX=9606 GN=MDP1 PE=1 SV=1	0.016	1.536	9.65909	1	3	1	1	176	20.1	6.39		0		0		0.587	1.704	9	5.3	9.7	9.1	8.3	3.2	5.2	7.5	0.355556	0.577778	0.833333	-1.49185	-0.791413	-0.263034	1.07778	1.01111	0.922222	0.10806	0.0159415	-0.116814	-1.69811	0.588889	0.138034	0.0460777	0.212	0	0	1
H0Y322	Protein lin-9 homolog (Fragment) OS=Homo sapiens OX=9606 GN=LIN9 PE=1 SV=1	0.003	2.65	6.68842	2	2	2	1	613	69.7	9.7	Phospho [S136(100); T322(100); Y323(100)]	0		0		0.671	1.491	27.7	18.6	24.6	24.8	33.8	20.6	17.8	17.4	0.743682	0.642599	0.628159	-0.427242	-0.638009	-0.670799	0.888087	0.895307	1.22022	-0.171228	-0.159546	0.287137	-1.48925	0.67148	0.036341	0.0460563	0.15	0	0	2
Q9H1I8	Activating signal cointegrator 1 complex subunit 2 OS=Homo sapiens OX=9606 GN=ASCC2 PE=1 SV=3	0.052	0.894	2.37781	1	1	1	1	757	86.3	5.16	Phospho [S720(100)]	0		0		0.465	2.15	8.6	4	6.6	10.2	9	2.5	3.1	6.4	0.290698	0.360465	0.744186	-1.78241	-1.47207	-0.426265	0.767442	1.18605	1.04651	-0.381871	0.246161	0.0655883	-2.15	0.465116	0.140981	0.0460083	0.075	0	0	1
O00193	Small acidic protein OS=Homo sapiens OX=9606 GN=SMAP PE=1 SV=1	0	75.766	14.7541	4	26	4	1	183	20.3	4.72	Phospho [S17(100)]	0		1	Phospho [S17(100)]	0.741	1.349	364.9	270.5	335.3	383	376.4	269.9	219.9	321.6	0.739655	0.602631	0.881337	-0.435076	-0.730654	-0.182234	0.918882	1.0496	1.03152	-0.122049	0.0698432	0.0447655	-1.34915	0.741208	0.0804594	0.0455907	3.642	0	96.95	4
Q9Y3Q8	TSC22 domain family protein 4 OS=Homo sapiens OX=9606 GN=TSC22D4 PE=1 SV=2	0	12.937	10.6329	4	11	4	1	395	41	7.21	Phospho [S62(100)]	0		1	Phospho [S62(100)]	0.664	1.506	107	71.1	121.3	106.1	93.6	74.3	53	85.9	0.694393	0.495327	0.802804	-0.526177	-1.01355	-0.316881	1.13364	0.991589	0.874766	0.180969	-0.0121861	-0.19303	-1.50563	0.664174	0.0900376	0.0455522	0.52	0	15.03	4
A0A0G2JPX0	Cyclin-dependent kinase inhibitor 1C OS=Homo sapiens OX=9606 GN=CDKN1C PE=1 SV=1	0.002	3.013	8.22785	1	2	1	1	316	32.3	6.6		0		0		0.315	3.179	8.9	2.8	13.1	7.3	6.3	3	2.5	2.9	0.337079	0.280899	0.325843	-1.56884	-1.83188	-1.61775	1.47191	0.820225	0.707865	0.55769	-0.285909	-0.498454	-3.17857	0.314607	0.0171632	0.0454568	0.194	0	0	1
Q8WW12	PEST proteolytic signal-containing nuclear protein OS=Homo sapiens OX=9606 GN=PCNP PE=1 SV=2	0	35.361	19.6629	2	21	2	1	178	18.9	7.49	Phospho [S119(100)]	0		1	Phospho [S119(100)]	0.715	1.398	191.1	136.7	186.3	208.1	178.8	119.1	120.7	170.2	0.623234	0.631606	0.890633	-0.682154	-0.662902	-0.167097	0.974882	1.08896	0.935636	-0.0367001	0.122949	-0.095981	-1.39829	0.715158	0.0877709	0.0453359	1.61	0	85.26	2
A0A024RD15	Mitogen-activated protein kinase OS=Homo sapiens OX=9606 GN=MAPK14 PE=4 SV=1	0	20.103	3.61111	1	8	1	1	360	41.3	5.78	Phospho [T180(100)]	0		1	Phospho [T180(100)]	0.362	2.759	78	28.3	108.6	51	74.4	33.7	19.5	31.6	0.432051	0.25	0.405128	-1.21073	-2	-1.30355	1.39231	0.653846	0.953846	0.477478	-0.612977	-0.0681715	-2.75943	0.362393	0.0567315	0.0452536	0.551	0	18.71	1
D3TTZ4	Tumor necrosis factor alpha-induced protein 3 OS=Homo sapiens OX=9606 GN=TNFAIP3 PE=2 SV=1	0	7.433	1.51899	1	5	1	1	790	89.5	8.19	Phospho [S573(100); S575(100)]	0		2	Phospho [S573(100); S575(100)]	0.528	1.892	54.6	28.8	67.9	43.1	52.7	38.9	21.2	26.4	0.712454	0.388278	0.483516	-0.489131	-1.36484	-1.04836	1.24359	0.789377	0.965201	0.314511	-0.341213	-0.051098	-1.89364	0.528083	0.0961979	0.0449108	0.096	0	10.24	1
Q9NTJ3	Structural maintenance of chromosomes protein 4 OS=Homo sapiens OX=9606 GN=SMC4 PE=1 SV=2	0	51.829	3.41615	3	81	3	1	1288	147.1	6.79	Phospho [S41(99.6)]	0		1	Phospho [S41(99.6)]	0.65	1.539	259.2	168.4	251.6	268.8	257.1	188	107.5	209.6	0.725309	0.414738	0.808642	-0.463333	-1.26973	-0.306427	0.970679	1.03704	0.991898	-0.0429338	0.0524674	-0.0117361	-1.5395	0.649563	0.119852	0.0448025	0.266	0	105.25	3
Q71RC2	La-related protein 4 OS=Homo sapiens OX=9606 GN=LARP4 PE=1 SV=3	0	46.666	10.221	3	22	3	1	724	80.5	6.61	Phospho [S597(100)]	0		1	Phospho [S597(100)]	0.686	1.457	90.6	62.2	81	90.3	100.6	64.3	47.3	75	0.709713	0.522075	0.827815	-0.494692	-0.937671	-0.27262	0.89404	0.996689	1.11038	-0.161589	-0.00478506	0.151047	-1.45659	0.686534	0.089017	0.0447553	0.546	0	34.04	3
Q13439	Golgin subfamily A member 4 OS=Homo sapiens OX=9606 GN=GOLGA4 PE=1 SV=1	0.001	4.117	1.52466	3	8	3	1	2230	261	5.39	Phospho [S71(100); S88(98.5)]; Acetyl [K1696(100)]	1	Acetyl [K1696(100)]	2	Phospho [S71(100); S88(98.5)]	0.696	1.436	42.7	29.7	50.9	38.9	38.3	26.4	30.1	32.7	0.618267	0.704918	0.765808	-0.693698	-0.504473	-0.384945	1.19204	0.911007	0.896956	0.25343	-0.134466	-0.156892	-1.4361	0.696331	0.0428073	0.0447246	0.044	0	2.32	3
A0A140VJM0	Testicular tissue protein Li 96 OS=Homo sapiens OX=9606 PE=2 SV=1	0	4.26	1.23692	1	13	1	1	1051	116.5	6.77	Phospho [S1042(100)]	0		1	Phospho [S1042(100)]	0.691	1.448	247.6	171.1	239.1	264.7	239.1	183.2	122.8	207.2	0.739903	0.495961	0.836834	-0.434592	-1.0117	-0.256987	0.96567	1.06906	0.96567	-0.0503972	0.0963469	-0.0503972	-1.44739	0.690899	0.101406	0.0446847	0.105	0	12.82	1
A8MUS3	60S ribosomal protein L23a OS=Homo sapiens OX=9606 GN=RPL23A PE=1 SV=1	0.018	1.464	4.12371	1	8	1	1	194	21.9	10.48	Phospho [S81(99.4)]	0		1	Phospho [S81(99.4)]	0.613	1.632	32.7	20	26.1	39.9	32.1	19.1	17.5	23.5	0.584098	0.535168	0.718654	-0.775718	-0.901936	-0.47663	0.798165	1.22018	0.981651	-0.325241	0.287098	-0.0267173	-1.63228	0.61264	0.0548568	0.0444542	0.233	0	2.37	1
Q5UIP0	Telomere-associated protein RIF1 OS=Homo sapiens OX=9606 GN=RIF1 PE=1 SV=2	0	25.567	2.62945	3	9	3	1	2472	274.3	5.52	Phospho [S1542(98.3); S2161(100); S2205(100)]	0		3	Phospho [S1542(98.3); S2161(100); S2205(100)]	0.716	1.397	78.7	56.3	83.3	79	73.7	59	42.7	67.2	0.749682	0.542567	0.853875	-0.415649	-0.882128	-0.227902	1.05845	1.00381	0.936468	0.0819529	0.00548902	-0.094699	-1.39787	0.715375	0.0914896	0.0441894	0.084	0	18.13	3
Q9HB09	Bcl-2-like protein 12 OS=Homo sapiens OX=9606 GN=BCL2L12 PE=1 SV=1	0	15.847	15.8683	3	20	3	1	334	36.8	9.22	Phospho [T117(100); S121(100); S242(100); S273(100)]	0		4	Phospho [T117(100); S121(100); S242(100); S273(100)]	0.624	1.603	104.6	65.3	117.5	89.4	106.9	61.5	48.7	85.6	0.587954	0.465583	0.818356	-0.766225	-1.10289	-0.2892	1.12333	0.854685	1.02199	0.167778	-0.226536	0.031379	-1.60266	0.623964	0.103416	0.0441796	0.931	0	20.76	3
B9A6K8	TBC1 domain family, member 9B OS=Homo sapiens OX=9606 GN=TBC1D9B PE=2 SV=1	0	19.602	4.32	3	16	3	1	1250	140.4	5.24	Phospho [S435(100); S1241(99)]	0		2	Phospho [S435(100); S1241(99)]	0.726	1.378	47.9	34.7	48.9	44.6	50.1	29.2	32	43	0.609603	0.668058	0.897704	-0.714057	-0.581954	-0.155689	1.02088	0.931106	1.04593	0.0298088	-0.102982	0.0647849	-1.37908	0.725122	0.0879253	0.0441683	0.277	0	9.33	3
Q4LE58	eIF4G1 variant protein (Fragment) OS=Homo sapiens OX=9606 GN=EIF4G1 variant protein PE=2 SV=1	0	75.816	6.58867	12	153	12	1	1624	178	5.31	Phospho [S704(100); S729(100); S1170(100); S1212(100); S1234(100); S1621(100)]	0		6	Phospho [S704(100); S729(100); S1170(100); S1212(100); S1234(100); S1621(100)]	0.751	1.331	2112.2	1586.6	2013.3	2156.4	2166.9	1546.2	1306.8	1906.7	0.732033	0.618691	0.902708	-0.45002	-0.692708	-0.147669	0.953177	1.02093	1.0259	-0.0691843	0.0298784	0.0368861	-1.3313	0.751144	0.0825435	0.0441165	1.013	0	194.89	12
B7ZKM5	Uncharacterized protein OS=Homo sapiens OX=9606 PE=2 SV=1	0	5.565	2.59965	1	4	1	1	577	61.5	7.47	Phospho [S192(100); S195(100)]	0		0		0.339	2.952	28.7	9.7	41.2	25.4	19.6	10.2	7.6	11.4	0.355401	0.264808	0.397213	-1.49248	-1.91698	-1.33202	1.43554	0.885017	0.682927	0.521594	-0.176222	-0.550197	-2.94863	0.339141	0.0390769	0.0441037	0.116	0	5.95	1
P27694	Replication protein A 70 kDa DNA-binding subunit OS=Homo sapiens OX=9606 GN=RPA1 PE=1 SV=2	0.002	3.118	1.62338	1	2	1	1	616	68.1	7.21	Phospho [S384(100)]	0		1	Phospho [S384(100)]	0.799	1.251	45.4	36.3	41.8	48.1	46.2	34.7	32.9	41.2	0.764317	0.72467	0.907489	-0.387757	-0.464605	-0.140048	0.920705	1.05947	1.01762	-0.119189	0.0833446	0.0252006	-1.25184	0.798825	0.0555243	0.0440459	0.064	0	5.46	1
P15822	Zinc finger protein 40 OS=Homo sapiens OX=9606 GN=HIVEP1 PE=1 SV=3	0	20.403	2.28109	4	12	4	1	2718	296.7	7.84	Phospho [S698(100); S1180(100); S2303(100)]	0		3	Phospho [S698(100); S1180(100); S2303(100)]	0.387	2.581	112.3	43.5	159	93.3	84.5	42.1	39.7	48.7	0.374889	0.353517	0.43366	-1.41547	-1.50015	-1.20536	1.41585	0.83081	0.752449	0.501669	-0.267409	-0.410335	-2.58161	0.387355	0.0239601	0.0438221	0.084	0	15.4	4
Q9UFC0	Leucine-rich repeat and WD repeat-containing protein 1 OS=Homo sapiens OX=9606 GN=LRWD1 PE=1 SV=2	0	10.093	3.40031	1	2	1	1	647	70.8	7.21	Phospho [S212(100)]	0		1	Phospho [S212(100)]	2.657	0.376	3.4	9	3		3.8	11.2	6.8	9.1	3.29412	2	2.67647	1.71989	1	1.42033	0.882353		1.11765	-0.180572		0.160465	2.65686	2.65686	0.373708	0.0431272	0.145	0	5.88	1
B4DGP5	cDNA FLJ57365, highly similar to Serine/threonine-protein kinase PCTAIRE-2 OS=Homo sapiens OX=9606 PE=2 SV=1	0	40.239	14.6809	4	28	3	1	470	53.5	8.73	Phospho [S69(99.1); S93(100); S112(100); S470(99.6)]	0		4	Phospho [S69(99.1); S93(100); S112(100); S470(99.6)]	0.425	2.354	88.3	37.5	119.9	68.8	76.1	41.9	24.2	46.4	0.474519	0.274066	0.525481	-1.07546	-1.86741	-0.928289	1.35787	0.779162	0.861835	0.441346	-0.360005	-0.214517	-2.35467	0.424689	0.0767349	0.0428784	0.995	1	20.62	4
A1X283	SH3 and PX domain-containing protein 2B OS=Homo sapiens OX=9606 GN=SH3PXD2B PE=1 SV=3	0.002	3.175	4.50055	2	16	2	1	911	101.5	8.69		0		0		0.675	1.482	22.8	15.4	27.7	20.3	20.3	16.1	15.7	14.3	0.70614	0.688596	0.627193	-0.501973	-0.538269	-0.673019	1.21491	0.890351	0.890351	0.280852	-0.167554	-0.167554	-1.48373	0.673977	0.0239338	0.0428489	0.084	0	0	2
Q15365	Poly(rC)-binding protein 1 OS=Homo sapiens OX=9606 GN=PCBP1 PE=1 SV=2	0	116.549	18.2584	3	132	3	1	356	37.5	7.09	Phospho [S173(100); S189(99.3)]	0		2	Phospho [S173(100); S189(99.3)]	0.757	1.322	447.6	338.6	420.8	474.1	447.8	333.2	282.9	399.8	0.744415	0.632038	0.893208	-0.425822	-0.661918	-0.162932	0.940125	1.0592	1.00045	-0.0890753	0.0829814	0.000644492	-1.32178	0.756553	0.0756374	0.0428449	5.449	0	238.36	3
B4DEG7	cDNA FLJ59238, highly similar to SNW domain-containing protein 1 OS=Homo sapiens OX=9606 PE=2 SV=1	0	32.749	4.72855	4	58	4	1	571	65.4	9.69	Phospho [S224(100); S232(100)]	0		2	Phospho [S224(100); S232(100)]	0.788	1.27	373.6	294.3	344	382.6	394.2	297.8	253.9	331.1	0.797109	0.679604	0.886242	-0.327151	-0.557234	-0.174227	0.920771	1.02409	1.05514	-0.119086	0.0343424	0.0774333	-1.2696	0.787652	0.0598384	0.0425498	0.968	0	133.53	4
Q9BTA9	WW domain-containing adapter protein with coiled-coil OS=Homo sapiens OX=9606 GN=WAC PE=1 SV=3	0	30.427	11.9011	4	15	4	1	647	70.7	9.45	Phospho [S64(99.2); S511(100)]	0		2	Phospho [S64(99.2); S511(100)]	1.684	0.594	29.6	49.9	25	34.1	29.8	38.1	51.6	60	1.28716	1.74324	2.02703	0.364194	0.801774	1.01937	0.844595	1.15203	1.00676	-0.243669	0.204175	0.00971515	1.68581	1.68581	0.215502	0.0424917	0.54	0	20.81	4
P49795	Regulator of G-protein signaling 19 OS=Homo sapiens OX=9606 GN=RGS19 PE=1 SV=1	0.004	2.406	6.45161	1	4	1	1	217	24.6	5.62		0		0		0.36	2.78	5.5	2	3.4	7.3	5.7	2.7	1.7	1.5	0.490909	0.309091	0.272727	-1.02647	-1.6939	-1.87447	0.618182	1.32727	1.03636	-0.693897	0.408465	0.0515303	-2.79661	0.357576	0.0674881	0.0424616	0.194	0	0	1
P56524	Histone deacetylase 4 OS=Homo sapiens OX=9606 GN=HDAC4 PE=1 SV=3	0	9.579	2.58303	2	4	2	1	1084	119	6.96	Phospho [S265(100); S565(100)]	0		1	Phospho [S565(100)]	0.71	1.408	51.2	36.3	48	54.2	51.3	38.2	27.4	43.4	0.746094	0.535156	0.847656	-0.422571	-0.901968	-0.238449	0.9375	1.05859	1.00195	-0.0931094	0.082149	0.00281502	-1.40917	0.709635	0.0920344	0.0422835	0.124	0	3.81	2
P49006	MARCKS-related protein OS=Homo sapiens OX=9606 GN=MARCKSL1 PE=1 SV=2	0	39.31	36.4103	4	71	4	1	195	19.5	4.67	Phospho [S22(100); S104(100); S165(99.1)]	0		3	Phospho [S22(100); S104(100); S165(99.1)]	9.398	0.106	15.5	145.7	7.1	22.7	16.7	75.8	226.8	134.4	4.89032	14.6323	8.67097	2.28993	3.87108	3.11619	0.458065	1.46452	1.07742	-1.12638	0.550424	0.10758	9.39785	9.39785	2.83564	0.0421434	6.943	0	48.37	4
O14602	Eukaryotic translation initiation factor 1A, Y-chromosomal OS=Homo sapiens OX=9606 GN=EIF1AY PE=1 SV=4	0	21.215	27.7778	2	5	2	1	144	16.4	5.24		0		0		0.605	1.653	48.8	29.5	55.1	48.2	43.2	27.6	21	40	0.565574	0.430328	0.819672	-0.822213	-1.21649	-0.286881	1.1291	0.987705	0.885246	0.175171	-0.017848	-0.17585	-1.65237	0.605191	0.114126	0.0421366	1.512	0	14.55	2
O15047	Histone-lysine N-methyltransferase SETD1A OS=Homo sapiens OX=9606 GN=SETD1A PE=1 SV=3	0	4.797	1.9918	2	5	2	1	1707	185.9	5.14		0		0		0.178	5.612	12.5	2.2	19.3	8.1	10.2	2	1.3	3.4	0.16	0.104	0.272	-2.64386	-3.26534	-1.87832	1.544	0.648	0.816	0.626673	-0.625934	-0.293359	-5.59701	0.178667	0.0493874	0.0419936	0.065	0	2.42	2
Q13033	Striatin-3 OS=Homo sapiens OX=9606 GN=STRN3 PE=1 SV=3	0	11.223	4.76788	1	3	1	1	797	87.2	5.36	Phospho [T247(100)]	0		1	Phospho [T247(100)]	1.837	0.544	2.1	3.9		2.3	2	3.6		4.3	1.71429		2.04762	0.777608		1.03395		1.09524	0.952381		0.131245	-0.0703893				0.0419567	0.145	0	7.15	1
Q05209	Tyrosine-protein phosphatase non-receptor type 12 OS=Homo sapiens OX=9606 GN=PTPN12 PE=1 SV=3	0	30.151	11.7949	4	32	4	1	780	88.1	5.62	Phospho [S435(100); S603(98.5)]	0		0		0.732	1.366	38.8	28.4	39.7	36	40.8	27.5	23.4	34.4	0.708763	0.603093	0.886598	-0.496625	-0.729548	-0.173648	1.0232	0.927835	1.05155	0.0330824	-0.10806	0.0725125	-1.3646	0.732818	0.08272	0.0418717	0.456	0	20.9	4
Q9Y2V2	Calcium-regulated heat-stable protein 1 OS=Homo sapiens OX=9606 GN=CARHSP1 PE=1 SV=2	0	31.927	19.7279	6	24	6	1	147	15.9	8.21	Phospho [S30(100); S32(100); S41(100); S52(100)]	0		4	Phospho [S30(100); S32(100); S41(100); S52(100)]	0.653	1.531	447.9	292.5	543.1	405.7	394.9	281	261.2	335.3	0.627372	0.583166	0.748605	-0.672607	-0.778022	-0.417724	1.21255	0.905783	0.88167	0.278041	-0.142763	-0.181689	-1.53128	0.653048	0.0494534	0.0417729	11.915	0	51.3	6
Q9Y6A5	Transforming acidic coiled-coil-containing protein 3 OS=Homo sapiens OX=9606 GN=TACC3 PE=1 SV=1	0	20.731	4.17661	2	11	2	1	838	90.3	5.05	Phospho [S317(100); S434(99.7)]	0		2	Phospho [S317(100); S434(99.7)]	1.576	0.635	43.5	68.6	31.2	47.9	51.5	61.9	63.9	80	1.42299	1.46897	1.83908	0.508924	0.554801	0.878985	0.717241	1.10115	1.18391	-0.479469	0.13901	0.243557	1.57701	1.57701	0.131705	0.0417385	0.216	0	29.3	2
Q13796	Protein Shroom2 OS=Homo sapiens OX=9606 GN=SHROOM2 PE=1 SV=1	0	9.742	1.85644	2	6	2	1	1616	176.3	7.09	Phospho [S1039(100)]	0		1	Phospho [S1039(100)]	0.518	1.932	23.6	12.2	28.9	17.9	23.9	11.5	8.9	16.2	0.487288	0.377119	0.686441	-1.03715	-1.40691	-0.542793	1.22458	0.758475	1.01271	0.292283	-0.398827	0.0182238	-1.93443	0.516949	0.0905168	0.0412571	0.065	0	5	2
Q9UJ41	Rab5 GDP/GTP exchange factor OS=Homo sapiens OX=9606 GN=RABGEF1 PE=1 SV=2	0	4.385	4.51977	2	7	2	1	708	79.3	6.81	Phospho [S310(99.6)]	0		1	Phospho [S310(99.6)]	0.113	8.812	43.8	5	68.9	37	25.4	5.2	2.6	7.1	0.118721	0.0593607	0.1621	-3.07435	-4.07435	-2.62504	1.57306	0.844749	0.579909	0.653573	-0.243406	-0.786102	-8.81879	0.113394	0.0297778	0.041204	0.116	0	4.14	2
D2SNZ4	Proline rich 11, isoform CRA_a OS=Homo sapiens OX=9606 GN=PRR11 PE=2 SV=1	0	4.452	4.72222	1	9	1	1	360	40.1	10.11		0		0		0.75	1.333	25.2	18.9	23.9	27.4	24.4	20.7	15.3	20.8	0.821429	0.607143	0.825397	-0.283793	-0.719892	-0.27684	0.948413	1.0873	0.968254	-0.0764131	0.120752	-0.0465426	-1.33099	0.751323	0.072099	0.0410907	0.202	0	6.21	1
[truncated: 997 more rows]

## Sheet: ST8 Xenium differential genes
Gene	Pax_v_UT avg_log2FC	Pax_vs_UT p_val_adj	Enza_vs_UT avg_log2FC	Enza_vs_UT p_val_adj	PaxMetEnza_v_UT avg_log2FC	PaxMetEnza_vs_UT p_val_adj
AHR	1.78506	1e-300	2.57043	1e-300	2.89534	1e-300
ASCL1	3.0046	1e-300	3.25395	1e-300	3.3934	1e-300
[truncated: 115 more rows]

## Sheet: ST9 ATAC-seq Hu dif. genes
Dist_to_TSS	gene_id	Position	chr	start	end	Untreated peak	Pax peak	Enza peak	PaxMetEnza peak	Pax/Untreated_log2FC	Enza/Untreated_log2FC	PaxMetEnza/Untreated_log2FC
[truncated: 215 more rows]

[truncated: 1 more sheets: ST10 ATAC-seq Ms. dif. genes]
