# Supplementary material for: PI3K/mTOR is a therapeutically targetable genetic dependency in diffuse intrinsic pontine glioma
Source: J Clin Invest. 2024 Feb 6;134(6):e170329. doi: 10.1172/JCI170329 (PMC10940093; doi:10.1172/JCI170329)
Supplement: Supporting data values [file jci-134-170329-s126.xlsx]

## Sheet: Figure 1
	Figure 1A	CRISPR/Cas9 screening (z-score)
	Cell line	CNHDMG-760		ICR-CXJ-001		VUMC-DIPG-10		SU-DIPG-XXXIII		SU-DIPG-XXXVI		SU-DIPG-IV		P005401		UON-JUMP4		SU-DIPG-XXI		ICR-B184-2D		ICR-B301-2D		7316-1763-707163		7316-388-762987		SU-DIPG-XIII		SU-DIPG-XVII		SU-DIPG-VI		SUPSCG1		RA055		SU-DIPG-XXIV		SU-DIPG-XXV		SU-DIPG-XXIX		HGG080318		SU-DIPG-XIX		SU-DIPG-XXXV
		Rep1	Rep2	Rep1	Rep2	Rep1	Rep2	Rep1	Rep2	Rep1	Rep2	Rep1	Rep2	Rep1	Rep2	Rep1	Rep2	Rep1	Rep2	Rep1	Rep2	Rep1	Rep2	Rep1	Rep2	Rep1	Rep2	Rep1	Rep2	Rep1	Rep2	Rep1	Rep2	Rep1	Rep2	Rep1	Rep2	Rep1	Rep2	Rep1	Rep2	Rep1	Rep2	Rep1	Rep2	Rep1	Rep2	Rep1	Rep2
	MTOR	-3.9114	-3.7968	-4.2181	-4.1313	-3.2629	-3.3543	-3.4328	-2.9492	-3.0353	-4.2158	-4.2257	-4.2362	-4.2225	-3.1952	-5.4428	-5.3049	-2.6016	-2.7628	-3.7658	-3.4144	-4.3807	-4.9509	-3.1796	-2.2846	-2.672	-3.7614	-2.9235	-3.0389	-2.1509	-3.254	-3.0108	-3.9668	-4.4927	-4.1094	-4.216	-4.077	-2.9179	-3.0695	-3.213	-1.6733	-2.9803	-4.1902	-2.3376	-2.3135	-3.8519	-3.4467	-2.5902	-3.4733
	PIK3CA	-2.7091	-2.7606	1.2037	1.0456	-2.5971	-2.445	-2.6455	-2.098	-3.6926	-3.501	-3.6605	-5.2034	-3.0534	-2.3894	-3.6832	-4.3483	-2.4578	-2.5638	-2.2719	-2.7999	-3.9793	-4.1372	-3.3186	-2.4737	-2.3141	-2.5102	-3.094	-2.4851	0.37345	-2.388	-2.8055	-3.6938	-0.49674	-4.2089	-2.577	-3.2152	-2.3904	-2.0596	-1.5792	-2.1433	-0.51194	-0.1633	-2.364	-1.6597	-3.4393	-0.13131	-3.2346	-2.4947
	PIK3C3	-2.4665	-0.61932	-2.5906	-2.3963	-1.7344	-2.3604	2.7386	1.143	-2.9957	-3.2862	-4.9691	-4.1221	-0.68724	1.4005	-4.7737	-5.2664	-1.0226	-1.1509	-3.2149	-1.9946	-3.0591	-3.1691	2.5353	1.5944	-3.2502	-2.5761	1.8224	2.4647	0.61468	1.3077	0.49926	-0.12411	-1.2463	-2.9297	-3.4527	-3.2144	0.87494	0.98828	2.0991	-0.77041	-2.4325	-4.4258	-0.09855	-1.5789	-2.9192	0.28718	-1.7934	-0.76766
	AKT1	-0.75667	-1.0399	0.74627	0.64561	-2.0331	-2.0111	-2.6124	-2.1132	0.15671	1.3584	0.026952	-1.6318	-3.2534	-3.356	1.4492	0.6604	1.1317	-0.15757	0.70588	0.8651	1.9595	0.50292	0.74859	-0.019343	-0.29149	1.3092	-1.0304	-1.1095	-1.4879	-3.7688	0.87958	-2.2504	0.88142	-0.032636	-1.5232	0.1927	1.7546	1.8259	0.56771	0.46337	0.79001	0.7487	0.19893	-2.7951	-1.223	-2.3852	-0.66473	-2.691
	AKT2	1.6056	1.0958	-2.0868	-1.5893	-0.6908	0.029506	-1.546	-0.81454	-1.1059	0.11483	-1.2313	-1.1782	-1.6585	-0.78488	0.83232	0.18541	0.27473	-0.9455	-1.1253	-0.067304	0.30045	-0.97213	0.9134	-0.41517	-0.45315	0.43821	-0.51072	2.1338	-0.72461	-1.0676	-1.1118	2.1035	0.66863	0.79821	0.72566	0.95327	1.1341	0.17103	0.0013388	0.64429	0.87366	0.3645	0.49843	0.90577	0.76704	-0.41474	-0.63805	-0.099006
	PIK3R2	0.81969	1.2978	-0.015207	0.92452	-0.51949	-0.43531	0.8864	1.4954	0.66361	-2.5367	-0.49112	-4.3765	-2.7552	-1.773	-2.2921	-1.8638	1.8685	2.0177	1.0423	1.9345	-1.0787	-2.3555	-1.0007	-1.5915	-0.23994	0.16988	0.35381	1.5784	-1.4049	0.67386	-2.2171	0.21635	1.9478	0.089085	1.3734	0.18813	-0.098326	-0.3816	0.97015	1.8291	0.68357	1.381	-0.27828	-2.7003	1.5028	-1.448	0.098819	-1.1639
	PIK3CD	1.0206	1.047	1.0687	1.2556	-1.5034	-1.0963	-2.9023	-2.8732	1.6782	0.012299	1.3971	-0.93949	1.7721	0.72034	1.4746	2.3757	0.36398	1.7076	0.53738	-0.0075565	1.2174	-0.035283	0.15445	1.0706	-1.7273	0.14675	-2.5237	-1.8937	1.2834	-1.4278	-2.0515	0.92336	0.38594	1.0544	-1.408	0.1369	-1.7267	-0.22625	0.50856	-1.2879	1.1713	1.3135	-0.90922	-0.011387	1.3891	0.45538	1.5875	1.0388
	AKT3	-1.487	-0.9775	0.87834	1.4321	1.0171	1.8726	1.503	1.8973	1.197	1.9486	1.5062	1.8836	0.68529	1.0712	2.0989	2.2263	1.3117	1.5833	1.9507	0.70322	-1.5646	-2.4731	-0.49046	-0.27093	1.8746	0.25189	-1.0157	-1.5595	2.3293	1.0861	2.032	1.1158	-1.1955	-1.6061	-1.1355	-1.307	0.64043	-3.0221	0.29072	2.1108	0.71838	0.32477	1.2858	0.4601	0.86197	1.906	0.029569	-0.99046
	PIK3CB	1.3633	0.82147	-1.3269	0.4503	0.63813	0.48649	-3.0904	-2.1732	-1.0571	1.1696	1.356	1.7476	0.37562	1.3002	0.78287	1.1972	2.2862	0.34848	0.16094	0.46715	0.65718	2.131	0.15106	-0.22503	0.47645	-0.19542	-0.79387	-1.6881	-2.6135	1.4532	1.8634	-0.34817	0.97152	1.5191	1.1073	2.4405	1.1678	-0.50889	0.22484	-1.2284	1.8956	-1.9915	1.2763	0.62683	0.1104	0.32555	1.1949	1.501
	PIK3CG	1.4031	1.1693	-0.8131	-1.4015	1.518	-0.12545	-1.5196	-1.7498	0.16588	2.109	1.0671	2.5596	-0.98531	-1.0551	1.7339	1.8526	-0.093424	-1.2835	0.817	1.4637	1.4464	2.5046	1.364	0.95955	-0.77432	1.2099	1.7069	0.61224	2.2485	0.65195	0.65257	0.048842	0.63482	-0.57891	0.41922	1.4333	1.3563	-1.3303	1.4145	-0.4772	0.97157	1.4387	0.089243	1.682	0.59697	0.68111	0.74105	0.71553
	PIK3R3	-0.35845	0.37026	-1.1693	-0.68074	0.44012	0.10002	2.4833	1.2924	1.8065	1.3143	0.64038	1.1341	1.7322	0.46458	1.5957	0.44014	1.6867	2.6756	1.5613	1.5437	1.6867	1.6487	1.4671	1.5971	-1.2692	-1.4071	-0.51606	2.4654	0.22904	0.68863	2.2066	1.8223	1.7188	0.63258	0.88745	0.24019	-0.24077	-3.4149	0.76291	1.0429	0.90679	0.87207	1.9683	1.7445	1.7793	0.65341	0.11042	1.1102
	PIK3R1	1.5241	1.5587	1.0997	1.2994	-0.24641	0.094197	0.68382	-1.1415	1.5542	1.9871	-0.72472	-0.71454	0.94588	1.1789	-2.7579	-2.1125	1.0305	2.7372	1.7376	0.38262	1.6473	-0.27635	1.076	1.7804	2.1416	0.28665	1.8192	1.9279	2.1195	1.6435	2.765	-0.35276	0.52923	1.416	1.9772	1.2478	-0.013819	-1.0298	2.4748	1.1032	1.4062	-0.65973	1.7483	1.3114	1.7516	1.7742	2.9031	0.95474
	PTEN	1.0207	1.1344	0.86184	1.5472	1.1058	1.1458	0.82465	0.87722	1.331	1.0593	1.6323	0.87241	1.9025	2.0368	1.8214	1.8679	1.596	1.5889	1.6262	1.6356	1.96	2.1446	1.5384	1.6083	1.5759	1.4814	2.0827	1.8267	1.4608	2.092	1.4044	1.3066	1.2348	1.6369	1.642	1.612	1.9314	2.0017	1.8089	1.9496	1.7782	-0.80101	2.3486	1.3769	1.2998	2.2447	1.725	2.2049
	Figure 1B	DMG Cell lines paxalisib sensitivity (% compared to untreated)
	Paxalisib concentration (nM)	VUMC-DIPG-10									SU-DIPG-IV									SU-DIPG-XXXIII									SU-DIPG-XXXVI									SU-DIPG-XIII									SU-DIPG-XVII
	0	100	100	100	100	100	100	100	100	100	100	100	100	100	100	100	100	100	100	100	100	100	100	100	100	100	100	100	100	100	100	100	100	100	100	100	100	100	100	100	100	100	100	100	100	100	100	100	100
	100	81	90	95	78.4509	82.817	71.6041	67.0827	76.8261	74.079	83	86	80	75.0291	64.042	79.0684	84.6071	80.5601	87.7584	92	89	92	82.3177	74.0579	72.0679	91	93	84	47	74	71	88.8586	78	73	74	82.003	99.1154	89	91	67	73.5443	77.9451	75.6466	67	89	91.1701	81	84	81
	500	71	66	63	65.4848	67.5014	71.7928	60.3335	69.4305	61.825	73	61	64	60.1816	60.5179	66.2233	60.6287	67.4745	81.2817	70	71	70	77.8638	54.7284	68.8677	74	71	74	45	58	53	71.4671	51	50	55	54.7691	78.492	70	78	46	58.2017	67.8864	71.0309	46	70	58.6286	83	76	59
	1000	58	56	50	44.0751	57.5915	60.1831	54.1068	60.4322	58.9783	55	45	39	54.4817	49.0625	47.272	45.5081	51.2563	60.6983	51	60	51	68.7159	46.6825	49.7933	68	55	64	41	58	38	63.3446	50	46	57	42.841	66.6665	63	79	45	46.1358	62.3911	51.8135	45	63	47.3627	60	65	38
	5000	33	27	27	21.1662	40.275	28.7339	27.595	38.4404	34.893	37	27	22	29.5125	34.9309	23.4868	30.1224	28.4103	38.4246	38	52	38	36.4066	28.6477	27.94	42	34	45	24	57		41.4209				27.2648	46.8742	43	66	37	20.4398	38.4273	29.2456	37	43	27.828	32	46	19
	10000	24	20	18	19.25	32.7106	25.5894	23.568	36.5493	29.6899	37	24	23	26.7437	34.8035	20.8593	32.886	29.9698	35.3326	37	49	37	34.1462	30.0447	21.8374	36	32	39	29	38.2065	23	38.2065	25	25	24	29.3109	37.2976	38	58	40	14.0038	33.0577	24.4537	40	38	26.6742	32	43	19
	Figure 1B	HGG Cell lines paxalisib sensitivity (% compared to untreated)
	Paxalisib concentration (nM)	GBM-U87MG			GBM-U251			GBM-T98G			GBM-A172			pHGG-7316-3058				pHGG-7316-195
	0	100	100	100	100	100	100	100	100	100	100	100	100	100	100	100	100	100	100	100	100
	100	82	91	82	86	90	86	84	83	84	97	92	97	80	87	65	102	122	127	108	141
	500	68	81	68	76	82	76	76	76	76	90	86	90	63	81	67	65	72	57	73	59
	1000	65	77	65	77	76	77	73	77	73	87	80	87	43	59	53	55	54	51	60	75
	5000	58	65	58	59	63	59	63	72	63	74	69	74	43	53	37	58	62	53	57	44
	10000	66	62	66	61	61	61	60	60	60	74	70	74	44	32	53	42	43	42	36	36
	Figure 1B	HGG Cell lines paxalisib sensitivity (% compared to untreated)
	Paxalisib concentration (nM)	ReN			HMC3			HCMEC/D3
	0	100	100	100	100	100	100	100	100	100
	100	84.8068	93.9624	91.6185	103.14	104.507	106.795	104.507	90.4237	89.1787
	500	93.9624	91.6185	93.9281	104.452	99.9588	101.478	99.9588	85.4329	89.7102
	1000	99.4728	93.9281	102.715	99.4728	93.9281	102.715	93.9281	89.3933	88.67
	5000	75.4515	86.0136	80.2049	80.1436	86.5456	88.3643	86.5456	92.6442	90.1712
	10000	78.744	77.5753	73.2906	83.2247	85.3355	88.6267	85.3355	86.8986	91.7926
	Figure 1C	Sensitivity (AUC)
		DMG			HGG			Normal
	Cell line	Mean	SD	n	Mean	SD	n	Mean	SD	n
	VUMC-DIPG-10	647	26.78	9
	SU-DIPG-IV	645.3	21.98	9
	SU-DIPG-XXXIII	674.3	24.57	9
	SU-DIPG-XXXVI	634.2	43.7	9
	SU-DIPG-XIII	652	31.47	9
	SU-DIPG-XVII	653.3	14.48	9
	SU-DIPG-XXIV	656.8	42.74	9
	HJSD-DIPG-007	629.4	14.91	4
	SU-DIPG-VI	712.1	17.07	9
	GBM-U87MG				695.3	16.24	3
	GBM-U251				709.2	7.156	3
	GBM-T98G				697.4	2.779	3
	GBM-A172				753.1	8.971	3
	SU-DIPG-XXI	725.4	5.993	3
	SU-DIPG-XXV	738.4	23.55	3
	SU-DIPG-XXIX	688.4	19.81	3
	CNHDMG-760	690.1	15.13	4
	CNHDMG-1008	703.5	58.33	4
	SU-DIPG-48	622.1	12.92	4
	CNHDMG-762	608.5	12.31	4
	KISPIDMG-105	658.4	11.59	4
	pHGG-7316-3058				670.7	46.77	4
	pHGG-7316-195				812.5	41.58	4
	HMC3							806.8	6.131	3
	ReN							749.6	14.62	3
	HCMEC/D3							766.5	25.92	3
	Figure 1E	Sensitivity (AUC)
		PIK3CA mut			PIK3CA wt			H3.1K27M			H3.3K27M
	Cell line	Mean	SD	n	Mean	SD	n	Mean	SD	n	Mean	SD	n
	VUMC-DIPG-10				647	26.78	9
	CNHDMG-760				690.1	15.13	4
	UON-JUMP4	752.3	10.3	3				752.3	10.3	3
	SU-DIPG-IV	645.3	21.98	9				645.3	21.98	9
	SU-DIPG-XXI				725.4	5.993	3	725.4	5.993	3
	SU-DIPG-XXXIII	674.3	24.57	9				674.3	24.57	9
	SU-DIPG-XXXVI				634.2	43.7	9	634.2	43.7	9
	CNHDMG-1008	703.5	58.33	4				703.5	58.33	4
	HSJD-DIPG-007	629.4	14.91	4							629.4	14.91	4
	SU-DIPG-VI				712.1	17.07	9				712.1	17.07	9
	SU-DIPG-XIII				652	31.47	9				652	31.47	9
	SU-DIPG-XVII	653.3	14.48	9							653.3	14.48	9
	SU-DIPG-XXIV				656.8	42.74	9				656.8	42.74	9
	SU-DIPG-XXV				738.4	23.55	3				738.4	23.55	3
	SU-DIPG-XXIX				688.4	19.81	3				688.4	19.81	3
	CNHDMG-762	608.5	12.31	4							608.5	12.31	4
	Figure 1F	Sensitivity (z-AUC)
		PIK3CA mut		PIK3CA wt		H3.1K27M		H3.3K27M
	Cell line	Mean	SD	Mean	SD	Mean	SD	Mean	SD
	VUMC-DIPG-10			-2.52105	0.107551
	CNMC-XD-760			-2.73485	0.036416
	UON-JUMP4	-4.01575	0.470297			-4.01575	0.470297
	SU-DIPG-IV	-4.43195	1.091			-4.43195	1.091
	SU-DIPG-XXI			-2.5108	0.0749533	-2.5108	0.0749533
	SU-DIPG-XXXIII	-2.37175	0.387141			-2.37175	0.387141
	SU-DIPG-XXXVI			-3.5968	0.135482	-3.5968	0.135482
	CNHDMG-1008
	HSJD-DIPG-007
	SU-DIPG-VI			-3.24965	0.628123			-3.24965	0.628123
	SU-DIPG-XIII			-2.78955	0.430557			-2.78955	0.430557
	SU-DIPG-XVII	-1.00728	1.95264					-1.00728	1.95264
	SU-DIPG-XXIV			-2.225	0.233911			-2.225	0.233911
	SU-DIPG-XXV			-1.86125	0.398879			-1.86125	0.398879
	SU-DIPG-XXIX			-0.33762	0.246526			-0.33762	0.246526
	Figure 1G-J			Densitometry fold change (vs. untreated)
		Target	Paxalisib (h)	0	3	6	12	24
	Figure 1G	pAKT (Thr308)	SU-DIPG-VI	1	0.212044	0.358568	0.26438	0.306357
			SU-DIPG-XIII	1	0.018	0.048802	0.047227	0.082858
			SU-DIPG-XVII	1	0.064403	0.145324	0.153001	0.260715
	Figure 1H	pAKT (Ser473)	SU-DIPG-VI	1	0.460831	0.466777	0.431748	0.328386
			SU-DIPG-XIII	1	0.025896	0.105246	0.101386	0.066745
			SU-DIPG-XVII	1	0.29274	0.363562	0.070801	0.14065
	Figure 1G	pMTORC1 (Ser2448)	SU-DIPG-VI	1	0.802519	0.722839	0.760141	0.650482
			SU-DIPG-XIII	1	0.524961	0.481114	0.392786	0.452043
			SU-DIPG-XVII	1	0.71094	0.699847	0.403772	0.419466
	Figure 1G	pS6 (Ser240/244)	SU-DIPG-VI	1	0.415849	0.39591	0.471006	0.507092
			SU-DIPG-XIII	1	0.099968	0.10641	0.037959	0.052937
			SU-DIPG-XVII	1	0.442432	0.402296	0.412304	0.472786
	Figure 1K	Ingenuity Pathway analysis score (z-score)
	Canonical pathway	Paxalisib (6 h)	Paxalisib (12 h)	Pooled 6 and 12 h
	EIF2 Signaling	0	1.732	2.294
	MYC Mediated Apoptosis Signaling	-1	1.89	1.633
	PTEN Signaling	-1	0.632	1.633
	Sirtuin Signaling Pathway	-0.816	1.732	1.604
	Signaling by Rho Family GTPases	1.342	0.258	1.155
	PPARα/RXRα Activation	-0.447	2.496	1
	Apoptosis Signaling	-1	0.378	1
	IP3 Signaling	0.302	1.265	0.943
	p53 Signaling	0.447	-1	0.447
	PDGF Signaling	0.707	0.632	0.333
	3-phosphoinositide Biosynthesis	0	0.378	0.258
	IGF-1 Signaling	0	1.508	0
	AMPK Signaling	-0.333	1.134	0
	PAK Signaling	0.816	-0.333	0
	Actin Cytoskeleton Signaling	-0.707	-0.535	-0.258
	ERK/MAPK Signaling	-1	0	-0.277
	RAC Signaling	0	-1.667	-0.333
	Type II Diabetes Mellitus Signaling	0.447	0.378	-0.378
	BMP signaling pathway	-0.447	-1.265	-0.447
	CD40 Signaling	0.447	-1.414	-0.447
	Integrin Signaling	0	-0.471	-0.577
	CXCR4 Signaling	-0.378	-0.905	-0.632
	CDK5 Signaling	0.378	0	-0.707
	NGF Signaling	0	-0.302	-0.707
	HGF Signaling	-0.447	-0.632	-0.707
	VEGF Signaling	0.816	-0.707	-0.707
	ERBB4 Signaling	-0.447	0	-1.134
	Glioma Signaling	0.378	0	-1.414
	VEGF Family Ligand-Receptor Interactions	-0.447	-0.378	-1.414
	ID1 Signaling Pathway	0.378	-1.732	-1.508
	NRF2-mediated Oxidative Stress Response		-3.162	-1.633
	Insulin Receptor Signaling	0	-1.508	-2.111
	PI3K/AKT Signaling	0	-2.333	-2.333
	Superpathway of Cholesterol Biosynthesis	-2	-2	-3.162
	Figures 1L-O	Ingenuity pathway analysis upstream regulators predicted changes
			Upstream regulator	Activation z-score	p-value of overlap	Number of Target Molecules in Dataset
	Figure 1L	Activated upstream regulators	FGF8	2.236	0.202	5
			SHH	2.204	0.0607	11
			FFAR3	2	0.305	4
			NCOR	1.982	0.019	8
			IL1	1.912	1	8
			ADRB	1.667	0.0446	9
			PTEN	1.132	0.00197	39
			EGLN	0.78	0.0181	11
			CDK19	0.777	0.000188	13
			VEGF	0.089	0.0162	27
	Figure 1M	Activated transcriptional regulators	MLXIP	2.865	3.44e-09	24
			ILF3	2.828	0.0263	8
			TP53	2.452	1.2e-08	128
			FUS	2.425	0.0443	6
			PML	2.375	0.0023	15
			ASXL1	2.236	0.00113	7
			CDK	2.227	0.00872	5
			SGPP2	2.219	0.00303	5
			EIF2AK2	2.138	0.0187	9
			KDM5B	2.043	0.0125	12
	Figure 1N	Inactivated upstream regulators	PTP4A1	-0.194	0.000546	12
			MEK	-0.307	0.0375	18
			MAPK9	-0.381	0.0309	11
			MAP4K4	-0.431	0.0406	8
			MTOR	-0.736	0.033	19
			ANGPT2	-0.786	0.0131	14
			E2F	-0.816	0.00024	13
			AKT1	-1.083	0.0494	20
			MAPK7	-1.238	0.00187	9
			PI3K (family)	-1.577	0.0326	8
			CDKN1A	-1.673	0.00902	17
			AKT1	-2.011	0.0739	15
			FGF7	-2.145	0.113	5
			IGF2	-2.18	0.00409	13
			CD3 group	-2.213	0.00827	6
			PTN	-2.236	0.0439	5
			IGF1	-2.402	0.418	21
			MAP2K5	-2.425	0.00689	6
			Insulin	-2.897	0.000358	41
	Figure 1O	Inactivated transcriptional regulators	MDM2	-2	0.013	9
			FOS	-2.01	0.0243	33
			ANGPT2	-2.015	1.64e-06	25
			E2f	-2.215	0.000115	15
			FGF10	-2.219	0.0202	6
			TCF4	-2.236	0.00433	25
			MAX	-2.425	0.0122	9
			PPARGC1B	-2.562	0.000107	11
			HIF1A	-2.724	0.0123	33
			MAP2K5	-2.741	8.12e-10	15
			HMG20A	-2.84	2.86e-05	15
			TARDBP	-3.039	4.61e-06	13
			Insulin	-3.179	9.73e-05	49
			INSR	-3.204	0.00471	35
			ESRRA	-3.498	0.021	18
			SREBF2	-3.553	3.47e-09	19
			SREBF1	-3.737	6.69e-07	30
[truncated: 60 more columns]

## Sheet: Figure 2
	Figures 2A-D			Paxalisib dosing (oral gavage)
			Time after (h)	10mg/kg daily			5mg/kg daily			5mg/kg b.i.d
	Figure 2A	Plasma conc. (ng/g)	1	10800	7233	11524	2176	3260	2911	3167	2420	2116
			6	6616	5323	4600	1850	1612	913	459	611	663
			24	75	69	70	27	41	10	23	17	10
	Figure 2B	Prefrontal cortex conc. (ng/g)	1	3786	3171	3116	1638	1720	1911	1405	1092	1776
			6	5895	1391	2149	1037	798	1057	1167	1868	1636
			24	10	17	3	0	0	0	1	0	5
	Figure 2C	Thalamus conc. (ng/g)	1	3292	2726	4329	2127	3520	2031	2075	2586	2006
			6	2111	2449	2190	945	1001	1055	924	1535	1097
			24	40	18	19	0	0	0	4	0	0
	Figure 2D	Brainstem conc. (ng/g)	1	5447	4767	3862	1831	1960	2388	1961	2400	2766
			6	2560	3045	2757	943	1129	1210	1237	2834	1699
			24	20	17	27	3	4	1	50	74	82
	Figures 2E-H			Densitometry fold change (vs. untreated)
		Target	Paxalisib (h)	Prefrontal cortex			Untreated			5 mg/kg/day			5 mg/kg/b.i.d.			10 mg/kg/day
	Figure 2E	pAKT (Thr308)	6	-0.64138	-1.09419	-1.83073	0	0	0	-1.27224	-2.20126	-1.87649	-2.72744	-2.82137	-3.01691	-3.44838	-2.85177	-3.44673
			12							-0.53498	-0.83463	-1.0386	-2.47619	-3.07832	-2.55771	-3.62428	-3.08235	-3.08483
			24							-0.17229	-0.97223	-1.28139	-1.75953	-1.69618	-2.47561	-1.22169	-1.48532	-1.64287
	Figure 2F	pAKT (Ser473)	6	-1.31665	-1.88756	-2.79282	0	0	0	-0.65848	-1.55484	-1.98433	-1.6148	-2.32107	-3.42635	-5.31617	-7.30312	-5.21304
			12							-0.22962	-0.09016	-1.19027	-1.32017	-3.09503	-2.1205	-4.02175	-5.06719	-3.59859
			24							-0.44297	-0.18134	-1.4612	-0.34184	-1.0288	-1.64006	-0.59196	-0.67157	-1.6101
	Figure 2G	pMTORC1 (Ser2448)	6	0.176953	-0.34639	-0.63128	0	0	0	0.317396	0.14112	-0.2489	-0.55596	0.135988	-0.27855	-0.95485	-0.52652	-0.76826
			12							0.449384	0.544727	-0.05736	-0.08211	0.882762	0.929636	-0.16631	-0.17032	-0.06765
			24							-0.03402	-0.07781	-0.43906	0.725173	1.09284	0.604012	0.162277	0.69826	0.338882
	Figure 2H	pS6 (Ser240/244)	6	1.04575	0.170713	-0.27761	0	0	0	-0.27148	-1.37817	-1.49145	-1.40747	-1.50457	-1.32749	-3.4058	-3.26839	-2.67028
			12							0.151376	-0.18464	-0.33081	-0.13578	-0.827	-0.22355	-0.60643	-1.42852	-1.72179
			24							0.517757	-0.04315	-0.50532	0.385458	-0.52494	-0.41749	0.646928	0.153123	-0.18325
	Figures 2I-N			Vehicle	Paxalisib (5mg/kg/day)	Paxalisib (5mg/kg/b.i.d.)	Paxalisib (10mg/kg/day)	Metformin (175mg/kg/day)	Paxalisib (5mg/kg/day) + Metformin	Paxalisib (5mg/kg/b.i.d.) + Metformin	Paxalisib (10mg/kg/day) + Metformin
	Figure 2I	Blood glucose conc. (mg/dl)	NOD-scid IL2Rgammanull	52.2	117	149.4	203.4	45	100.4	136.8	121.4
				82.8	124.2	120.6	180	70.2	105	86.4	136.8
				77.4	145.8	104.4	199.8	99	82.8	122.4	145.8
				64.8	113.4	124.2	221.4	117	117	88.2	135
						145.8	194.4	111.6	125.8	106.2	153
	Figure 2J	Blood glucose conc. (mg/dl)	C57BL/6J	190.8	250.8	239.4	264.6	201.6	207	231	255
				216	237.6	251.6	273.6	207	228.6	182	266.4
				203.4	266.4	289.8	286.2	158.4	163.8	224.4	232.2
				201.6	199.8	271	255.6	190.8	223.2	201.4	239.4
				189	214.2	256.4	298.8	185.4	187.2	167.4	248.8
	Figure 2K	C-peptide (ng/ml)	NOD-scid IL2Rgammanull	0.318764	1.1586	4.79894	5.71027	0.558227	1.89073	2.82922	4.97034
				0.751795	2.00062	3.27193	8.00499	0.302466	2.19388	2.25258	3.89198
				1.41617	4.68311	5.40119	7.98626	0.991883	1.22354	1.76584	3.57165
				0.287324	1.38214	4.14393	8.71371	1.00375	1.28348	2.05557	3.81486
				0.662504	2.84577	3.82402	7.88323	0.368092	2.5423	2.2557	4.96097
	Figure 2L	C-peptide (ng/ml)	C57BL/6J	0.931939	2.59507	11.4338	14.9258	0.991258	2.03247	5.4945	11.5852
				1.01592	3.94109	9.94528	14.761	0.784265	4.85076	6.13768	12.2909
				0.557914	3.60599	9.67336	13.2809	1.9054	3.36247	6.85322	8.44422
				0.491727	4.02435	11.9371	12.5542	0.887918	3.02935	7.57943	14.2346
				0.767093	5.88511	7.86762	12.1687	1.28536	4.70621	6.79121	10.0536
	Figure 2M	Lymphocytoes (x109/L)	C57BL/6J	8.42	9.08	7.33	7.28	8.08	8.09	7.56	10.94
				9.35	10.45	8.13	8.9	9.88	9.27	7.74	10.84
				8.26	9.45	8.16	8.9	7.32	7.77	9.17	8.71
				9.52	8.83	8.21	7.54	8.83	8.14	8.82	8.65
									5.33	6.27	9.26
	Figure 2N	Neutrophils (x109/L)	C57BL/6J	0.87	1.12	0.82	0.55	0.82	0.97	0.79	0.53
				1.16	1.36	1.01	0.72	0.88	0.78	0.84	0.54
				0.86	1.23	1.27	0.62	0.79	0.98	0.81	0.41
				1.38	0.93	1.37	0.52	0.91	0.76	0.71	0.63
									0.69	1.1	0.55

## Sheet: Figure 3
	Figure 3A	Vehicle	Paxalisib 5mg/kg/day	Paxalisib 5mg/kg/b.i.d.	Paxalisib 10mg/kg/day	Metformin 175 mg/kg/day	Paxalisib 5mg/kg/day + Metformin	Paxalisib 5mg/kg/b.i.d. + Metformin	Paxalisib 10mg/kg/day + Metformin	Paxalisib 10mg/kg/day + Metformin
	Survival post treatment (days)	43	50	56	58	48	60	64	64	53
		40	53	59	58	49	57	61	61	57
		45	46	60	59	52	56	63	63	58
		48	47	61	51	51	51	62	62	59
		47	48	58	57	53	59	58	58	59
		39	57	59	60	49	59	61	61	59
		48	50	60	57	54	56	64	64	60
	Figure 3B	Vehicle	Paxalisib 5mg/kg/b.i.d.	Metformin 175 mg/kg/day	Paxalisib + Metformin
	Survival post treatment (days)	43	54	46	56
		47	56	48	63
		42	55	48	61
		45	55	54	61
		46	57	46	60
		44	51	50	59
	Figure 3D	IHC quantification (% pixel area covered)
		Vehicle	Paxalisib	Metformin	Combination
	H3K27M	3.71667	1.6375	2.913	2.0275
		4.91367	1.6375	3.387	0.947
		4.172	2.21167	3.326	0.629
	Ki67	5.36933	3.6375	4.939	2.0275
		5.905	3.6375	5.317	1.947
		4.89233	3.21167	5.689	0.859
	pAKT	16.3865	3.20433	19.262	11.7467
		27.5587	4.41133	16.5895	6.478
		25.4395	5.42267	10.6975	4.69767
	pS6	9.765	3.47367	7.22933	2.677
		6.67833	3.003	5.30133	0.766333
		13.9215	3.006	4.953	1.40233
	pTSC2	27.901	9.06567	38.6367	3.44333
		26.9453	7.80633	49.4243	5.98167
		33.9607	2.70167	35.3252	4.22267
	pINSR	0.449333	4.441	2.28633	1.73933
		0.513	5.83333	0.792	1.74433
		1.467	5.032	2.53967	1.555

## Sheet: Figure 4
	Figure 4A	Phosphosite abundance paxalisib vs. vehicle (log2 fold change)
		Rep 1	Rep 2	Rep 3
	pAKT3	-1.98489	-1.16993	-1.74147
	pRPS6KC1	-1.04026	-0.74846	-1.08746
	pTP53	1.38381	1.25862	2.3572
	pPDCD5	1.64785	-0.12064	2.28301
	pMAPK1	-1.35863	-0.32823	-1.02961
	pMAPK14	-1.21073	-0.53733	-1.78103
	pCDK12	-0.43222	-0.09075	-0.38314
	pCDK7	-0.83242	-0.03321	-0.57561
	pBCL7	-2.2084	-0.64211	-2.5278
	pBCL2	-0.76622	-0.42316	-0.45698
	pMARCKS	3.26303	3.37851	3.6893
	pMARCKSL1	2.28993	0.63842	4.24257
	Figure 4B	Ingenuity Pathway Analysis prediction
	Canonical pathways	-log (p-value)	z-score
	mTOR Signaling	6.37	-3.051
	Protein Kinase A Signaling	6.29	-2.414
	Epithelial Adherens Junction Signaling	5.75	-2.683
	EIF2 Signaling	4.9	-1.265
	p70S6K Signaling	4.88	-1.342
	G2/M DNA Damage Checkpoint Regulation	4.87	1.414
	MSP-RON Signaling	4.79	-3.638
	ERK/MAPK Signaling	4.72	-3.3
	14-3-3-mediated Signaling	4.66	-2.324
	Sumoylation Pathway	4.53	1.155
	Base Excision Repair Pathway	4.52	-1.667
	RHOA Signaling	4.2	-1.604
	HIPPO Signaling	4.13	0
	Figure 4C	Ingenuity Pathway Analysis upstream regulator prediction
	Upstream Regulators	Activation z-score
	Calcineurin	2.618
	GADD45A	2
	EGF	-5.384
	GH1	-4.196
	CDK6	-3.578
	AKT1	-3.506
	GSK3B	-3.215
	MAPK1	-3.136
	EDN1	-3.119
	HGF	-3.107
	RAC1	-3.106
	MAPK8	-2.933
	IGF1	-2.881
	ERBB2	-2.808
	SET	-2.706
	Figure 4D	Phoxtrack Analysis (paxalisib vs untreated)
	Kinase	No. of phosphosites	p-value	Phoxtrack score
	CSNK2A1	7	0.0021	2.28
	CK2	6	0	2.05
	MAPKAPK2	7	0.0038	1.98
	PAK	6	0.0075	1.45
	PKC	8	0.0178	1.27
	PKA	10	0.0041	-1.45
	Figure 4E	Neurosphere size (μm)
	Time	Untreated			1µM PMA
	0	587.2	17.3	3	582.8	10.4	3
	24	719.3	18.8	3	632	20.6	3
	48	727.6	9.8	3	703	31.8	3
	72	708.6	32.4	3	776.5	37.3	3
	Figure 4H-J	Densitometry fold change (vs. untreated)
	Target	Untreated	Paxalisib	Enzastaurin	Midostaurin	Paxalisib + Enzastaurin	Paxalisib + Midostaurin	PMA
	pAKT (Ser473)	0	-0.5354	-0.65224	-0.34535	-1.15887	-1.49905	-1.17872
		0	-0.6276	0.079533	0.17067	-0.86418	-1.05739	-0.85886
		0	-0.90344	-0.28635	-0.08734	-1.01153	-1.27822	-0.54192
	pPKC Subtrates	0	0.51864	-0.6055	-0.61347	-0.73614	-0.68726	0.474931
		0	0.36671	-0.3811	-0.61754	-0.5171	-0.6248	0.699589
		0	0.205463	-0.4933	-0.61551	-0.62662	-0.65603	0.716927
			0.218915					0.622348
	pMARCKS (Ser170)	0	0.475316	-0.37308	-0.1571	-0.51994	-0.1571	0.848897
		0	0.34818	-0.77449	-0.98574	-0.94368	-1.02883	0.846975
		0	0.363661	-0.5366	-0.15573	-0.5752	-1.27822	0.682356
			0.32998					0.705029
	Figure 4K	Enzastaurin sensitivity (5 μM, 72 h, (% vs untreated)
	NTC Control	82.8435	86.0372	82.2453
	PIK3CA -/- #1	50.5471	43.5222	45.1587
	PIK3CA -/- #2	28.5819	27.754	30.8924

## Sheet: Figure 5
	Figure 5B	CNS-MPO score vs Paxalisib synergy
	Drug	CNS MPO Score	Paxalisib Synergy
	Paxalisib	4.8
	Enzastaurin	3.7	10.2456
	Midostaurin	2.8	13.3752
	Tamoxifen	2.5	8.74171
	Panobinostat	3.9	8.26586
	Vorinostat	5.2	11.8603
	Adavosertib	3.8	7.71217
	Palbociclib	4	13.0204
	Ribociclib	4.5	12.1279
	Erlotinib	4.9	14.7581
	Vandetanib	3.2	11.2187
	Dasatinib	2.3	10.2994
	Venetoclax	1.2	11.7954
	Figure 5F	Vehicle	Paxalisib 5mg/kg/b.i.d.	Enzastaurin 100 mg/kg/day	Paxalisib + Enzastaurin
	Survival post treatment (days)	25	27	27	33
		24	30	29	47
		26	29	29	34
		27	29	34	36
		28	29	33	37
			31	33	39
				30	37
	Figure 5G	Vehicle	Paxalisib 5mg/kg/b.i.d.	Ribociclib 75 mg/kg/day	Paxalisib + Ribociclib
	Survival post treatment (days)	31	33	36	38
		30	33	33	41
		32	36	33	35
		34	37	35	35
		33	35	36	38
			36	35	40
				37	36
	Figure 5H	Vehicle	Paxalisib 5mg/kg/b.i.d.	Vandetanib 25 mg/kg/b.i.w.	Paxalisib + Vandetanib
	Survival post treatment (days)	19	21	17	21
		16	18	18	18
		17	19	17	19
		15	21	18	20
		18	18	18	19
		17	21	19	20
		16	19	19	19
		16	16	18	21
		15	17
		18	21

## Sheet: Figure 6
	Figure 6A	Vehicle	Paxalisib 5mg/kg/b.i.d. + Metformin 175 mg/kg/day	Enzastaurin 100 mg/kg/day	Optimized Paxalisib + Enzastaurin
	Survival post treatment (days)	37	44	47	48
		38	42	42	52
		36	44	42	53
		39	42	38	57
		40	49	51	47
		23	35	35	44
		36	46	39	48
		30	51	36	61
	Figure 6C	IHC quantification (% pixel area covered)
	Target	Vehicle	Paxalisib + Metformin	Enzastaurin	Triple
	H3K27M	29.4553	16.521	17.349	8.50033
		29.6313	15.7685	18.3581	9.22967
		27.621	18.13	19.132	1.46067
	Ki67	19.2767	8.033	10.2887	3.564
		18.1547	5.75567	14.571	1.191
		21.262	7.17367	11.0737	2.202
	CC3	1.02	5.033	3.28867	7.564
		1.53	3.75567	1.571	8.191
		1.37	4.17367	2.07367	8.202
	pAKT	13.3273	8.781	15.6253	7.38033
		16.6343	7.674	16.424	6.06833
		14.665	7.96433	12.2147	2.22767
	pPKC substrates	5.9115	10.1773	4.599	0.252667
		4.19817	8.36233	1.259	0.213
		4.423	6.865	2.929	0.653667
	Figure 6E	Volcano plot of combined optimized paxalisib + enzastaurin vs vehicle
	Gene	log2FC	p-value
	CCNB2	-0.2077	0.686954
	ANO3	-0.20318	0.823359
	MEIS2	-0.10157	0.844741
	VEGFA	-0.19401	0.884159
	PIK3CA	-0.10234	1
	MKI67	-0.13047	1
	PSEN1	-0.10671	1
	KDR	-0.22377	1
	GAS2L3	-0.11283	1
	CNTNAP3B	-0.17374	1
	PDGFRA	0.260053	1.29e-214
	SOX4	0.43465	2.11e-161
	SOX10	0.337166	4.55e-153
	KIT	0.389815	1.03e-146
	VIM	0.421246	7.2e-139
	PTPRZ1	0.249715	3.74e-107
	PTEN	-0.47413	1.19e-90
	OLIG2	0.21049	7.53e-90
	APP	-0.38345	2.07e-85
	BRAF	-0.49098	8.52e-61
	PLD5	0.441284	1.76e-58
	BRINP3	0.296518	9.68e-48
	TTYH1	0.269375	2.34e-46
	PLCE1	-0.47464	3.08e-45
	NF1	0.251052	2.41e-42
	CSPG4	0.389177	3.03e-40
	DNER	0.216681	1.98e-34
	TRIL	0.41052	1.12e-31
	CIC	0.236128	3.92e-30
	STAT3	-0.40393	3.57e-29
	FBLN1	0.279091	1.02e-28
	FUBP1	-0.18032	5.3e-25
	IGFBP4	0.259385	2.36e-24
	MAP2K1	-0.34238	2.17e-22
	TNC	0.158132	2.02e-21
	MYRF	0.279673	6.07e-21
	NOTCH1	0.187323	2.88e-19
	CD83	0.311141	4.52e-19
	LRRK1	0.299038	6.93e-19
	POU6F2	0.295644	1.32e-18
	TSHZ2	-0.30431	2.26e-18
	NKX2-2	0.260316	3.4e-17
	PCSK6	0.275078	5.26e-17
	NCSTN	0.236153	1.26e-15
	SNTB2	-0.31657	1.75e-15
	ATRX	-0.26039	1.05e-14
	MAP2K2	0.174457	1.08e-14
	DDR2	-0.33272	9.54e-14
	ARNT	0.207399	4.23e-11
	B4GALNT1	0.136609	3.78e-09
	TOP2A	-0.46581	4.51e-09
	SORCS1	0.194809	8.38e-09
	NES	-0.21196	2.34e-07
	AXIN2	-0.29305	0.000282
	ITGA4	-0.1596	0.000467
	SOX2	-0.17105	0.004427
	AHR	2.89534	1e-296
	ASCL1	3.3934	1e-296
	CDK1	1.97489	1e-296
	ERBB3	0.93472	1e-296
	HLA-DRA	3.28649	1e-296
	IGFBP5	2.34241	1e-296
	OLIG1	0.594091	1e-296
	SEMA5A	0.885292	1e-296
	STAT1	3.91696	1e-296
	MYC	0.555515	6.16e-294
	HILPDA	1.50667	1.49e-284
	VCAN	0.806789	1.33e-279
	CALCRL	0.841726	2.15e-186
	LYPD6	0.916349	1.1e-167
	TGFB1	0.694238	1.1e-107
	ITGA8	0.742423	1.49e-87
	GFAP	-1.23076	1e-296
	MBP	-1.67173	1e-296
	RELN	-1.7147	1e-296
	SLC17A7	-1.97966	1e-296
	SNAP25b-exon5-exon6	-1.27551	1e-296
	SNAP25b-exon4-exon5	-1.2321	2.28e-289
	AQP4	-1.54813	1.62e-272
	CNTN2	-1.45095	2.86e-260
	SOX9	-1.18126	3.66e-254
	PAX6	-1.1789	1.51e-246
	MOG	-1.15728	1.4e-161
	HOPX	-1.00258	3.74e-155
	CRYAB	-1.0518	5.54e-135
	CENPF	-0.75604	3.05e-110
	IDH1	-0.56615	9.72e-85
	NR2F2	-0.81127	2.83e-78
	MAG	-1.2159	2.42e-76
	PSENEN	-0.57187	6.39e-61
	PROX1	-0.50721	5.86e-42
	SPON1	-0.67669	7.2e-40
	PCNA	-0.52245	1.86e-39
	FGFR2	-0.52158	4.88e-36
	TENM1	-0.5155	3.27e-35
	SNAP25a-exon4-exon5	-0.52263	2.61e-20
	IGFBP3	-0.77927	1.93e-19
	UGT8	-0.60663	9.24e-05
	Figure 6F	Ingenuity Pathway Analysis prediction
	Canonical Pathways	-log(p-value)	z-score	Molecule Count
	PTEN Signaling	6.19	1.342	7
	Senescence Pathway	5.2	0.707	8
	Signaling by PDGF	4.41	1	4
	Autophagy	4.1	0.816	6
	Neuroinflammation Signaling Pathway	4.08	0.378	7
	IL-13 Signaling Pathway	3.21	1	4
	Regulation of Insulin-like Growth Factor (IGF) transport and uptake by IGFBPs	3.13	1	4
	Multiple Sclerosis Signaling Pathway	3.09	2.236	5
	T Cell Exhaustion Signaling Pathway	1.97	1.342	6
	Tumor Microenvironment Pathway	6.85	0	8
	Role of JAK family kinases in IL-6-type Cytokine Signaling	6.64	0	6
	Regulation of the Epithelial Mesenchymal Transition by Growth Factors Pathway	6.62	0	8
	PDGF Signaling	6.33	0	6
	JAK/STAT Signaling	3.78	0	4
	Myelination Signaling Pathway	12.8	-0.258	15
	ID1 Signaling Pathway	10.2	-0.905	11
	Interleukin-4 and Interleukin-13 signaling	8.55	-0.707	8
	Neuregulin Signaling	6.95	-1.342	7
	STAT3 Pathway	6.52	-0.378	7
	Glioblastoma Multiforme Signaling	5.8	-1.342	7
	HIF1α Signaling	5.23	-0.378	7
	PI3K/AKT Signaling	3.3	-1	5
	Glutaminergic Receptor Signaling Pathway (Enhanced)	1.65	-1	4

## Sheet: Figure 6G
	Figure 6
	STAT1		HLA-DRA		TGFB1		MBP		MAG		MOG
	Untreated	Combination	Untreated	Combination	Untreated	Combination	Untreated	Combination	Untreated	Combination	Untreated	Combination
	ND	0	ND	0	0	0	0.693147	0	0	0	0	0		ND: Not detected. (Zero was substituted for statistical analysis)
		0.693147		1.79176	0.693147	0	0.693147	0	0	0	0	0
		1.79176		2.3979	0	0	1.09861	0	1.94591	0	1.09861	0
		1.09861		1.38629	0	0.693147	0	0	0	0	0	0
		0.693147		1.94591	0	0	1.38629	0	0	0	0	0
		1.38629		0	0	0	0	0	0	0	0	0
		1.38629		2.07944	0	0	0.693147	0	0	0	0	0
		1.60944		2.07944	0	0.693147	0	0	0	0	0	0
		1.38629		1.09861	0	0	0	0	0	0	0	0
		1.60944		1.60944	0	0	0	0	0	0	0	0
		1.09861		1.09861	0	0	0	0	0	0	0	0
		1.09861		0.693147	0	0.693147	0	0.693147	0	1.38629	0	0.693147
		1.60944		0.693147	0	0	0	0	0	0	0	0
		0		0	0	0.693147	0	0	0	0	0	0
		0.693147		1.09861	0	0	0	0	0	0	0	0
		0.693147		0.693147	0	0	1.09861	0	0.693147	0	0	0
		1.09861		0	0	0	0	0	0	0	0	0
		0		0	0	0	0.693147	0	1.09861	0	0.693147	0
		0.693147		0	0	0	0.693147	0	0	0	0	0
		0.693147		0	0	0	0	0	0	0	0	0
		0		0	0.693147	0	0	0.693147	0	0	0	0
		1.09861		0	0	0.693147	0	0	0	0	0	0
		0.693147		0	0	0.693147	0	0	0.693147	0	0	0
		0		0	0	0	0	0	0	0	0	0
		0.693147		0	0	0	1.79176	0	0	0	0	0
		0		0	0	0	0.693147	0	0	0	0	0
		0.693147		0	0	0.693147	1.94591	0	2.3979	0	0.693147	0
		0.693147		0.693147	0	0	0	0	0	0	0	0
		1.09861		1.79176	0	0.693147	1.09861	0	0	0	0	0
		1.38629		0	0	0	0.693147	0	0.693147	0	0	0
		0.693147		0.693147	0	0.693147	0	0	0	0	0	0
		0		0	0	0	1.38629	0	0	0	0	0
		1.09861		1.09861	0	0	0	0	0	0	0	0
		0		0	0	0	0	0.693147	0	1.09861	0	0
		0		0	0	0	0	0	0	0	0	0
		0.693147		0	0	0	0	0	0	0	0	0
		0.693147		0	0	0	0.693147	0	1.09861	0	0.693147	0
		0.693147		1.09861	0	0.693147	0	0	0.693147	0	0	0
		0		0.693147	0.693147	1.09861	0	0	0	0	0	0
		1.09861		1.60944	0	0.693147	0.693147	0	1.60944	0	0	0
		0.693147		0.693147	0	0	0	0	0	0	0	0
		0.693147		0.693147	0	0.693147	1.79176	0	1.38629	0	0	0
		1.09861		0	0	0	0	0	0	1.38629	0	0
		0.693147		0	0	0	0	0	0	0	0	0
		1.09861		0	0	0	0	0	0	0	0	0
		1.09861		0	0	0	0	0	0	0	0	0
		1.09861		0	0	0	1.09861	0	0	0	0	0
		0		0.693147	0	0	1.94591	0	0	0	0	0
		0		0	0	0	0	0	0	0.693147	0.693147	0
		0		0	0	0	0	0	0	0	0	0
		0.693147		1.09861	0	0	0	0	0	0	0	0
		0		0	0	0.693147	1.38629	0	1.09861	0	0	0
		0		0.693147	0	0	0	0	0	0	0	0
		1.09861		0.693147	0	0	0	0	0	0	0	0
		0		0	0	0.693147	0	0	0	1.38629	0	0
		0		0	0	0	0.693147	0	0	0	0	0
		1.09861		0	0	0	1.38629	0	2.19722	0	0	0
		1.09861		1.09861	0	0	0	0	0	0	0	0
		0.693147		0.693147	0	0	0.693147	0	0	1.09861	0	0
		1.09861		1.38629	0	0.693147	0	0	0	0	0	0
		1.38629		1.09861	0	0	1.09861	0	0	0	0	0
		1.38629		1.38629	0	0	0	0	0	0	0	0
		1.09861		1.09861	0	0	0	0	0	0	0	0
		1.60944		1.09861	0.693147	0.693147	1.38629	0	1.60944	0	0.693147	0
		1.09861		0.693147	0	0.693147	0.693147	0	0	0	0	0
		0.693147		0	0	0	0.693147	0	0	0	0	0
		1.09861		1.79176	0	0.693147	1.09861	0	0	0	0	0
		0		0.693147	0	0	0.693147	0	0	0	0	0
		1.09861		0	0	0.693147	1.09861	0	0.693147	0	0	0
		1.38629		0.693147	0	0.693147	0.693147	0	0	0	0	0
		0		0	0.693147	0	1.38629	0	0.693147	0	0	0
		1.60944		0.693147	0	0	0.693147	0	0	0	0	0
		1.94591		2.19722	0	0	0.693147	0	0	0	0	0
		1.09861		1.09861	0	0	0.693147	0	0	0	0	0
		1.38629		1.09861	0	0	1.60944	0	0.693147	0	0	0
		0.693147		0	0	0.693147	0	0	0	0	0	0
		1.09861		1.79176	0	0	0	0	0	0	0	0
		1.09861		2.07944	0	0	1.38629	0	2.19722	0	1.09861	0
		1.38629		0.693147	0	0	0	0	0	0	0	0
		1.79176		1.09861	0.693147	0	1.38629	0	0.693147	0	0.693147	0
		0		1.09861	0	0	0	0.693147	0	0	0	0
		1.09861		0	0	0	0.693147	0	0	0	0	0
		0		0.693147	0.693147	0	0.693147	0	0	0	0	0
		1.38629		2.19722	0.693147	0	0.693147	0	0	0	0	0
		1.38629		1.38629	0.693147	0	0	0	0	0	0	0
		1.09861		0.693147	0	0	0.693147	0	0	0	0	0
		1.09861		1.79176	0	0	0.693147	0	0	0	0	0
		0.693147		0	0	0	1.60944	0	2.19722	0	1.09861	0
		1.09861		0.693147	0	0	1.38629	0	2.19722	0	0	0
		0.693147		0	0	0	0	0	1.09861	0	0	0
		1.09861		0.693147	0.693147	0	0	0	0.693147	0	0	0
		0		0.693147	0	0	0	0	1.09861	0	0	0
		1.09861		0	0	0	0.693147	0	0	0	0	0
		0		0	0	0	1.38629	0	1.09861	0	0	0
		1.79176		2.07944	0	0.693147	0	0	0	0	0	0
		1.09861		1.09861	0	0	0	0	0	0	0	0
		1.60944		2.07944	0	0	0	0	0.693147	0	0	0
		0		0	0	0	0.693147	0	0	0.693147	0	0
		0.693147		1.38629	0	0	0	0	0	0	0	0
		0		0	0	0	0.693147	0	0	0	0	0
		0		0	0	0	1.60944	0	2.3979	0	0.693147	0
		0		0	0	0	0	0	0	0	0	0
		0		0	0	0	1.60944	1.38629	0.693147	0	0.693147	0
		0		0	0	0	0.693147	0	0.693147	0	0	0
		0		0	0	0	1.38629	0	0	0	0	0
		0		0	0	0	1.94591	0	0	0	0	0
		0.693147		0	0	0	0	0	0	0	0	0
		1.79176		0.693147	0.693147	0	1.60944	0	0	0	0	0
		1.09861		0	0.693147	0	0.693147	0	0	0	0	0
		0		0	0	0	0.693147	0	0	0	0	0
		0		0	0	0	1.09861	0	0	0	0	0
		0		0	0	0.693147	0	0	0	0	0	0
		0		0	0.693147	0	0.693147	0	0	0	0	0
		0		0	0.693147	0	0	0	0	0	0	0
		0		0	0	0	1.38629	0	0.693147	0	0	0
		0		0	0	0	0.693147	0	0	0	0	0
		0.693147		0	0	0	0.693147	0.693147	0	0	0	0
		0		0	0	0	0.693147	0	0	0	0	0
		0		0	0	0	1.60944	0.693147	1.60944	2.07944	0.693147	0
		0		0	0	0	0.693147	0	0	0	0	0
		0		0	0.693147	0	0.693147	0	0	0	0	0
		0		0	0	0	0.693147	0	0	1.09861	0	0
		0.693147		0	0.693147	0.693147	1.79176	0	2.3979	0	0.693147	0
		0.693147		0	0	0.693147	1.09861	0	1.38629	1.09861	0	0.693147
		0.693147		0	0	0	0.693147	0	0	0	0	0
		0		0	0	0.693147	0.693147	0	0	0	0	0
		1.09861		0	0	0	0.693147	0	0	1.09861	0	0
		0		0	0	0	1.60944	0	1.09861	0	0.693147	0
		0		0	0	0	0.693147	0.693147	0	1.94591	0	0.693147
		0.693147		0	0	0.693147	0	1.09861	0	1.38629	0	0.693147
		0.693147		0	0	0.693147	0	0	0	0.693147	0	0
		0.693147		0	0	0.693147	1.60944	0	1.79176	0	0	0
		0.693147		0	0.693147	0.693147	0	0	0	0	0	0
		0		0.693147	0	0	0.693147	0	0	0	0	0
		0		0	0	0	0.693147	0	0.693147	0	1.09861	0
		1.09861		0	0	0	1.09861	0	0	0.693147	0	0
		0		0	0.693147	0	0	0	0	0	0	0
		0		0	0	0.693147	0.693147	0	0	0	0	0
		0		0	0	0	0	0	0	0	0	0
		0		0	0	0	0.693147	0	0	0.693147	0	0
		0		0	0	0.693147	0.693147	0	0	0	0	0
		0		0	0	0.693147	0.693147	0	0	0.693147	0	0
		0		0	0	0	1.09861	1.09861	0	0	0	0
		0		0	0	0	1.94591	0	0	0	0	0
		0		0	0	0	0.693147	0.693147	0	0.693147	0	0
		0.693147		0	0	0	1.09861	0	0.693147	0	0	0
		0		0	0	0	0.693147	0	0	0	0	0
		0		0	0	0	1.09861	0	0	0	0	0
		0		0	0.693147	0	1.79176	0	2.19722	0	1.09861	0
		0		0	0	0	1.60944	0	0.693147	0	0	0
		0		0	0	0	1.09861	0	2.07944	0	1.09861	0
		0		0.693147	0	0	1.09861	0	0	0	0	0
		0.693147		1.09861	0	0	0	0	1.09861	0	0.693147	0
		0		0	0	0	1.38629	0	1.38629	0	0.693147	0
		0.693147		0	0	0.693147	1.09861	0	1.94591	0	0	0
		1.09861		0	0	0	0.693147	0	0	0	0	0
		0		0	0	0.693147	0.693147	0.693147	0	1.38629	0	0
		0.693147		0	0	0	0	0	0	0	0	0
		0.693147		0	0	0.693147	0.693147	0	1.09861	0	0.693147	0
		2.19722		0	0	0	0.693147	0.693147	1.09861	0	0.693147	0
		0		0.693147	0.693147	0	0	0	1.09861	0	0.693147	0
		0		0	0	0	0.693147	0	0.693147	0	0	0
		0		0	0	0.693147	0	0	0	0	0	0
		0.693147		0	0	0	0.693147	0	0.693147	0	0	0
		0.693147		0	0	0	0	0	1.94591	0	0	0
		0		0.693147	0	0.693147	1.09861	0.693147	0.693147	0.693147	0.693147	0
		0.693147		0	0	0	1.38629	0	1.60944	0	0.693147	0
		0		0	0	0.693147	0	0	0	0	0	0
		0.693147		0	0	0.693147	0	0	0.693147	0	0	0
		0		0	0	0	0	0.693147	0	1.09861	0	0
		0.693147		0	0	0	0.693147	0	0	0	0	0
		0.693147		0	0	0	1.09861	0	0	0	0	0
		0.693147		1.38629	0	0	1.09861	0	0	0	0	0
		1.09861		1.38629	1.09861	0	0.693147	0	0	0	0	0
		1.09861		1.09861	0.693147	0	0	0	0	0	0	0
		0.693147		0.693147	0	0	0	0	0	0	0	0
		0.693147		0	0	0	0	0	0	0	0	0
		1.09861		0.693147	0	0	0	0	0	0	0	0
		0		0.693147	0	0	0	0	0	0	0	0
		0		0.693147	0	0	0	0.693147	0	0	0	0
		0		0	0	0	0	0	0	1.38629	0	0
		0.693147		1.60944	0	0	0	0	0	0	0	0
		0.693147		0	0	0.693147	0	0	0	0	0	0
		1.09861		0	0	0.693147	0	0	0	0	0	0
		0.693147		0	0	0.693147	0	0	0	0	0	0
		0.693147		0	0.693147	0.693147	0	0	0	0	0	0
		0		0	0.693147	0.693147	0	0	0	0	0	0
		0		0	0.693147	0	0	0	0	0	0	0
		0		0	0	0	0	0	0	0	0	0
		0		0	0	0	0	0	0	0	0	0
		0.693147		0.693147	0	0.693147	0	0	0	0	0	0
		0		0	0	0	0	0	0	0	0	0
		0.693147		0	0	0.693147	0	0	0	0	0.693147	0
		0		0	0	0	0	0	0	0	0	0
		0		0	0	0	0	0	0	0	0	0
		0		0	0	0	0	0	0	0	0	0
		0.693147		0	0	0	0	0	0	0	0	0
		0		0	0.693147	0	0	0	0	0	0	0
		0.693147		0	0	0	0.693147	0	0	0	0	0
		0		0	0	0	0	0	0	0	0	0
		0		0	0	0	0	0	0.693147	0	0	0
		0		0	0	0	0	0	0	0	0	0
		0.693147		0	0	0.693147	0	0	0	0	0	0
		0		0	0	0	0	0.693147	0	0	0	0
		0		0	0	0	0.693147	0.693147	1.60944	1.09861	1.09861	0
		0.693147		0	0	0	0	0.693147	0	1.60944	0	0.693147
		0		0	0.693147	0	0	0	0	0	0	0
		0.693147		0	0	0.693147	0	0	0	0	0	0
		0		0	0	0	0	0	0	0	0	0
		0		0	0	0	0	0	0	0	0	0
		0		0	0.693147	0	0	0	0	0	0	0
		0		0	0	0	0	0	0	0	0	0
		0		0	0	0	1.09861	0	1.60944	0	0.693147	0
		0		0	0	0.693147	0.693147	0	0	0	0	0
		0.693147		0	0.693147	0.693147	0	0	0	0	0	0
		0.693147		0	0	0	0	0	0	0	0	0
		0.693147		0.693147	1.09861	0.693147	0	0	0	0	0	0
		0.693147		0	0	0	0	0	0	0	0	0
		0.693147		0	0	0	0.693147	0	0	0	0	0
		0		0	0	0	0	0	0.693147	0	0.693147	0
		1.09861		0	1.09861	0.693147	0	0	0	0	0	0
		0.693147		0	0	0	0	0	0	0	0	0
		0.693147		0	0	0	0	0	0	0	0	0
		0		0	0	0	0.693147	0	0.693147	0	0	0
		0.693147		0	0	0.693147	0.693147	0	0	0	0	0
		0		0	0	0.693147	1.79176	0	0	0	0	0
		0.693147		1.09861	0	0	1.09861	0	0	0	0	0
		0		0	0	0.693147	1.09861	0	0	0	0	0
		0		0	0	0	0.693147	0	0	0	0	0
		0		0	0	0	0.693147	0	0	0	0	0
		0.693147		1.38629	0	0	2.07944	0	0	0	0	0
		0		0	0	0	0.693147	0	0	0	0	0
		0.693147		0	0	0	0	0	0	0	0	0
		0.693147		0	0.693147	0	1.09861	0	0	0	0	0
		0.693147		0	0	1.09861	1.79176	0	0	0	0	0
		0.693147		0	0	0	1.09861	0	0	0	0	0
		0		0	0	0	0	0	0	0	0	0
		0.693147		0	0	0.693147	0.693147	0	0	0	0	0
		0		0	0	0	1.09861	0	0	0.693147	0	0
		0.693147		0	0	0.693147	1.79176	0	1.09861	0	0	0
		0		0	0	0.693147	0	0	0	0.693147	0	0
		0		0	0	0	1.79176	0	0	0	0.693147	0
		1.09861		1.09861	0	0	0	0	0	0	0	0
		0.693147		0	0	0.693147	1.94591	0.693147	2.07944	0	1.09861	0
		0		0	0	0	1.09861	0	0	0	0	0
		1.38629		0.693147	0	0	0	0	0	0	0	0
		0.693147		0	0	0.693147	0.693147	0	0	0	0	0
		0		0.693147	0	0	1.60944	0	1.79176	0	0.693147	0
		0.693147		0	0	0	0.693147	0	0	0	0	0
		0.693147		0	0	0	0.693147	0	0	0	0	0
		0		0	0	0	1.94591	0	0	0	0	0
		0		0	0	0	1.60944	0	0	0	0	0
		0.693147		0	0	0	0.693147	0	0	0	0	0
		0		0	0	0	0.693147	0	0	0	0	0
		0		0	0	0	1.38629	0	0	0	0	0
		0.693147		0	0	0	0.693147	0	0	0	0	0
		0.693147		0	0	0	0.693147	0	0	0	0	0
		0		0	0	0	1.94591	0	1.60944	0	0.693147	0
		0		0	0	0	1.09861	0	0	0	0	0
		0		0	0	0	0.693147	0	0	0	0	0
		0.693147		0	0	0	0.693147	0	2.07944	0	0.693147	0
		0.693147		0	0	0	1.79176	0	2.19722	0	0.693147	0
		0		0	0	0	1.09861	0	1.38629	0	0	0
		1.09861		0	0	0	1.94591	0	0	0	0	0
		0.693147		0.693147	0	0	2.30259	0	0	0	0	0
		0.693147		0	0.693147	0	1.60944	0	0	0	0	0
		0		0	0	0	0.693147	0	1.09861	1.09861	0	0
		0.693147		1.09861	0	0	0	0	1.09861	0	0	0
		0.693147		0	0	0	1.09861	0	1.09861	0	0.693147	0
		0.693147		0	0	0.693147	0	0	0	0	0	0
		1.09861		0	0	0	0	0	0	0	0	0
		0.693147		0	0	0	0	0	0	0	0	0
		0		0	0	0	1.38629	0	0	0	0	0
		0.693147		0	0	0	0.693147	0	1.38629	0	0.693147	0
		0		0	0	0	0.693147	0	1.09861	0	0.693147	0
		0.693147		0	0	0	0	0	0	0	0	0
		0		0	0	0	0.693147	0	0	0	0	0
		0		0	0	0	0	0	0	0	0	0
		0		0	0	0	0.693147	0	0	0	0	0
		1.09861		1.60944	0	0.693147	0	0	0	0	0	0
		0.693147		0	0.693147	0	0	0	0	0	0	0
		0.693147		0	0	0	0	0	0	0	0	0
		0.693147		0	0	0.693147	0.693147	0	0.693147	0	0	0
		0.693147		0	0	0	0.693147	0	0.693147	0	0	0
		0.693147		0	0	0	1.09861	0	1.94591	0	0.693147	0
		0		0	0	0	1.09861	0	0	0	0	0
		0.693147		1.09861	0	0.693147	0	0	0	0	0	0
		0.693147		0.693147	0	0	1.60944	0	1.94591	0	0.693147	0
		1.09861		0.693147	0	0	1.38629	0	1.09861	0	0	0
		0		0	0	0	1.60944	0	0	0	0	0
		0.693147		0.693147	0	0	0.693147	0	0	0	0	0
		0		0.693147	0	0	0.693147	0	0	0.693147	0	0
		0		0	0	0.693147	0.693147	0	0	0	0	0
		0		0	0	0	0.693147	0.693147	0	1.09861	0.693147	0
		0.693147		0	0	0	0.693147	0	1.09861	0	1.09861	0
		0		0	0	0	0.693147	0	0	0	0	0
		0		0.693147	0	0	0.693147	0	0	0	0	0
		0.693147		1.38629	0	0	1.09861	0	0.693147	0	0	0
		0		0	0	0	0	0	0	0	0	0
		0		0	0	0	0	0	0	0	0	0
		0.693147		0	0	0.693147	0	0	0	0	0	0
		0		0	0	0	1.09861	0	1.60944	0	1.09861	0
		0.693147		0	0	0	0	0	0	0	0	0
		1.09861		0.693147	0	0	0	0	0	0	0	0
		0.693147		0.693147	0	0.693147	0	0	0	0	0	0
		0.693147		0	0	0	0	0	0	0	0	0
		0		0	0	0	0	0	0	0	0	0
		0.693147		0	0	0	0	0	0	0	0	0
		0.693147		0.693147	0	0.693147	0	0	0	0	0	0
		0		0	0	0.693147	0	0	0	0	0	0
		0.693147		0	0	0	0	0	0	0	0	0
		1.09861		0	0	0.693147	0	0	0	0	0	0
		1.09861		0	0	0	0	0	0	0	0	0
		0.693147		0.693147	0	0	0	0	0	0	0	0
		0		0	0	0.693147	0	0	0	0	0	0
		0		0	0	0	0	0	0	0	0	0
		0		0	0	0	0	0	0	0	0	0
		0.693147		0	0	0	0	0	0	1.60944	0	0
		0		1.09861	0	0	0.693147	0	0	0	0	0
		0		0.693147	0	0	0	0	0	0	0	0
		0		0	0	0.693147	1.09861	0	0.693147	0	0	0
		0.693147		0.693147	0.693147	0	0	0	0	0	0	0
		0.693147		0.693147	0	0	0.693147	0	0	0	0	0
		1.09861		1.38629	0	0	0	0	0	0	0	0
		0.693147		0	0	0	0	0.693147	0.693147	0	0	0
		0.693147		0	0	0	0.693147	0	0	0	0	0
		0		0	0	0.693147	0	0	0	0	0	0
		0.693147		0	0	0	0	0	0	0	0	0
		0		0.693147	0	0	0.693147	0	0.693147	0	0	0.693147
		0.693147		0	0	0	0	0	1.79176	1.38629	0.693147	0
		0		1.60944	0	0.693147	0.693147	0	0	0	0	0
		0		0.693147	0	0	0	0	0	0	0	0
		0.693147		0	0	0.693147	0	0	0	0	0	0
		0.693147		0	0	0	0.693147	0	0.693147	0	0	0
		0.693147		0	0	0	0.693147	0	0	0	0	0
		0.693147		0	0	0	0	0	0	0	0	0
		0		0	0	0.693147	0.693147	0	0	0	0	0
		0.693147		0	0	0	0.693147	0	0	0	0	0
		1.09861		0.693147	0	0	0.693147	0	1.38629	0	0.693147	0
		0		0	0	0	0	1.09861	0	0	0	0
		0		0	0	0	0.693147	0	0	0	0	0
		0.693147		0	0	0	0.693147	0	0.693147	0	0	0
		0		0	0	0	0.693147	0	0	0	0	0
		0		0	0	0	0.693147	0	0	0	0	0
		0.693147		0	0	0	0	0	0	0	0	0
		0		0	0	0	0	0	0.693147	0	0	0
		0.693147		0	0	0	1.09861	0	1.60944	0	0.693147	0
		0.693147		0	1.09861	0	0	0	1.38629	0	0.693147	0
		0		0	0	0	1.09861	0.693147	0	1.60944	0	0
		0.693147		0	0	0	1.38629	0	0.693147	0	0	0
		0		0	0.693147	0	1.09861	0	1.09861	0.693147	0	0
		0.693147		0	0	0	0.693147	0	0	0	0	0
		0.693147		0	0	0	1.60944	0	2.07944	0	1.09861	0
		0		0	0	0	0	0	0	0	0	0
		0		0	0	0	0	0	0	0.693147	0	0
		0.693147		0	0	0	0	0	0	0.693147	0	0
		0.693147		0	0	0	0	1.09861	0	1.79176	0	0.693147
		0		0	0	0	0	0	0	0	0	0
		0.693147		0	0	0	0	0	0	0	0	0.693147
		0		0.693147	0	0	0	0	0	0	0	0
		0.693147		1.60944	0	0	0	0	0	0	0	0
		0		0	0	0	0	0	0	0	0	0
		0.693147		0.693147	0.693147	0	0	0	0	0	0	0
		1.09861		1.38629	0	0	0	0	0	0	0	0
		0.693147		0	0	0	0	0	0	0	0	0
		0		0.693147	0	0.693147	0	0	0	0	0	0
		0		0	0	0	0	0	0	0	0	0
		0		0	0	0	0	0	0	0	0	0
		0		0.693147	0	0	0	0.693147	0	1.09861	0	0
		0		0	0	0	0	0	0	0	0	0
		0		0	0	0	0	0.693147	0	1.09861	0	0.693147
		1.09861		0	0	0	0	0	0	0	0	0
		0		0	0	0	0	0	0	0	0	0
		0		0	0	0	0	0	0	0	0	0
		0.693147		0	0	0	0	0	0	0	0	0
		0		0	0	0	1.09861	0	0	0	0	0
		0		0	0	0	0	0	0	0	0	0
		0		0	0	0	0.693147	0	0	0	0	0
		0		0.693147	0	0	0	0	0	0	0	0
		0		1.09861	0	0	0	0	0	0	0	0
		0.693147		0	0	0	0	0	0	0	0	0
		0		0	0	0	0	0	0	0	0	0
		0		0	0	0	0	0	0	0	0	0
		0		0	0	0	0	0	0	0	0	0
		0		0	0	0	0	1.09861	0	1.38629	0	0
		0		0	0	0	0	0	0	0	0	0
		0.693147		0	0	0	0	0	0	0	0	0
		0		0	0	0	0	0	0	0	0	0
		0		0	0	0	0	0	0	1.09861	0	0
		0		0	0	0	0	0	0	0	0	0
		0		0.693147	0	0	0	0.693147	0	0.693147	0	0.693147
		0.693147		1.09861	0	0	0	0.693147	0	1.38629	0	0
		0		0	0	0	0	0.693147	0	0	0	0
		0		0	0	0	0.693147	0	0	0	0	0
		0.693147		0	0	0	0	0	0	0	0	0
		0.693147		1.38629	0	0	0	0	0	0	0	0
		0		0	0	0	0	0	0	0	0	0
		0		0	0.693147	0	0	0	0	0	0	0
		1.09861		0	0	0	0	0	0	0	0	0
		0		0	0	0	0	0	0	0	0	0
		0		0	0	0	0	0	0	0	0	0
		0		0	0	0	0	0	0	0	0	0
		0		0	1.09861	0	0	0	0	0	0	0
		0		0	0.693147	0	0	0	0	0	0	0
		0.693147		0	0	0	0	0	0	0	0	0
		0		0	0	0	0	0	0	0	0	0
		0		0	0	0	0	0	0	0	0	0
		0		0	0	0	0.693147	0	0	0	0	0
		0		0	0	0	0	0	0	0	0	0
		0		0	0	0	0	0	0.693147	0	0	0
		0		0	0	0	0	0	0	0	0	0
		0		0	0	0	0	0.693147	0	0	0	0
		0		0	0	0	0.693147	0	0	0	0	0
		0		0	0	0.693147	0.693147	0	0.693147	0	0	0
		0		0	0	0.693147	0	0.693147	0	1.60944	0	0
		0		0	0	0	0	0	0	0	0	0
		0		0	0	0	0	0	0	0	0	0
		0		0	0	0	0	0	0	0	0	0
		0		0	0	0	0	0	0	0	0	0
		0.693147		0	0	0.693147	0	0	0	0	0	0
		0		0	0	0	0	0	0	0	0	0
		0.693147		0	0	0.693147	0	0	0	0	0	0
		0		0	0	0.693147	0	0	0	0	0	0
		0.693147		0	0	0.693147	1.09861	0	0	0	0	0
		0.693147		0	0	0.693147	0	0	0	0	0	0
		0		0	0	0	0	0	0	0	0	0
		0.693147		0	0	0	0	0	0	0	0	0
		0.693147		0	0	0.693147	0	0	0	0	0	0
		0		0	0	0	0	0	0	0	0	0
		0.693147		0	0	0.693147	0	0	0	0	0	0
		0		0	0	0	1.38629	0	0	0	0	0
		0		0	0	0	0	0	0	0	0	0
		0.693147		0.693147	0	0.693147	0	0	0	0	0	0
		0.693147		0	0	0	0	0	0	0	0	0
		0.693147		0.693147	0	0	0	0	0	0	0	0
		0.693147		1.09861	0	0.693147	0	0	0	0	0	0
		1.09861		1.60944	0	0	0	0	0	0	0	0
		1.09861		0.693147	0	0.693147	0	0	0	0	0	0
		1.09861		1.09861	0	0	0	0	0	0	0	0
		1.38629		1.79176	0	0.693147	0.693147	0	0	0	0	0
		1.09861		0	0	0.693147	0	0	0	1.38629	0	0
		0.693147		0	0	0.693147	0	0	0	0	0	0
		1.09861		0	0	0.693147	0	0	0	0	0	0
		0		0.693147	0	0	0	0	0	0	0	0
		0.693147		0	0	0	0	1.09861	0	0	0	0
		0.693147		0	0	0.693147	0	0	0	0	0	0
		0		0.693147	0	0	0	1.38629	0	0	0	0
		0		0	0	1.09861	0	0	0	0	0	0
		0.693147		0	0	0	0	1.60944	0	0	0	0
		0		0	0	0	0	0	0	0	0	0
		0		0.693147	0	0	0	2.19722	0	0	0	0
		0.693147		0	0	0	0	1.38629	0	0	0	0
		0		0	0	0	0	1.60944	0	0	0	0
		0		0	0	0	0	0	0	0	0	0
		0.693147		0	0	0	0.693147	1.38629	0	0	0	0
		0		0	0	0	0	0.693147	0	0	0	0
		0.693147		0	0	0	0	0	0	0	0	0
		1.09861		0	0.693147	0.693147	0	0	0	0	0	0
		1.38629		0	0	0.693147	0	0	0	0	0	0
		0.693147		0	0	0	0	0.693147	0	0	0	0
		0		0	0	0	0	0	0	0	0	0
		1.60944		0	0	0	0.693147	0	0	0	0	0
		0.693147		0	0	0.693147	0	0	0	0	0	0
		0.693147		0	0	0.693147	0	0	0	0	0	0
		0		0	0	0	0	0	0	0	0	0
		0.693147		0	0.693147	0	0	0	0	0	0	0
		0.693147		1.09861	0.693147	0	0	0	0	0	0	0
		0		0	0	0	0	0	0	0	0	0
		0		0	0.693147	0	0	0	0	0	0	0
		0		0	0	0	0	0	0	0	0	0
		0		0	0	0.693147	0	0	0	0	0	0
		0.693147		0	0	0	0.693147	0	0	0	0	0
		0		0	0	0.693147	0	0	0	0	0	0
		0		0	0.693147	0	0	0	0	0	0	0
		0		0	0	0	0	0.693147	0	0	0	0
		0		0	0	0	0	0	0	0	0	0
		0		0	0	0	0	0	0	0	0	0
		0		0	0	0	0	0	0	0	0	0
		1.60944		1.60944	0	0.693147	0	0	0	0	0	0
		0.693147		0	0	0	0	0	0	0	0	0
		1.09861		0	0	0.693147	0.693147	0	0	0	0	0
		0.693147		0	0	0	0	0	0	0	0	0
		0		0	0	0	0.693147	0	1.38629	0	0.693147	0
		0.693147		0	0	0	0	0	0.693147	0	0	0
		0		0	0.693147	0	1.09861	0	0	0	0	0
		0.693147		0	0.693147	0	0	0	0	0	0	0
		0		0	0	0	0	0	0	0	0	0
		0		0	0	0	0	0	0	0	0	0
		0		0	0	0	0	0	0	0	0	0
		0.693147		0	0	0	0	0	0	0	0	0
		1.79176		1.94591	0	0.693147	0	0	0	0	0	0
		0.693147		0	0	0	2.30259	0	2.30259	0	0.693147	0
		0		0	0	0.693147	0	0	0	0	0	0
		0		0	0	0.693147	0	0	0	0	0	0
		1.09861		0	0	0	0.693147	0	0	0	0	0
		1.09861		0	0	0	0	0	0	0	0	0
		0.693147		0	0	0	0	0	0	0	0	0
		0		0	0	0	1.79176	0	0	0	0	0
		1.09861		0	0	0	0	0	0	0	0	0
		0.693147		0	0	0.693147	1.38629	0	0	0	0	0
		0.693147		0	0	0.693147	1.79176	0	0	0	0	0
		0		0	0	0	1.09861	0	0	0	0	0
		0		1.09861	0	0	0.693147	0	0	0	0	0
		0		0	0	0	0.693147	0	0	0	0	0
		1.09861		0.693147	0	0	0.693147	0	1.09861	0	0	0
		0		0	0	0	1.79176	0	0	0	0	0
		1.09861		0.693147	0	0	0	0	1.09861	0	0	0
		0		0	0	0	0.693147	0	0	0	0	0
		0		0	0	0	0	0	1.60944	0	0	0
		0		0	0	0	0.693147	0	0	0	0	0
		1.09861		0	0	0	0.693147	0	1.38629	0	0.693147	0
		0.693147		0	0	0	1.60944	0	0	0	0	0
		1.09861		0	0	0	0	1.09861	0.693147	1.38629	0	0
		1.09861		0	0	0	0	0	0	0	0	0
		0.693147		0	0	0	0.693147	0	0	0	0	0
		0		0	0.693147	0.693147	0.693147	0	0	0	0	0
		0		0	0	0	0	0	0	0	0	0
		0.693147		0.693147	0	0	0.693147	0	0	0	0	0
		0.693147		0	0	0.693147	0.693147	0	0	0	0	0
		0.693147		0	0	0	1.09861	0	2.07944	0	0	0
		0		0	0	0	0.693147	0	0	0	0	0
		0.693147		0.693147	0	0.693147	0.693147	0	0	0	0	0
		0		0	0	0	0.693147	0	0	0	0	0
		0		0.693147	0	0.693147	0.693147	0	0	0	0	0
		0.693147		0	0	0	0.693147	0	0	0	0	0
		0		0	0	0	0	0	1.60944	0	0.693147	0
		0		0	0	0	1.09861	0	0	0	0	0
		0		0	0	0	1.60944	0	0	0	0	0
		0		0	0	0.693147	1.79176	0	0.693147	0	0	0
		0		0.693147	0	0.693147	1.38629	0	0	0	0	0
		0.693147		0	0	0	1.60944	0	1.94591	0	1.09861	0
		0.693147		0	0	0	0.693147	0	0	0	0	0
		0		0	0	0	0	0	0	0	0	0
		0.693147		0	0	0	0	0	0	0	0	0
		0		0	0	0	0	0	0	0	0	0
		0		0	0	0	2.07944	0	2.19722	0	0.693147	0
		0		0	0.693147	0	1.09861	0	0	0	0	0
		0.693147		0	0	0	0.693147	0	0	0	0	0
		0.693147		0	0	0	0.693147	0	0	0	0	0
		0		0.693147	0	0	0.693147	0	0	0	0	0
		1.38629		1.09861	0	0.693147	0	0	0	0	0	0
		0.693147		0	0	0	0	0	0	0	0	0
		0		0	0	0	0	0	0	0	0	0
		1.38629		2.19722	0	0.693147	0	0	0	0	0	0
		0.693147		0	0	0.693147	0	0	0	0	0	0
		1.09861		1.09861	0	0	1.09861	0	0	0	0	0
		0.693147		0	0	0	0	0	0	0	0	0
		0		0	0	0	0	0	0	0	0	0
		1.09861		0.693147	0	0	0	0	0	0	0	0
		0.693147		0	0	0	0	0	0	0	0	0
		0		0	0	0	0	0	0	0	0	0
		0		0	0	0	0.693147	0	0	0	0	0
		1.09861		0	0	0.693147	0	0	0	0	0	0
		0		0	0	0	0	0	0	0	0	0
		0.693147		0	0	0	0.693147	0	0	0	0	0
		0.693147		0	0	0.693147	1.09861	0	0	0	0	0
		0		0	0	0	0.693147	0	0	0	0	0
		0		0	0	0	1.09861	0	2.3979	0	1.09861	0
		0		0	0.693147	1.09861	0	0	0	0	0	0
		0		0	0	0	1.79176	0	0	0	0	0
		0		0	0	0	1.38629	0	0	0	0.693147	0
		0.693147		0	0	0	0	0	0	0	0	0
		1.09861		0	0	0	0.693147	0	0	0	0	0
		0		0	0	0	0	0	0	0	0	0
		0		0.693147	0	0	0.693147	0	0	0	0	0
		0.693147		0	0	0.693147	1.60944	0	2.19722	0	0	0
		0.693147		0	0	0	0.693147	0	0	0	0	0
		0		0	0	0	0	0	0	0	0	0
		0.693147		0	0	0	0	0	0	0	0	0
		0		0	0	0	1.38629	0	1.09861	0	0	0
		0		0	0	0	1.60944	0	0	0	0	0
		0.693147		0	0	0	0	0	0	0	0	0
		1.38629		0	0	0	1.38629	0	1.79176	0	0.693147	0
		1.60944		1.09861	0	0.693147	0	0	0	0	0	0
		0		0	0	0.693147	1.94591	0	0	0	0	0
		0		0	0	0	0	0	0	0	0	0
		0		0	0	0.693147	1.38629	0	1.60944	0	0	0
		0		0	0	0	0	0	0	0	0	0
		0.693147		0	0	0	1.79176	0	2.07944	0	1.09861	0
		1.38629		0.693147	0	0	0.693147	0	1.60944	0	0.693147	0
		0		0	0	0	0	0	0	0	0	0
		0.693147		0	0	0.693147	0.693147	0	0	0	0	0
		0.693147		0	0	0	0	0	0	0	0	0
		0.693147		0	0	0	1.79176	0	0	0	0	0
		0		0	0	0	0.693147	0	0	0	0	0
		0.693147		0.693147	0	0.693147	1.09861	0	0	0	0	0
		0.693147		0	0	0	0.693147	0	1.60944	0	0.693147	0
		0		0	0	0	0	0	0	0	0	0
		0.693147		0	0	0.693147	0	0	0	0	0	0
		0.693147		0	0.693147	0	0	0	0	0	0	0
		0		0	0	0	0.693147	0	0	0	0	0
		0.693147		1.09861	0	0	1.60944	0	1.60944	0	0.693147	0
		0		0	0	0	1.60944	0	0	0	0	0
		1.09861		0	0	0	0.693147	0	0	0	0	0
		0		0	0.693147	0.693147	0.693147	0	0	0	0	0
		0.693147		0	0	0	0	0	0	0	0	0
		0		0	0	0.693147	1.60944	0	2.07944	0	1.09861	0
		0.693147		0.693147	0	0	0	0	0	0	0	0
		0		0	0	0	0.693147	0	1.09861	0	0.693147	0
		0.693147		0	0	0	1.38629	0	1.38629	0.693147	0	0
		0.693147		0	0	0	0	0	0	0	0	0
		0		1.09861	0	0	0.693147	0.693147	0	0	0	0
		0		0	0	0	0.693147	0.693147	0	0	0	0
		0		0	0.693147	0.693147	0	0	0	0	0	0
		0		0	0	0	0.693147	0	0.693147	0	0	0
		0		0	0	0	0	0	0	0	0	0
		0.693147		0	0	0	0	0	0	0	0	0
		0		0	0	0	1.38629	0	1.79176	0	0.693147	0
		0		0	0	0	0	0	0.693147	0	0	0
		0.693147		0	0.693147	0	0	0	0	0	0	0
		0		0	0	0.693147	0	0	0	0	0	0
		0		0	0.693147	0	0	0.693147	0	1.38629	0	0.693147
		0.693147		0	0	0	0	0.693147	0	0	0	0
		0		0	0	0	1.38629	1.09861	2.07944	1.79176	0.693147	0
		0.693147		0	0	0	0.693147	0	0	0	0	0
		0.693147		0	0	0	0.693147	1.60944	0	1.09861	0	0
		0		0	0	0	1.38629	1.38629	1.60944	0	0	0
		0		0	0	0	1.09861	0.693147	0	1.09861	0	0
		0.693147		0.693147	0	0	0.693147	0.693147	1.38629	0.693147	0.693147	0
		0.693147		0	0.693147	0	0.693147	1.09861	0	0	0	0
		0		0	0	0	0	0	0	0	0	0
		0		0	0.693147	0	1.79176	0	0	0	0	0
		0		0	0.693147	0	1.09861	0	1.09861	1.09861	0.693147	0
		0		0	0	0	1.09861	0	0	0	0	0
		0		0	0	0	1.38629	0	0.693147	0	0	0
		0		0	0	0	1.09861	0.693147	0	0	0	0
		0		0	0	0	1.09861	1.38629	2.19722	0	0.693147	0
		0		0	0	0	1.09861	1.38629	0	0	0	0
		0		0	0	0	0	0	0	0.693147	0	0
		0.693147		0	0	0.693147	1.38629	0	0	0	0	0
		0		0	0	0	1.09861	0	1.60944	0	0	0
		0.693147		0	0	0	0	0	0	0	0	0
		0.693147		0	0.693147	0	1.38629	0	0	0	0	0
		0.693147		1.38629	0	0.693147	1.79176	0	0	0	0	0
		0		0	0	0	1.38629	0	0.693147	0	0	0
		0		0	0	0	0.693147	0	0.693147	0	0	0
		1.09861		0	0	0	2.19722	0	0	0	0.693147	0
		1.09861		0	0	0.693147	1.09861	0	0	0	0	0
		0.693147		0	0	0	1.38629	0	1.38629	0	0.693147	0
		0		0	0	0	1.60944	0	1.79176	0	0	0
		0		0	0	0	1.60944	0	2.30259	0	0.693147	0
		0		0	0	0	0.693147	0	1.38629	0	0.693147	0
		0		0	0	0	0.693147	0	0	0	0	0
		0		0.693147	0	0	1.60944	0	0.693147	0	0	0
		0		0	0	0	2.48491	0	0	0	0.693147	0
		0.693147		0	0	0.693147	0.693147	0	1.38629	0	0	0
		0.693147		0	0	0	0	0	0	0	0	0
		0		0	0	0	0	0	0	0	0	0
		0.693147		0	0	0	0	0	0	0	0	0
		0		0	0	0	0	0	0	0	0	0
		0.693147		0	0	0	1.09861	0	0	0	0	0
		0.693147		0	0	0.693147	0.693147	0	0	0	0	0
		0.693147		0	0	0	0	0	0	0	0	0
		0.693147		0	0	0	0	0	0	0	0	0
		0.693147		0	0	0	1.09861	0	0	0	0	0
		0		0.693147	0	0.693147	0	0	0	0	0	0
		0		0	0	0	0	0	0	1.09861	0	0
		0.693147		0	0	0.693147	0	0	0	0	0	0
		0		0.693147	0	0	0	0	0	0	0	0
		0		0	0	0	0	0	0	0	0	0
		0		1.60944	0	0	0	0	0	0	0	0
		0		0	0	0.693147	0	0	0	0	0	0
		0.693147		0	0	0.693147	0	0	0	0	0	0
		0		0	0	0	0	0	0	0	0	0
		0.693147		0	0	0	0.693147	0	0	0.693147	0	0
		0		0	0	0	1.09861	0	0	0	0	0
		0.693147		0	0	0	0.693147	0	0	0	0	0
		0.693147		0	0	0	0	0	1.09861	0	0	0.693147
		0.693147		0	0	0	0.693147	0	0	0	0	0
		1.09861		0	0	0	0	0	0	0	0	0
		0		0	0	0	1.38629	0	1.38629	0	0	0
		0.693147		0	0	0	0	0	0	0	0	0
		0		0	0.693147	0	0.693147	0	0	0	0	0
		0		0	0	0	0.693147	0	0	0	0	0
		0		0	0	0	0	0	0	0	0	0
		0		0.693147	0	0	0	0	0	0	0	0
		0.693147		0	0	0	0	0	0.693147	0	0	0
		0		0	0	0	0.693147	0	0	0	0	0
		0.693147		0	0	0	0	0	0	0	0	0
		0.693147		0	0.693147	0	0	0	0	0	0	0
		0		0	0	0.693147	0	0	0	0	0	0
		0		0	0	0	0.693147	0	0	0	0	0
		0		0	0	0	0	0	0	0.693147	0	0
		0		0	0	0	0	0	0	0	0	0.693147
		0		0	0	0	0	1.79176	0	0	0	0
		0		0.693147	0	0	0	0.693147	0	0	0	0
		0		0	0	0	0	0	0	0.693147	0	1.09861
		0.693147		0	0	0	0.693147	0	0	0	0	0
		0		0	0	0	0	0	0	0	0	0
		0.693147		0	0	0	0	0.693147	0	0	0	0
		0.693147		0	0	0	0	0.693147	0	0	0	0
		0		0	0	0	1.09861	0	0.693147	0	0.693147	0
		0		0	0	0.693147	0.693147	0	0	0	0	0
		0		0	0	0	0	0	0	0	0	0
		0		0	0	0	0	0	0	0	0	0
		0		0	0.693147	0	0	0	0	0	0	0
		0		0	0	0	1.38629	0	0	0	0	0
		0		0	0	0	0	0	0	0	0	0
		0		0	0	0.693147	0	0	0	0	0	0
		0		0	0	0	0	0	0	0	0	0
		0		0	0	0.693147	0	0	0	0	0	0
		0		0	0	0.693147	0.693147	0	0	0	0	0
		0		0	0	0.693147	0	0	0	0	0	0
		0.693147		0	0	0	0	0	0	0	0	0
		0		0	0	0	0	0	0	0	0	0
		0		0	0.693147	0	0	0	0	0	0	0
		0		0	0	0	0	0	0	0	0	0
		0		0	0	0	0	0	0	0	0	0
		0.693147		0	0	0	0	0	0	0	0	0
		0		0	0	0	0	0	0	0	0	0
		0		0	0	0.693147	0	0	0	0	0	0
		0		0	0.693147	0	0	0	0	0	0	0
		0		0	0	0	1.09861	0	1.60944	0	0.693147	0
		0.693147		0	0	0	0	0	0	0	0	0
		0		0	0	0	0	0	0	0	0	0
		0		0	0	0	1.09861	0	1.09861	0	0	0
		0.693147		0	0	0	0.693147	0	0.693147	0	0	0
		0		0	0.693147	0	0	0.693147	0	0	0	0
		0		0	0	0	0.693147	0	0	0	0	0
		0		0	0.693147	0	0.693147	0	0	0	0	0
		0		0	0	0	0	0.693147	0	0	0	0
		0		0	0	0.693147	0.693147	0	0.693147	0	0	0
		0.693147		0	0	0.693147	1.60944	0	0	0	0	0
		0.693147		0	0	0	0	0	0	0	0	0
		0		0	0	0	0.693147	0	0	0	0	0
		0.693147		0	0	0	1.09861	0.693147	0	0	0	0
		0.693147		0	0	0	2.19722	0	1.79176	0	0.693147	0
		0		0.693147	0	0.693147	0	0	0	0	0	0
		0.693147		0	0	0.693147	0.693147	0	0.693147	0	0	0
		0		0	0	0	0.693147	0	0	0	0	0
		0.693147		0	0	0	1.38629	0.693147	0.693147	1.38629	0.693147	0
		0		0	0.693147	0	0	0	0	0	0	0
		0		0	0	0	0	0	0	0	0	0
		0.693147		0	0	0	0.693147	0	0	0	0	0
		0		0	0	0	0.693147	0	0	0	0	0
		0.693147		0	0	0	0	0	0	0	0	0
		0.693147		0	0	0	0	0	0	0	0	0
		0.693147		0	0	0	0.693147	0.693147	0	1.38629	0	0
		0		0	0	0	0	0.693147	0	0	0	0
		0.693147		0.693147	0	0	0	0	0	0	0	0
		0.693147		0	0	0.693147	0	0	0	0	0	0
		0		0	0	0	0.693147	0	0	0	0	0
		0.693147		0	0	0	1.09861	0	0	0	0	0
		0.693147		0	0	0	1.09861	0	0	0	0	0
		0.693147		0	0	0	0	0	0	0	0	0
		1.09861		0.693147	0	0	0	0	0	0	0	0
		0		0	0	0.693147	1.09861	0.693147	1.38629	0	0	0
		0		0	0	0.693147	1.38629	0	2.3979	0	1.09861	0
		0.693147		0	0	0.693147	0.693147	0	0	0.693147	0	0
		0		0	0	0	1.09861	0	0	0	0	0
		0		0	0	0	0	0	0	0	0	0
		0		0	0	0	0	0	0	0	0	0
		0.693147		0	0	0	0	0	0	0	0	0
		0		0	0	0	0	0	0	0	0	0
		0.693147		0	0	0	1.09861	0	2.30259	0	0	0
		0		0	0	0.693147	1.09861	0.693147	1.38629	0	0	0
		0		0	0	0	0	0	0	0	0	0
		0.693147		0	0	0	0.693147	0	0	0	0	0
		0		1.09861	0	0.693147	0.693147	0	0.693147	0	0	0
		0		0	0	0	0	0	0	0	0	0.693147
		1.38629		0.693147	0	0	1.60944	0	2.19722	0	0.693147	0
		0		0.693147	0	0	0.693147	0	0	0	0	0
		0		0	0	0	0	0.693147	0	0	0	0
		1.09861		0	0	0	0.693147	0	1.09861	0	0	0
		0.693147		0	0	0	0	0	0	0	0	0
		0.693147		0	0	0	0	0	0	0	0	0
		0.693147		0	0	0.693147	1.60944	0	0.693147	0	0	0
		0		0	0	0	0	0	0	0	0	0
		0		0	0	0.693147	0	0	0	0	0	0
		0		0.693147	0	0	0	0	0	0	0	0
		0		0	0	0	0	0	0	0	0	0
		0		1.09861	0	0	1.09861	0	0	0	0	0
		0		0	0	0.693147	0.693147	0	0	0	0	0
		0		0	0	0	0	0	0	0	0	0
		0		0.693147	0	0	0	1.38629	0	1.79176	0	0.693147
		0		0	0	0	0.693147	0	0	0	0	0
		0.693147		0	0	0.693147	0	0	0	0	0	0
		0.693147		0	0	0	0	0	0	0	0	0
		0.693147		0	0	0	0	0	0	0	0	0
		0.693147		1.09861	0	0.693147	0.693147	0	0	0	0	0
		0.693147		0	0.693147	0	0	1.09861	0.693147	0.693147	0	0
		0		0	0	0	0	0	0	0	0	0
		0.693147		0	0.693147	0.693147	0	0	0	0	0	0
		0.693147		0	0	0	1.38629	0	2.07944	0	0.693147	0
		0		0	0	0	0	0	0	0	0	0
		0.693147		1.38629	0	0.693147	1.60944	0	0	0.693147	0	0.693147
		0		0	0	0	0	0	0	0	0	0
		1.09861		0	0	0	0	0	0	0	0	0
		0		0	0.693147	0	0.693147	0	1.09861	0	0	0
		0		0	0	0.693147	0	0	0	0	0	0
		0.693147		1.79176	0	0	0	0	0	0	0	0
		0		0.693147	0.693147	0	0	0	0	0	0	0
		0		0	0	0	0	1.79176	0	0	0	0
		0		0	0	0.693147	0.693147	0	0.693147	0	0	0
		0		0	0	0	0	0	0	0	0	0
		0		0	0	0	0	0	1.38629	0	0.693147	0
		0.693147		0	0	0	0	0	0	0	0	0
		0		1.38629	0	0	0	0	0	0	0	0
		0.693147		0	0	0	1.09861	0	0	0	0	0
		0.693147		0	0	0	1.09861	0	0	0	0	0
		0		0	0	0	0.693147	0	0	0	0	0
		0.693147		0	0.693147	0	0	0.693147	0	0	0	0
		0.693147		0	0	0	0	0	0	0	0	0
		0.693147		1.09861	0	0	0.693147	0	0	0	0	0
		0.693147		0	0	0	0	0	0	0	0	0
		1.09861		0	0	0	0.693147	2.30259	1.38629	0.693147	0	0.693147
		0		0	0	0	0	0	0	0	0	0
		0		0	0	0	0	0	0	0	0	0
		0.693147		0	0.693147	0	0.693147	0	0	0	0	0
		0.693147		0	0	0	0	0	0	0	0	0
		0		0.693147	0	0	0	0	0	0	0	0
		1.09861		0	0	0.693147	0.693147	0	0	0	0	0
		0		0	0	0	0	0	0	0	0	0
		0		0	0	1.09861	0	0	0	0	0	0
		0		0	0	0	0.693147	0	0	0	0	0
		0		0	0	0	0	0	0	0	0	0
		0		0	0	0	0.693147	0	0	0	0	0
		0.693147		0	0.693147	0	0	0	0	0	0	0
		0.693147		0	0	0	0.693147	0	0	0	0	0
		0.693147		0	0	0.693147	0	0	0	0	0	0
		0.693147		0	0	0	0	0	0	0	0	0
		0.693147		0	0	0	0	0	0	0	0	0
		0.693147		0	0	0	0	0	0	1.09861	0	0
		0.693147		0	0	0	0	0	0	0	0	0
		0		0	0	0	0	0	0	0	0	0
		0		0	0	0	0	0	0	0	0	0
		0		0	0	0.693147	0.693147	0	1.38629	0	0	0
		0.693147		0	0.693147	0	0	0	0	0	0	0
		0		0	0	0	1.38629	0	0	0	0	0
		0		0	0	0.693147	0	0	0.693147	0	0	0
		0.693147		0	0	0	0	0	0	0	0	0
		0		0	0	0.693147	0.693147	0	0	0	0	0
		0		0	0	0	0.693147	0	1.09861	0	0.693147	0
		0		0	0	0	0.693147	0	0	0	0	0
		0		0	0	0	1.09861	0	0	0	0	0
		0		0	0	0.693147	1.09861	0	1.38629	0	0.693147	0
		0		0	0	0.693147	0.693147	0	0	0	0	0
		0.693147		0.693147	0	0	1.09861	0	0	0	0	0
		0		0	0	0	0.693147	0	0.693147	0	0	0
		0		0	0	0	1.09861	0	0	0	0	0
		0		0	0	0	0.693147	0	0	0	0	0
		0		0	0	0	0	0	0	0	0	0
		0.693147		1.09861	0	0	0.693147	0	0	0	0	0
		0		0.693147	0	0	1.09861	0	1.09861	0	0	0
		0		0.693147	0	0	0	0	0.693147	0	0	0
		0		0	0	0	0	0	1.09861	0	0	0
		0.693147		0	0	0	0	0	0	0	0	0
		0.693147		0	0	0	0	0	0	0	0	0
		0		0	0	0	0	0	0	0	0	0
		0.693147		1.38629	0	0	0.693147	0	0	0	0	0
		0.693147		0	0	0	0	0	0	0	0	0
		0.693147		0	0	0	1.09861	0	0	0	0	0
		0		0	0	0	1.60944	0	0	0	0	0
		0.693147		0	0	0	0.693147	0	0.693147	0	0	0
		0.693147		0	0	0	0	0	0	0	0	0
		0.693147		0.693147	0	0	0.693147	0	1.38629	0	0	0
		0.693147		0	0	0	0	0	0	0	0	0
		0.693147		0.693147	0	0	0	0	0.693147	0	0	0
		0		0	0	0	1.38629	0	0	0	0	0
		0		0	0	0	1.09861	0	0.693147	0	0.693147	0
		0.693147		0	0	0	0	0	0	0	0	0
		0		0	0	0.693147	1.38629	0	0	0	0	0
		0.693147		1.09861	0	0	0	0	0	0	0	0
		0.693147		0	0	0	0	0	0	0	0	0
		0.693147		0.693147	0	0	0.693147	0	0	0	0	0
		0		0	0	0.693147	0.693147	0	0	0	0	0
		0		0	0	0	0.693147	0	0	0	0	0
		0		0	0	0	0	0	0	0	0	0
		0		0	0	0	0	0	0	0	0	0
		0		1.79176	0	0	0	0	0	0	0	0
		0		0	0	0.693147	0.693147	0	0	0	0	0
		0		0	0	0.693147	0	0	0	0	0	0
		0.693147		0	0	0	0.693147	0	0	0	0	0
		0		0	0	0	0.693147	0	0	0	0	0
		0.693147		0	0	0	0	0	0	0	0	0
		0		0	0	0	0	0	0	0	0	0
		0		0	0	0	0	0	0	0	0	0
		0.693147		0	0	0	0	0	0	0	0	0
		0		0	0	0	0	0	0	0	0	0
		0		0	0	0	1.09861	0	0	0	0	0
		0		0	0	0	0.693147	0	0	0	0	0
		0.693147		0	0	0	0	0	0	0	0	0
		0.693147		0	0	0	1.38629	0	1.38629	0	1.38629	0
		0		0	0	0.693147	1.38629	0	0	0	0	0
		0.693147		0.693147	0	0	1.09861	0	0	0	0	0
		0		0	0	0.693147	1.09861	0	1.79176	0	0.693147	0
		0		0	0	0.693147	1.38629	0	1.79176	0	1.09861	0
		1.09861		1.09861	0	0.693147	0.693147	0	0	0	0	0
		0		0.693147	0	0	1.38629	0	0.693147	0	0	0
		0		0	0	0.693147	1.09861	0	1.79176	0	0.693147	0
		0.693147		0.693147	0	0	0	0	0	0	0	0
		0.693147		0.693147	0	0	0	0	0	0	0	0
		1.09861		0.693147	0	0	0.693147	0	0	0	0	0
		0		0	0	0	0	0	0	0	0	0
		0		0	0	0	1.38629	0	2.07944	0	0.693147	0
		0.693147		0	0	0	0.693147	0	0	0	0	0
		0.693147		0	0	0	2.19722	0	2.07944	0	0	0
		0		0	0	0	0	0	0	0	0	0
		0.693147		0	0	0	0.693147	0	0	0	0	0
		0		0.693147	0	0	0	0	0.693147	0	0	0
		1.09861		0.693147	0	0.693147	0	0	1.94591	0	0.693147	0
		0		0	0	0.693147	0.693147	0	0	0	0	0
		0.693147		0.693147	0	0.693147	0.693147	0	1.09861	0	0	0
		1.09861		0.693147	0	0	0.693147	0	0	0	0	0
		0.693147		0	0	0.693147	0	0	0	0	0	0
		0		0	0	0.693147	0.693147	0	0	0	0	0
		0.693147		0	0	0	0	0	0	0	0	0
		0		0.693147	0	0.693147	0.693147	0	0.693147	1.09861	0	0
		1.09861		0	0	0	0.693147	0	0	0	0	0
		0.693147		1.09861	0	0.693147	0	0	0	0	0	0
		0		0	0.693147	0	0.693147	0	0	0	0	0
		0		0.693147	0	0	1.09861	0	0	0	0	0
		0		0	0	0.693147	0	0	0.693147	0	0	0
		0		0	0.693147	0	0.693147	0	0.693147	0	0	0
		0		0	0	0	2.19722	0	2.30259	0	1.09861	0
		0		0	0	0	0.693147	0.693147	0	0	0	0
		0		0	0	0	0.693147	0	0.693147	0	0	0
		0		0	0	0.693147	0.693147	0	0	0	0	0
		1.09861		0	0	0	0	0	0	0	0	0
		0		0.693147	0	0	1.09861	0	0	0	0	0
		0		1.09861	0	0.693147	1.09861	0.693147	2.07944	0	1.38629	0
		0		0	0	0.693147	0	0	0	0	0	0
		0		0	0	0	1.09861	0	1.38629	0	1.09861	0
		0		0	0	0	0.693147	0	2.3979	0	0.693147	0
		0.693147		0	0	0	0	0	0	0	0	0
		0.693147		0.693147	0	0	0.693147	0	0	0.693147	0	0
		0		0	0	0	1.94591	0	2.19722	0	1.09861	0
		0.693147		1.09861	0	0	1.09861	0	1.60944	0	0	0
		0.693147		0.693147	0	0	0	0	0	0	0	0
		0		0	0	0	0.693147	0	0	0	0	0
		1.38629		0.693147	0	0	0	0	1.09861	0	0	0
		0		0	0	0	0.693147	0	0	0	0	0
		0		0	0	0	1.79176	0	0.693147	1.60944	0	0
		0.693147		0	0	0	1.09861	0	0	0	0	0
		0		0	0	0	2.07944	0	0	0	0	0
		0		0	0	0	0	0	0.693147	0	0	0
		1.38629		0	0	0	0	0	0	0	0	0
		0		0	0	0	0.693147	0	0.693147	0	0	0
		0.693147		0	0	0.693147	1.09861	0	0	0	0	0
		1.09861		0	0	0	1.94591	0	2.3979	0	1.09861	0
		0.693147		0	0	0	2.30259	0	0	0	0	0
		0		0	0	0.693147	1.09861	0	0	0	0	0
		0		0	0	0	0.693147	0.693147	0.693147	0	0	0
		0		0	0	0	0	0	0	0	0	0
		0		0	0	0.693147	1.09861	0	0	0	0.693147	0
		0.693147		0	0	0	0	1.09861	0	2.07944	0	0
		0		0	0	0	2.07944	0.693147	1.60944	0	0	0
		1.09861		0	0	0	0	0	0	0	0	0
		0		0	0	0	0	0	0	0	0	0
		0.693147		0.693147	0	0.693147	0	0.693147	0	1.38629	0	0
		0		0	0	0.693147	0	0	0	0	0	0
		0		0	0	0	0.693147	0	0	0	0	0
		0		0	0	0.693147	0	0	0	0	0	0
		0		0	0.693147	0	1.09861	0	0	0	0	0
		0		0	0	1.09861	0	0	0	0	0	0
		0.693147		0	0	0	0.693147	0	0	0	0	0
		0		0	0	0	0	0	0	0	0	0
		0		0	0	0	1.79176	0	0	0	0	0
		0		0	0	0.693147	0	0	0	0	0	0
		1.09861		1.60944	0	0.693147	0.693147	0	0	0	0	0
		0.693147		0	0	0.693147	0	0	0	0	0	0
		0		0	0	0	1.79176	0	2.19722	0	0	0
		0		0	0	0.693147	0	0	0	0	0	0
		0		0	0	0	0	0	0	1.94591	0	0.693147
		0.693147		0	0	0	0.693147	0	0.693147	0	0	0
		0		0	0	0	2.30259	1.60944	0	0	0	0
		0.693147		0	0	0	1.09861	0	0	0	0	0
		0		0	0	0	1.38629	0	0	0	0	0
		0.693147		0	0	0	1.09861	0	0.693147	0	0	0
		0		0	0	0	0.693147	0	0	0	0	0
		0		0	0	0	0.693147	1.09861	1.38629	0	0	0
		0		0	0	0.693147	1.38629	0	0	0	0	0
		0		0	0	0	1.60944	0	0	0	0	0
		0		0	0	0.693147	0	0	0	0	0	0
		0.693147		0	0	0	1.38629	0	0	0	0	0
		0		0	0	0	2.48491	0	2.19722	0	1.09861	0
		0		0	0	0	0.693147	0	0	0	0	0
		1.09861		0	0	1.09861	1.09861	0	1.38629	0	0.693147	0
		0		0	0	0.693147	1.60944	0	0	0	0	0
		0		0	0	0.693147	0.693147	0	0	0	0	0
		0		0	0	0	0	0	0	0	0	0
		0		0	0	0	0.693147	0	0	0	0	0
		0.693147		0	0	0	1.09861	0	0	0	0	0
		0		0	0	0	0	0	0	0	0	0
		0.693147		0	0	0	0	0	0	0	0	0
		0		0	0	0	0	0	0	0	0	0
		0		0	0	0	2.07944	0	0	0	0	0
		0		0	0	0	0	0	1.38629	0	0	0
		0		0	0	0	0	0	0	0	0	0
		0.693147		0	0	0	1.79176	0	1.09861	0	0	0
		0		0	0	0	1.09861	0	0	0	0	0
		0		0.693147	0	0	0	0	0	0	0	0
		0.693147		0	0	0	1.60944	0	1.94591	0	0.693147	0
		0.693147		1.09861	0	0	0.693147	0	0	0	0	0
		0		0	0	0	1.79176	0	1.38629	0	0	0
		0		0	0	0	0	0	0	0	0	0
		0		0	0	0	0.693147	0	0	0	0	0
		1.09861		0	0	0	0	0	0.693147	0	0	0
		1.09861		0	0	0	0	0	0	0	0	0
		0.693147		0	0	0	0	0	0	0	0	0
		0		0	0	0.693147	0.693147	0	0	0	0	0
		0.693147		0	0	0	2.07944	0	1.09861	0	0	0
		0.693147		0	0	0	0	0	0	0	0	0
		0		0	0	0	0	0	0	0	0	0
		0.693147		0.693147	0	0	1.94591	0	0	0	0	0
		0.693147		0	0	0	0.693147	0	0	0	0	0
		0		0	0.693147	0	0	0	0	0	0	0
		0.693147		0	0	0	0	0	0	0	0	0
		0		0	0	0	0	0	0	0	0	0
		0		0	0	0	0	0	0	0	0	0
		0		0	0	0	0	0	0	0	0	0
		0		0	0	0	0	0	0	0	0	0
		0		0.693147	0	0	1.38629	0	0	0	0	0
		0.693147		0.693147	0	0	0	0	0	0	0	0
		0		0	0	0	0	0	0	0	0	0
		0		0	0	0.693147	0	0	0	0	0	0
		0		0	0	1.09861	0	0	0	0	0	0
		0.693147		0	0	0.693147	0	0	0	0	0	0
		0		0	0	0	0	0	0	0	0	0
		0		0	0	0	0.693147	0	0	0	0	0
		0		0	0	0	1.38629	0	0	0	0	0
		0		0	0	0	0.693147	0	0	0	0	0
		0		0	0	0	0	0	0	0	0	0
		1.09861		0.693147	0	0	0	0	0	0	0	0
		0		0	0	0	0.693147	0	0	0	0	0
		0		0	0	0.693147	0.693147	0	0	0	0	0
		0		0	0	0	1.38629	0	0	0	0	0
		0.693147		0	0	0	0.693147	0.693147	1.09861	0	0	0
		0.693147		0	0.693147	0	1.38629	0	1.09861	0	0.693147	0
		0		0	0	0.693147	0	0	1.79176	0	1.09861	0
		0		0	0	0	0	0	0.693147	0	0	0
		0		0	0	0	1.79176	0	2.30259	0	1.09861	0
		0		0	0	0	1.09861	0	1.09861	0	1.09861	0
		0		0	0	0	0	0	2.07944	0	0.693147	0
		0		0.693147	0	0	0	0	0	0	0	0
		0		0	0	0	1.38629	0	0	0	0	0
		0		0	0	0	1.94591	0	2.30259	0	1.09861	0
		0.693147		0	0	0	1.38629	0	0.693147	0	0	0
		0		0.693147	0	0	2.30259	0	1.60944	0	0	0
		0		0	0	0	1.09861	0	0	0	0	0
		1.09861		0	0	0	0.693147	0	0	0	0	0
		0		0	0	0	1.60944	0	1.09861	0	0	0
		0		0	0	0	0	0	0.693147	0	0	0
		1.09861		0.693147	0	0.693147	0	0	0	0	0	0
		0		0	0	0	0	0	0	0	0	0
		0		0	0	0.693147	1.09861	0	0	0	0	0
		0		0	0	0	0	0	0	0	0	0
		1.09861		0	0	0	0.693147	0	0	0	0	0
		0.693147		0.693147	0	0	1.09861	0	0	0	0	0
		0		0	0	0	0	0	0	0	0	0
		0		1.38629	0	0	0.693147	0	0	0	0	0
		0.693147		0	0	0	0	0	0	0	0	0
		0.693147		1.09861	0	0	1.38629	0	0	0	0	0
		0.693147		0.693147	0	0	0	0	0	0	0	0
		0		0	0	0	1.79176	0	0	0	0	0
		0.693147		0	0	0	1.09861	0	1.09861	0	0	0
		0		0.693147	0	0	1.94591	0	1.94591	0	0.693147	0
		0		0.693147	0	0	0.693147	0	0	0	0	0
		0.693147		0	0	0	0	0	0	0	0	0
		0		0	0	0	0	0	0	0	0	0
		0		0	0	0	1.60944	0	0	0	0	0
		0		0	0	0	1.60944	0	2.3979	0	1.09861	0
		0.693147		0	0	0.693147	0	0	0	0	0	0
		0.693147		0	0	0	1.09861	0	0	0	0	0
		0		0	0	0	0.693147	0	0.693147	0	0	0
		0		0	0.693147	0	0	0	0	0	0	0
		0.693147		0	0	0	0	0	0	0	0	0
		0		0	0	0	1.60944	0	0	0	0	0
		0		0	0	0	0	0	0	0	0	0
		0.693147		1.09861	0	0	0	0	0	0	0	0
		0.693147		0	0	0	0	0	0	0	0	0
		1.94591		1.60944	0	0	0.693147	0	0	0	0	0
		1.09861		0.693147	0	0.693147	0	0	0	0	0	0
		0.693147		0	0	0	0	0	0	0	0	0
		1.09861		0.693147	0	0	0	0	0	0	0	0
		0.693147		1.09861	0	0	0	0	0	0	0	0
		0.693147		1.09861	0	0	0	0	0	0	0	0
		0.693147		1.38629	0	0	0.693147	0	0	0	0	0
		0		0.693147	0	0.693147	0.693147	0	0	0	0	0
		0.693147		0	0	0	0	0	0	0	0	0
		1.09861		0	0	0	1.38629	0	0	0	0	0
		0.693147		0	0	0	1.60944	0	0	0	1.09861	0
		0		0	0	0.693147	1.09861	0	0	0	0	0
		0.693147		0	0	0.693147	0	0	0	0	0	0
		1.09861		0.693147	0	0	1.79176	0	0	0	0	0
		0		0.693147	0	0	1.09861	0	2.07944	0	1.09861	0
		0		0	0	0	1.38629	0	0	0	0	0
		1.09861		0	0	0	0	0	0	0	0	0
		0		0	0	0.693147	0	0	0	0	0	0
		0.693147		0	0	0.693147	0	0	0	0	0	0
		0		0	0	0.693147	0	0	0	0	0	0
		1.38629		0	0	0	0.693147	0	0	0	0	0
		0.693147		0.693147	0	0	0	0	0	0	1.60944	0
		1.38629		0	0	0.693147	0	0	0	0	0	0
		1.60944		0.693147	0	0.693147	1.09861	0	0	0	0	0
		0.693147		0	0	0.693147	0	0.693147	0	0	0	0
		0.693147		0	0	0	0	0	0	0	0	0
		1.09861		0	0	0	1.94591	0	1.09861	0	0	0
		0.693147		0.693147	0	0	0.693147	0	0	0	0	0
		0.693147		0	0	0	2.07944	0	1.79176	0	1.09861	0
		0.693147		0	0	0.693147	0	0	0	0	0	0
		0.693147		0	0	0	0	0	0	0	0	0
		0.693147		0.693147	0	0.693147	1.09861	0	1.09861	0	0	0
		1.38629		0	0	0	1.60944	0	0	0	0.693147	0
		0		0	0	0	0	0	0	0	0	0
		0		0	0	0.693147	1.09861	0	0	0.693147	0	0
		0.693147		0.693147	0	0	1.38629	0	0	0	0	0
		0.693147		0	0	0.693147	0	0	0	0	0	0
		0		0	0	0	0.693147	0	0	0	0	0
		0		0.693147	0	0	0.693147	0	2.07944	1.38629	1.09861	0
		0		1.09861	0.693147	0	0.693147	0	0	0	0	0
		1.38629		0.693147	0	0	0	0	0	0	0	0
		1.09861		1.94591	0	0.693147	0	0	0	0	0	0
		0		0.693147	0	0	0	0	0	0	0	0
		0		0	0	0.693147	1.09861	0	0	0	0	0
		1.38629		0.693147	0.693147	0.693147	0	0	0	0	0	0
		0.693147		0	0	0	0	0	0	0	0	0
		0.693147		0	0	0	0	0	0.693147	0	0	0
		0		0	0	0	0	0	0	0	0	0
		0.693147		0	0	0	1.09861	0	0	0	0	0
		1.38629		1.09861	0	0	2.30259	0	0	0	0	0
		0.693147		0	0	0	1.38629	0	0	0	0	0
		0.693147		0	0	0	1.38629	0	1.94591	0	0.693147	0
		0		0	0	0.693147	2.70805	0	1.09861	0	1.09861	0
		0.693147		0	0	0	1.60944	0	0.693147	0	0	0
		1.09861		0.693147	0	0	0	0	0	0	0	0
		0.693147		0	0	0	0.693147	0	0	0	0	0
		0		0	0	0	2.07944	0	2.77259	0	1.60944	0
		0.693147		0	0	0.693147	1.09861	0	0	0	0	0
		0		0	0	0	0.693147	0.693147	0	1.09861	0	0
		0.693147		0	0	0	1.79176	0	0	0	0	0
		0		0	0	0	1.09861	0	0.693147	0	0.693147	0
		0.693147		0.693147	0.693147	0	0.693147	0	0.693147	0	0	0
		0		0.693147	0	0	1.79176	0.693147	2.63906	1.09861	1.09861	0
		0		0	0	0	0.693147	0	0.693147	0	0	0
		1.09861		0	0	0.693147	2.30259	0	0	0	0	0
		0		0	0	0	1.94591	0	0.693147	0	0	0
		0.693147		1.38629	0	0	0	0	0	0	0	0
		0.693147		0	0	0	1.09861	0	2.30259	0	0	0
		0.693147		0.693147	0	0.693147	0.693147	0	0.693147	0	0	0
		0.693147		0	0	0	2.70805	0	1.09861	0	0	0
		1.60944		1.60944	0	0.693147	0	0	0.693147	0	0	0
		0		0	0	0	1.09861	0	0	0	0	0
		0		0	0	0	0	0	0	0	0	0
		0		0.693147	0	0.693147	1.38629	0	1.60944	0	1.38629	0
		0.693147		0.693147	0	0	1.09861	0	0	0	0	0
		0.693147		0.693147	0	0	1.09861	0	0	0	0	0
		1.60944		0.693147	0	0	1.60944	0	0	0	0	0
		1.09861		0.693147	0	0.693147	1.09861	0	1.09861	0	0	0
		0.693147		0	0	0	0	0	0	0	0	0
		1.60944		1.38629	0	0	0	0	0	0	0	0
		0		0	0	0	1.09861	0	0	0	0	0
		0.693147		0.693147	0	0	0.693147	0	1.94591	1.09861	1.09861	0.693147
		0.693147		0.693147	0	0.693147	1.38629	0	1.94591	1.09861	0	0
		0.693147		0	0.693147	0.693147	0	0	0	0	0	0
		0		0.693147	0	0	0.693147	0	0	0	0	0
		0.693147		0	0	0.693147	0	0	0	0	0	0
		0.693147		0	0	0	0.693147	0	0	0	0	0
		1.38629		0	0	0	0.693147	0	0.693147	0	0	0
		0		0.693147	0	0	1.79176	0	0	0	0	0
		0		1.09861	0	0	0	0	0	0	0	0
		1.09861		0.693147	0.693147	0	0.693147	0	0	0	0	0
		1.38629		0	0	0	1.94591	0	0	0	0	0
		0.693147		0	0	0	1.38629	0	1.09861	0	0	0
		0.693147		1.38629	0	0	2.19722	0	0	0	0	0
		0.693147		0.693147	0	0	0.693147	0	0	0	0	0
		0		0	0	0	0	0	0	1.09861	0	0.693147
		0.693147		1.94591	0	0	0	0	0	0	0	0
		1.09861		1.94591	0	1.09861	1.09861	0	0	0	0	0
		0.693147		0.693147	0	0	0.693147	0	1.60944	0	0	0
		0.693147		0.693147	0	0	0	0	0	0	0	0
		1.38629		2.19722	0	0	0	0	0.693147	0	0	0
		0.693147		0	0	0	0	0	0	0	0	0
		1.60944		0.693147	0	0	1.09861	0	0	0	0	0
		1.60944		1.79176	1.09861	0	0.693147	0	0	0	0	0
		0.693147		0	0	0	0	0	1.79176	0	0	0
		0.693147		0	0	0.693147	0	0	0	1.38629	0	0
		0		0.693147	0.693147	0	0	0	0	0.693147	0	0
		1.09861		0	0	0.693147	0	0	0	0	0	0
		0		0	0	0	0.693147	0	0	0	0	0
		0.693147		0.693147	0.693147	0.693147	1.38629	0	1.79176	0	0	0
		0		0	0	0.693147	1.60944	0	1.60944	0	0.693147	0
		1.09861		1.38629	0	0	0.693147	0	1.94591	0	0.693147	0
		1.09861		0	0	0	0.693147	0	0.693147	0	0	0
		1.09861		0	0	0	0.693147	0	0.693147	0	0	0
		1.09861		0	0	0.693147	2.07944	0	2.56495	0	0	0
		0		0	0	0.693147	1.09861	0	0.693147	0	0	0
		0.693147		0.693147	0	0.693147	0	0	0	0	0	0
		0		0.693147	0	0	0.693147	0	0	0	0	0
		0.693147		0	0	0	0	0	0	0	0	0
		0.693147		0	0	0	2.19722	0	0	0	0	0
		0.693147		0.693147	0	0	0.693147	0	0.693147	0	0	0
		0.693147		0	0	0	1.60944	0	0.693147	0	1.09861	0
		1.09861		1.38629	0.693147	0	1.79176	0	1.09861	0	0.693147	0
		1.09861		1.60944	0	0.693147	2.3979	0	0	0	0	0
		1.38629		0	0	0	0.693147	0	0	0	0	0
		0.693147		0	0	0.693147	1.38629	0	0	0	0	0
		0.693147		0	0	0	1.09861	0	0	0	0	0
		0.693147		0	0	0	0	0	0	0	0	0
		0.693147		0	0	0	0.693147	0	0	0	0	0
		0.693147		0	0	0	1.09861	0	0	0	0	0
		1.09861		0.693147	0	0	1.09861	0	0	0	0	0
		0.693147		0	0	0	1.38629	0	0.693147	0	0	0
		1.09861		1.09861	0	0	2.07944	0	0	0	0	0
		0.693147		0.693147	0	0	1.09861	0	0	0	0	0
		0.693147		0.693147	0	0	0.693147	0	0	0	0	0
		0.693147		0	0	0	0	0	0	0	0	0
		1.60944		2.07944	0	0	2.48491	0	0	0	0	0
		0		0	0	0	0.693147	0	2.30259	0	0.693147	0
		0.693147		1.38629	0	0.693147	2.48491	0	2.07944	0	0.693147	0
		0.693147		1.60944	0	0	0.693147	0	0	0	0	0
		1.09861		2.19722	0	0	2.07944	0	0.693147	0	0	0
		0.693147		2.30259	0	0	0	0	0	0	0	0
		1.09861		1.60944	0	0	0.693147	0	0	0	0	0
		0		0.693147	0	0	0.693147	0	0.693147	0	1.38629	0
		0.693147		0	0	0	1.09861	0	0	0	0	0
		0		0	0	0	0	0	0	0	0	0
		0.693147		0	0	0	0.693147	0	0	0	0	0
		0		1.38629	0	0	0	0	0	0	0	0
		0.693147		0.693147	0	0	1.60944	0	1.09861	0	0	0
		1.09861		1.60944	0.693147	0	0	0	0	0	0	0
		1.60944		1.09861	0	0	1.79176	0	1.09861	0	1.09861	0
		1.38629		1.79176	0	0	1.94591	0	2.3979	0	0.693147	0
		0		1.94591	0	0.693147	0	0	0	0	0	0
		1.09861		2.19722	0	0	0.693147	0	0	0	0	0
		1.09861		0.693147	0	0	1.60944	0	0	0	0	0
		0		0	0	0	0.693147	0	0	0	0	0
		0		0.693147	0	0	0.693147	0	0	0	0	0
		0		0.693147	0	0	0.693147	0	0	0	0	0
		1.38629		1.38629	0	0	0.693147	0	0	0	0	0
		0.693147		1.79176	0	0.693147	1.79176	0	0	0	0	0
		0.693147		0.693147	0	0	0.693147	0	0	0	0.693147	0
		0.693147		0.693147	0	0.693147	0	0	0	0	0	0
		0		0	0	0	1.09861	0	0	0	0	0
		0		0	0	0	1.38629	0	0	0	0	0
		0.693147		0	0	0	0	0	0	0	0	0
		0		0	0	0	1.79176	0	2.19722	0	0	0
		0.693147		0.693147	0	0	0.693147	0	0.693147	0	0.693147	0
		0		0.693147	0	0	0	0	0	0	0	0
		1.60944		2.07944	0	0.693147	0.693147	0	0.693147	0	0	0
		1.79176		1.60944	0	0.693147	1.79176	0	1.60944	0	0.693147	0
		1.38629		0.693147	0	0	0	0	0	0	0	0
		0.693147		0	0	0	0	0	0	0	0	0
		1.94591		1.38629	0	0.693147	1.38629	0	0	0	0	0
		1.38629		0.693147	0	0	1.38629	0	1.09861	0	0	0
		1.38629		1.09861	0	0	0	0	0	0	0	0
		0		1.09861	0	0	1.09861	0	0	0	0.693147	0
		0		0	0	0.693147	0	0	0.693147	0	0	0
		0.693147		0.693147	0	0	0	0	0	0	0	0
		1.09861		2.07944	0	1.38629	0.693147	0	0	0	0	0
		1.38629		0.693147	0.693147	0.693147	1.79176	0	0	0	0	0
		1.09861		0	0.693147	0	1.09861	0	0	0	0	0
		0		0	0	0	2.07944	0	2.56495	0	1.09861	0
		0.693147		1.60944	0	0.693147	1.38629	0	1.60944	0	0.693147	0
		1.94591		2.19722	0	0	1.09861	0	0	0	0	0
		1.60944		1.09861	0	0.693147	0	0	0	0	0	0
		0.693147		0.693147	0.693147	0	0	0	0	0	0	0
		0.693147		1.79176	0	0.693147	1.38629	0	0	0	0	0
		0.693147		1.60944	0	0.693147	0	0	0	0	0	0
		0.693147		0.693147	0	0	0.693147	0	0	0	0	0
		0		0	0.693147	0	0	0	0	0	0	0
		0.693147		0.693147	0	0	0	0	0	0	0	0
		0.693147		0	0	0	0.693147	0	0	0	0	0
		1.60944		1.09861	0.693147	0.693147	0	0	0	0	0	0
		0		0	0	0.693147	0	0	0	0	0	0
		1.09861		0.693147	0	0	1.09861	0	2.07944	0	0	0
		1.60944		0	0.693147	0	0	0	0	0	0	0
		1.09861		0	0	0.693147	1.09861	0	0	0	0	0
		0.693147		0	0	0.693147	1.09861	0	0	0	0	0
		0.693147		1.09861	0	0	1.79176	0	0	0	0	0
		0.693147		0	0	0	0.693147	0	0.693147	0	0	0
		0		0	0	0	0.693147	0	0	0.693147	0	0
		1.38629		1.09861	0	0.693147	0.693147	0	2.56495	0	1.09861	0
		1.09861		1.09861	0	0.693147	1.09861	0	0	0	0	0
		1.09861		0.693147	0	0.693147	0	0	1.79176	0	1.09861	0
		1.79176		1.60944	0	0	1.60944	0	2.07944	0	1.38629	0
		1.09861		0.693147	0	0	1.79176	0	0	0	0	0
		1.38629		1.94591	0	0	0.693147	0	0.693147	0	0	0
		1.38629		1.60944	0	1.09861	0.693147	0	1.38629	0	0	0
		1.09861		1.60944	0	0.693147	1.79176	0	0	0	0	0
		1.79176		1.09861	0	0	1.60944	0	0	0	0	0
		1.09861		0.693147	0	0.693147	1.38629	0	1.09861	0	0	0
		0.693147		0	0	0	0.693147	0	0	0	0	0
		1.38629		0	0	0.693147	0.693147	0	0	0	0	0
		1.38629		1.38629	0.693147	1.09861	0	0	0	0	0	0
		1.79176		2.77259	0	0	1.38629	0	0	0	0	0
		1.38629		1.94591	0	0.693147	0	0	0	0	0	0
		1.38629		1.09861	0	0	2.30259	0	1.60944	0	0.693147	0
		1.09861		1.38629	0	0	1.09861	0	0	0	0	0
		1.94591		2.07944	0	0.693147	0.693147	0	0.693147	0	0	0
		1.09861		1.38629	0	0	1.38629	0	0	0	0	0
		1.38629		1.79176	0	0	0	0	1.09861	0	0	0
		0.693147		0.693147	0	0	1.94591	0	1.60944	0	1.38629	0
		1.60944		1.60944	0	0	1.09861	0	0	0	0	0
		1.09861		0.693147	0	0	0.693147	0	0	0	0	0
		1.38629		0.693147	0	0	1.38629	0	1.38629	0	0	0
		1.09861		1.38629	0.693147	1.09861	1.09861	0	0	0	0	0
		1.38629		0.693147	0	0	0	0	1.09861	0	0.693147	0
		0.693147		1.09861	0	0.693147	1.60944	0	0	0	0	0
		0.693147		0.693147	0	0	0.693147	0	1.09861	0	0.693147	0
		0		0.693147	0	0.693147	0.693147	0	1.09861	0	0	0
		1.38629		0.693147	0.693147	0	1.60944	0	0	0	0	0
		0		0	0	0	2.63906	0	0	0	0	0
		1.60944		1.79176	0	0	0.693147	0	0.693147	0	0	0
		1.09861		0	0	0.693147	1.09861	0	0.693147	0	0	0
		1.09861		0.693147	0	0.693147	1.38629	0	0	0	0	0
		1.60944		0.693147	0	0	0	0	1.09861	0	0	0
		0.693147		0.693147	1.09861	0.693147	0	0	0.693147	0	0	0
		1.60944		0.693147	0	0	0.693147	0	0	0	0	0
		1.38629		1.09861	0	0	1.38629	0	2.56495	0	0	0
		0.693147		1.09861	0	0	0	0	0	0	0	0
		1.79176		2.07944	0	0.693147	0	0	0.693147	0	0	0
		1.38629		1.38629	0	1.09861	0.693147	0	0	0	0	0
		1.38629		1.38629	0	0	1.09861	0	0	0	0	0
		0		0	0	0	0.693147	0	1.38629	0	0	0
		0.693147		0.693147	0	0	1.38629	0	0.693147	0	0	0
		0.693147		1.79176	0	0	0	0	0	0	0	0
		0.693147		0.693147	0	0.693147	1.09861	0	0	0	0	0
		0		0	0	0	0.693147	0	0	0	0	0
		0.693147		0.693147	0	0	0.693147	0	0	0	0	0
		0.693147		1.09861	0	0	1.38629	0	0	0	0	0
		0.693147		0	0	0	0	0	1.09861	0	0	0
		0		0	0	0.693147	0	0	0	0	0	0
		1.60944		1.94591	1.38629	0.693147	0	0	0	0	0	0
		1.38629		1.79176	0	0	1.38629	0	0	0	0	0
		1.38629		0	0	0	0.693147	0	0	0	0	0
		1.09861		2.19722	0	0	0	0	0	0	0	0
		1.38629		0.693147	0	0.693147	0	0	0	0	0	0
		0.693147		0	0	0	0	0	0	0	0	0
		1.09861		1.79176	0	0	1.94591	0	2.30259	0	1.09861	0
		0		0	0	0	1.60944	0	0	0	0	0
		0.693147		0	0	0	0	0	0.693147	0	0	0
		0.693147		0	0.693147	0.693147	0.693147	0	0	0	0	0
		0.693147		0	0.693147	0	0.693147	0	0.693147	0	0	0
		0.693147		0	0	0	0.693147	0	0	0	0	0
		0.693147		0	0	0.693147	0.693147	0	0	0	0	0
		0		0	0	0	0.693147	0	0.693147	0	0	0
		0		0	0	0	0.693147	0	0	0	0	0
		0.693147		0.693147	0	0	1.60944	0	0	0	0	0
		0.693147		0	0	0	1.60944	0	0	0	0.693147	0
		0.693147		0.693147	0	0	1.38629	0	0	0	0	0
		0.693147		0	0	0	0	0	0	0	0	0
		0		0.693147	0	0.693147	0.693147	0	0	0	0	0
		0.693147		0.693147	0	0	0.693147	0	0	0	0	0
		1.09861		2.30259	0	0	1.60944	0	2.3979	0	1.79176	0
		0		0	0	0	0	0	0	1.60944	0	0
		0		0	0	0	0.693147	0	0	0	0	0
		0.693147		0	0	0	0	0	0	0.693147	0	0
		0		0	0	0	0	0	0	0	0	0
		0		0	0	0	0.693147	0	0	0	0	0
		0.693147		0	0	0	1.09861	0	0	0.693147	0	0
		0.693147		0	0	0	0.693147	0	0	0	0	0
		0		0	0	0	0	0	1.09861	0	0.693147	0
		0		0.693147	0	0	0.693147	0	0.693147	0	0	0
		0.693147		1.09861	0	0	0.693147	0	0	0	0	0
		0		1.09861	0.693147	0	1.38629	0	0.693147	0	0	0
		0.693147		0	0	0	0	0	0	0	0	0
		0.693147		0	0	0	0	0	0	0	0.693147	0
		0		0.693147	0	0	0	0	0	0	0	0
		0.693147		0.693147	0	0	2.07944	0	1.79176	0	1.09861	0
		0		0	0	0	0	0	0	0	0	0
		0		1.09861	0	0	0.693147	0	0	0	0	0
		0		1.09861	0	0	0.693147	0	0	0	0	0
		0.693147		0	0	0	1.38629	0	1.94591	0	0.693147	0
		0		0	0	0	0	0	0	0	0	0
		0		0.693147	0.693147	0	1.94591	0	0	0	0	0
		0.693147		0.693147	0	0	0	0	0	0	0	0
		0		0	0	0.693147	0.693147	0	0.693147	0	0	0
		0		0	0	0	0.693147	0	0	0	0	0
		0		0.693147	0	0	0	0	0	0	0	0
		0		0	0	0	0	0	0	0	0	0
		0		1.09861	0	0.693147	0	0	0	0	0	0
		0		0	0	0	0	0	0	0	0	0
		0		0	0	0	0.693147	0	1.38629	1.09861	0.693147	0.693147
		0		0	0	0	0.693147	0	0.693147	0	1.38629	0
		0		0	0	0	0.693147	0	0	0	0	0
		0		0	0.693147	0	0	0	0	0	0	0
		0		0	0	0	1.38629	0	0	0	0	0
		0.693147		0	0	0	0	0	0	0	0	0
		0.693147		0	0.693147	0	0	0	0	0	0	0
		0		0	0	0	0.693147	0	0	0	0	0
		0		0	0	0	0.693147	0	0	0	0	0
		0		0	0	0	1.09861	0	0	0	0	0
		0		0	0	0	0	0	0	0	0	0
		0.693147		0	0	0	0	0	0	0	0	0
		0		0	0	0	0	0	0	0	0	0
		0.693147		0.693147	0	0	0	0	0	0	0	0
		0		0	0	0	0.693147	0	0	0	0	0
		0.693147		0	0	0	1.60944	0	0.693147	0	0	0
		0		0	0.693147	0	0.693147	0	0	0	0	0
		0		0	0	0.693147	0	0	0	0	0	0
		0		0	0	0.693147	0	0	0	0	0	0
		0.693147		0	0.693147	0	0.693147	0	0	0	0	0
		0.693147		0	0	0.693147	1.09861	0	0	0	0	0
		0		0	0	0	0	0	0	0	0	0
		0		0	0	0.693147	0.693147	1.79176	0	0	0	0
		0		0	0	0.693147	1.60944	0	0	0	0	0
		0.693147		0	0	0	0	0	0	0	0	0
		0		1.09861	0	0	1.09861	0	1.60944	0	1.09861	0
		1.38629		1.09861	0	0	0	0	0	0	0	0
		0.693147		0	0	0	0.693147	0.693147	0	0	0	0
		0		0.693147	0	0	0	0	0	0	0.693147	0
		0.693147		0	0	0	0	0	0	0	0	0
		0.693147		0.693147	0	0	0	0.693147	0	0	0	0
		1.09861		0	0	0.693147	0	0	0	0	0	0
		0.693147		0	0	0	0	0	0	0	0	0
		0.693147		1.09861	0	0	1.09861	0	0	0	0	0
		0.693147		0	0	0	0	0	0	0	0	0
		0		0	0	0	0	0	0.693147	0	0.693147	0
		0		0	0	0	1.09861	1.38629	0	0	0	0
		0.693147		0	0	0	0	0	0	0	0	0
		1.09861		0	0	0	0	0	0.693147	0	0	0
		0.693147		0	0	0	0	0	0	0	0	0
		0		0	0	0.693147	0.693147	0	0	0	0	0
		1.09861		0	0	0.693147	0	0	0	0	0	0
		1.09861		0.693147	0	0	0	0	0.693147	0	0	0
		1.09861		1.09861	0	0.693147	0	0	0.693147	0	0	0
		0.693147		0.693147	0	0	0	0	0	0	0	0
		0		0	0	0	2.07944	0	1.94591	0	0.693147	0
		0		0	0.693147	0	0	0	0	0	0	0
		0		0.693147	0	0	1.38629	0	0.693147	1.09861	0	0
		0.693147		0	0	0	0.693147	0	0.693147	0	0	0
		0		1.09861	0	0	0	1.60944	0	0	0	0
		0.693147		0	0	0.693147	0.693147	0	0	0	0	0
		0		1.38629	0	0	0	0	0	0	0	0
		0		0	0	0.693147	0	0	0	0	0	0
		0.693147		0	0	0	0	0	0	0	0	0
		0		0	0	0	0	0	0	0	0	0
		0		0	0	0	0	0	0	0	0	0
		0		0	0	0	0	0	0	0	0	0
		0		0	0	0	0	0	0	0	0	0
		0		0	0	0	0	0	0	0	0	0
		0		0	0	0	0	0	0	0	0	0
		0		0	0	0.693147	1.09861	0	0.693147	0	0	0
		0.693147		0	0	0	0.693147	0	0	0	0.693147	0
		0		0	0	0.693147	0.693147	0	0.693147	0	0	0
		0.693147		1.38629	0	0	0	0	0	0	0	0
		0.693147		0	0	0	0	0	0	0	0	0
		0		0	1.09861	0	0	0	0	0	0	0
		0		0	0	0	0.693147	0	0	0	0	0
		0		0	0.693147	0	0.693147	0	0	0	0	0
		0		0.693147	0	0	1.09861	0	0	0	0	0
		0		0	0	0	0.693147	0	0.693147	0	0	0
		0		0	0	0	0	0	0	0	0.693147	0
		0.693147		0	0	0	0	0	0	0	0	0
		1.09861		0.693147	0	0.693147	0	0	0	0	0	0
		0.693147		0	0	0	0.693147	0	0	0	0	0
		0.693147		0	0	0	0.693147	0	0	0	0	0
		0		0	0	0	0	0	0	0	0	0
		0		0	0	0	0	0	0	0	0	0
		0.693147		0	0	0	0	0	0	0	0	0
		0.693147		0	0	0.693147	0	0	0	0	0	0
		0		0	0	0	0	0	0	0.693147	0.693147	0
		0.693147		0	0	0	0.693147	0	0	0	0	0
		0		0	0	0	0.693147	0	0	0	0	0
		0		0	0	0	0	0	0	0	0	0
		0.693147		0	0	0	0.693147	0	0	0	0	0
		0		0	0	0	0	0	0	0	0	0
		0.693147		0	0	0.693147	0	0	0	0	0	0
		0.693147		0	0	0	1.38629	0	2.3979	0	0	0
		0.693147		0	0	0	0.693147	0	0	0	0	0
		0.693147		1.38629	0	0.693147	0	0	0	0	0	0
		0.693147		0	0	0	0	0	0	0	0	0
		0		0	0	0	0	0	0	0	0	0
		1.38629		1.09861	0	0	0	0	1.79176	0	1.09861	0
		0		0	0	0.693147	0	0	0	0	0	0
		0.693147		1.38629	0	0	0	0	0	0	0	0
		0		0	0	0	0	0	0	0	0	0
		0.693147		0	0	0	0	0	0.693147	0	0	0
		0		1.09861	0.693147	0	0	0	0	0	0	0
		0		0	0	0	0.693147	0	0	0	0	0
		0		0	0	0.693147	1.09861	0	0	0	0	0
		0		0.693147	0	0	0	0	0	0	1.09861	0
		0.693147		0	0	0	0	0	0	0	0	0
		0		0	0.693147	0	0	0	0	0	0	0
		0		0	0	0	0	0	0	0	0	0
		0		0	0	0	0	0	0	0	0	0
		0		0	0	0	1.09861	0	0	0	0	0
		0		0	0	0	1.09861	0	0	0	0	0
		0.693147		0	0	0	0	0	0	0	0	0
		1.60944		1.94591	0	0	0	0	0.693147	0	0.693147	0
		0		0	0	0.693147	0	0	0	0	0	0
		0		0	0	0	1.09861	0	0	0	0	0
		1.60944		2.19722	0	0	0.693147	0	0	0	0	0
		0.693147		0	0	0	1.38629	0	0	0	0	0
		0		0	0	0	1.38629	0	0	0	0	0
		0		0	0.693147	0	0.693147	0	0	0	0	0
		0		1.09861	0	0	2.3979	0	1.94591	0	1.09861	0
		0		0	0	0	1.09861	0	1.38629	0	0.693147	0
		0.693147		0	0	0.693147	1.79176	0	2.30259	0	0.693147	0
		0.693147		0	0	0	2.56495	1.09861	0.693147	0	0	0
		0		0	0	0	0.693147	0	0	1.38629	0	0
		0		0	0	0	0.693147	0	0	0	0	0
		0		0.693147	0	0	1.79176	1.38629	0	1.60944	0	0
		0		0	0	0	0	0	0	0	0	0
		1.09861		1.09861	0	0	1.09861	0	0.693147	0	0	0
		1.09861		1.09861	0	0.693147	0.693147	0	0	0	0	0
		0.693147		0	0	0	0	0	0	0	0	0
		0.693147		1.09861	0	0	0	0	0	0	0	0
		1.38629		1.94591	0	0.693147	1.38629	0	2.07944	0	0.693147	0
		1.38629		1.09861	0	0.693147	0	0	0	0	0	0
		0		0	0	0	1.79176	0	1.79176	0	0.693147	0
		0		0	0.693147	0	0	0	0	0	0	0
		0		0	0	0	0	0	0	0	0	0
		0.693147		0	0	0	1.09861	0	0	0	0	0
		0.693147		0	0	0	1.09861	0	1.09861	0	0	0
		0		0	0	0	0	0	0	0	0.693147	0
		0		0	0	0	0.693147	0	0	0	0	0
		0		0	0	0	0	0	1.38629	0	0.693147	0
		0		0	0	0	0	0	0.693147	0	0	0
		1.09861		1.79176	0	0.693147	0	0	0	0	0	0
		0.693147		0	0	0	0	0	0.693147	0	0.693147	0
		0.693147		0.693147	0	0	1.38629	0	0	0	0	0
		0		0	0.693147	0	1.09861	0	1.94591	0	0.693147	0
		0		0	0.693147	0	1.38629	0	1.38629	0	0	0
		0.693147		0.693147	0	0	1.60944	0	2.3979	0	1.38629	0
		0.693147		0	0	0	1.38629	0	1.09861	0	0	0
		0.693147		0	0	0	0.693147	0	0	0	0	0
		1.38629		0	0	0.693147	0.693147	0	0.693147	0	0	0
		0.693147		0	0.693147	0	0.693147	0	0	0	0	0
		0		0.693147	0	0	0.693147	0	2.48491	0	0.693147	0
		0		0.693147	0	0	0	0	0	0	0	0
		0.693147		0	0	0	1.38629	0	0	0	0	0
		0		0	0	0	0	0	1.38629	0	0	0
		0.693147		0	0	0	0.693147	0	0	0	0.693147	0
		0		0	0	0	1.38629	0	0.693147	0	0	0
		0		0	0	0	0.693147	0	0	0	0	0
		0		0	0	0	0	0	0	0	0	0
		0		0.693147	0	0.693147	0.693147	0	0	0	0	0
		0		0.693147	0	0	0.693147	0	0	0	0	0
		0		0	0	0	1.38629	0	0	0	0	0
		0		0	0	0	1.38629	0	0	0	0	0
		0		0	0	0	1.79176	0	2.19722	0	0.693147	0
		0		0	0	0	0	0	0	0	0	0
		0		0	0	0	0	0	0.693147	0	0	0
		0		0	0	0	0	0	0.693147	0	0	0
		0		0	0	0	0.693147	0	0	0	0	0
		0		0	0	0	0.693147	0	0	0	0	0
		0		0	0.693147	0	1.09861	0	0	0.693147	0	0
		0		0	0	0	0	0	0	0	0	0
		0.693147		0	0	0	0.693147	0	0	0	0.693147	0
		1.09861		0	0	0	0.693147	0	0	0	0	0
		1.60944		1.09861	0	0	1.94591	0	2.30259	0	1.38629	0
		1.60944		1.79176	0	0	1.79176	0	1.09861	0	0	0
		1.09861		0	0	0	0	0	0.693147	0	0	0
		1.09861		0	0	0	0	0	0	0	0	0
		1.09861		1.79176	0	0.693147	0	0	0	0	0	0
		0.693147		0.693147	0.693147	0.693147	0	0	0	0	0	0
		1.09861		1.09861	0	0.693147	1.79176	0	2.19722	0	0.693147	0
		0		0	0	0.693147	0.693147	0	0.693147	0	0	0
		1.09861		2.19722	0	0.693147	0	0	0	0	0	0
		1.38629		0	0	0.693147	0.693147	0	0.693147	0	0	0
		1.60944		2.56495	0.693147	0	0	0	0	0	0	0
		0.693147		1.09861	0	0.693147	1.09861	0	0	0	0	0
		0.693147		0	0	0	0.693147	0	0.693147	0	0	0
		0.693147		0	0	0	1.79176	0	0	0	0	0
		0		0.693147	0	0	0.693147	0.693147	0	0	0	0
		1.09861		0	0	0	1.60944	0	0	0	0	0
		0.693147		0	0	0	1.94591	0	2.48491	0	1.09861	0
		1.09861		1.38629	0	0	0	0	1.09861	0	0	0
		0.693147		0.693147	0	0	1.09861	0	0	0	0	0
		1.38629		1.60944	0	0.693147	1.38629	0	1.94591	0	1.09861	0
		1.60944		0.693147	0	0	2.07944	0	0.693147	0	1.38629	0
		0.693147		0.693147	0	0.693147	2.30259	0	0	0	0	0
		1.38629		1.09861	0	0	1.09861	0	0	0	0	0
		0.693147		0.693147	0	0.693147	0.693147	0	0	0	0	0
		0.693147		1.38629	0	0	0.693147	0	0	0	0	0
		1.09861		1.09861	0	0	1.79176	0	0	0	0	0
		1.38629		1.60944	0.693147	0	2.30259	0	0	0	0	0
		1.94591		1.38629	0	0	0.693147	0	0	0	0	0
		1.60944		1.60944	0	0.693147	0.693147	0	0.693147	0	0	0
		1.60944		1.38629	0	0	0.693147	0	2.07944	0	0	0
		1.38629		1.79176	0	0	1.09861	0	0	0	0	0
		0.693147		1.60944	0	0	1.38629	0	1.94591	0	0.693147	0
		1.09861		2.3979	0	0.693147	1.38629	0	0.693147	0	0.693147	0
		1.79176		1.09861	0	0.693147	1.09861	0	0.693147	0	0	0
		0		0	0	0	1.94591	0	1.79176	0	1.38629	0
		1.09861		1.60944	0	0	1.79176	0	1.09861	0	1.09861	0
		0		0.693147	0	0	1.94591	0	0	0	0	0
		1.09861		0	0.693147	0	0.693147	0	0	0	0	0
		1.09861		0.693147	0.693147	0	2.19722	0	0	0	0	0
		1.38629		1.09861	0	0	0	0	0	0	0	0
		0		0	0	0.693147	1.38629	0	0	0	0	0
		0.693147		0.693147	0	0	0	0	0	0	0	0
		1.09861		0	0	0	1.94591	0	1.09861	0	0	0
		0		0.693147	0	0	1.09861	0	1.79176	0	0.693147	0
		0		0	0.693147	0	1.60944	0	0.693147	0	0	0
		1.09861		0	0	1.09861	2.30259	0	0	0	0	0
		0		0	0	0.693147	1.38629	0	1.79176	0	1.38629	0
		0.693147		0	0	0	0	0	0	0	0	0
		0.693147		0.693147	0	0	1.09861	0	0	0	0	0
		0.693147		0	0	0	0	0	0	1.09861	0	0.693147
		0		0.693147	0	0	0.693147	0	0	1.60944	0	0
		0		0	0	0	0.693147	0	0	0	0	0
		0		0	0	0	0	0	0	0	0.693147	0
		0		0	0	0.693147	0	0	0	0	0.693147	0
		0		0	0	0	1.09861	0	0	0	0	0
		0.693147		0	0	0	1.38629	0	1.79176	0	0.693147	0
		0		0	0	0	1.38629	0	2.30259	0	0	0
		0		0	0	0	1.09861	0	0	0	0	0
		0		0	0	0	0	0	1.60944	0	0	0
		1.60944		0.693147	0	0.693147	0	0	0	0	0	0
		0		0	0	0	2.30259	0	2.30259	0	1.60944	0
		1.09861		0	0	0.693147	0.693147	0	0	0	0	0
		1.09861		0	0	0	0	0	0	0	0	0
		1.09861		0	0	0	0.693147	0	0	0	0	0
		0.693147		0	0.693147	0	0	0	0	0	0	0
		1.94591		1.09861	0	0	0.693147	0	0	0	0	0
		1.09861		2.07944	0.693147	0	0.693147	0	0	0	0	0
		0.693147		1.09861	0	0.693147	0	0	0.693147	0	0	0
		0.693147		0.693147	0	0	1.94591	0	2.3979	0	0.693147	0
		0		0	0	0	1.38629	0	2.3979	0	1.09861	0
		0.693147		0.693147	0	0	0	0	1.60944	0	0	0
		1.09861		1.38629	0	0.693147	1.09861	0	0	1.60944	0	0
		0		0	0	0	1.38629	1.38629	1.79176	0	0.693147	0
		0.693147		0	0	0	0.693147	1.09861	0	0	0	0
		0		0	0.693147	0	0	0	0.693147	0	0	0
		0		0	0	0	0	0	0	0	0	0
		0		0	0	0	1.09861	0.693147	0	0	0	0
		0		0	0	0	0	0	1.09861	0	0	0
		0.693147		1.79176	0	0.693147	0.693147	0	0.693147	0	0	0
		0		0.693147	0	0	0	0	0	0	0	0
		0		0	0	0	0.693147	0.693147	0.693147	0	0	0
		0.693147		0	0.693147	0	0.693147	0	0	0	0	0
		1.09861		0	0	0	1.09861	0	2.48491	0	0.693147	0
		0.693147		1.94591	0	0	0	0	0	0	0.693147	0
		0.693147		0.693147	0	0	1.60944	0	2.19722	0	0	0
		1.38629		1.09861	0	0.693147	1.79176	0	1.09861	0	0	0
		0.693147		1.94591	0	0.693147	0.693147	0	0	0	0	0
		0.693147		1.94591	0	0.693147	1.09861	0	1.09861	0	0	0
		0		0	0	0	0	0	0	0	0	0
		1.38629		2.07944	0	0	0.693147	0	0.693147	0	0	0
		1.38629		0.693147	0	0.693147	0	0	0	0.693147	0	0
		0.693147		0	0	0	0	0	0	0	0	0
		0.693147		1.09861	0	0	0.693147	0	0.693147	0	0.693147	0
		0.693147		1.38629	0	0	0	0	0	0	0	0
		0.693147		0.693147	0	0	0	0	0	0	0	0
		0		0	0	0	1.09861	0	1.79176	0	0.693147	0
		1.09861		1.60944	0	0	0	0	0	0	0	0
		0.693147		0.693147	0.693147	0	0.693147	0	0	0	0	0
		0.693147		0.693147	0	0	1.60944	0	2.3979	0	1.09861	0
		0.693147		1.60944	0	0	0.693147	0	0	0	0	0
		1.38629		1.38629	0	0	0	0	0.693147	0	0	0
		0		0.693147	0	0	1.79176	0	2.56495	0	0.693147	0
		0.693147		0.693147	0	0	0.693147	0	0.693147	0	0	0
		1.09861		0	0	0	0.693147	0	0	0	0	0
		0		0	0	0	0.693147	0	1.38629	0	0.693147	0
		1.09861		1.09861	0	0	0	0	0	0	0	0
		0.693147		0.693147	0	0	0	0	0	0.693147	0.693147	0
		1.09861		1.38629	0	0	1.60944	0	2.56495	0	1.38629	0
		0.693147		0.693147	0	0	1.09861	0	1.94591	0	0	0
		1.38629		0.693147	0	0.693147	0	0	0	0	0.693147	0
		1.60944		0	0.693147	0.693147	0.693147	0	1.09861	0	0	0
		1.09861		1.60944	0	0	0	0	0	0	0	0
		0		0.693147	0	0.693147	0.693147	0	0	0	0	0
		1.09861		0	0	0	1.60944	0	2.07944	0	0	0
		0		0	0.693147	0	0.693147	0	1.09861	0	1.09861	0
		0		0	1.09861	0	0	0	0	0	0	0
		0.693147		1.09861	0.693147	0	0	0	0	0	0	0
		0.693147		0.693147	0	0	0	0	0	0	0	0
		1.09861		0	0	0	0.693147	0	0.693147	0	0	0
		0.693147		0	0	0	0	0	1.09861	0	0.693147	0
		0		0	0.693147	0	1.94591	0	0	0	0	0
		0		0.693147	0	0	1.94591	0	1.94591	0	0	0
		0.693147		0	0	0	1.09861	0	0	0	0	0
		0.693147		0	0.693147	0.693147	0	0	0	0	0	0
		0.693147		0	0	0	0.693147	0	0	0	0	0
		1.09861		0	0.693147	0	0	0	0	0	0	0
		0		1.38629	0	0.693147	0	0	0.693147	0	0	0
		0		0	0	0	0.693147	0	0	0	0	0
		1.09861		0	0	0	0.693147	0	0	0	0	0
		0		0	0	0	1.09861	0	1.09861	0	0.693147	0
		0		0	0	0	1.79176	0	2.63906	0	0.693147	0
		1.09861		0	0	0	2.07944	0	2.19722	0	1.38629	0
		0.693147		1.09861	0	0	0	0.693147	0.693147	0	0	0
		1.09861		0.693147	0	0	1.38629	0	0	0	0	0
		0		0	0	0	2.19722	0	1.79176	0	1.09861	0
		0.693147		0	0	0.693147	0.693147	0	0	0	0	0
		0		0	0	0	1.09861	0	1.60944	0	0	0
		0		0	0	0.693147	0.693147	0	0	0	0	0
		0.693147		0	0	0	0	0	0	0	0	0
		1.09861		0	0	0.693147	1.09861	0	0	0	0	0
		1.79176		0	0	0	0.693147	0	0	0	0	0
		0.693147		0.693147	0	0	0.693147	0	1.09861	0	1.09861	0
		0		0.693147	0.693147	0	0	0	0	0	0	0
		0.693147		0	0	0	1.09861	0	0	0	0	0
		0		0	0	0	2.19722	0	1.79176	0	0.693147	0
		0.693147		0	0	0.693147	0.693147	0	0	0	0	0
		0.693147		0	0	0	0	0	0	0	0	0
		1.09861		1.94591	0	0.693147	0.693147	0	0	0	0	0
		0		0.693147	0.693147	0	0.693147	0	0	0	0	0
		0.693147		0.693147	0	0.693147	2.19722	0	2.07944	0	1.09861	0
		1.60944		0.693147	0	0	0	0	1.38629	0	0	0
		0.693147		0.693147	0	0	1.09861	0	0	0	0	0
		0.693147		0	0.693147	0.693147	0.693147	0	0.693147	0	0	0
		0.693147		0	0	0.693147	0	0	0	0	0	0
		0.693147		0.693147	0	0	1.38629	0	1.09861	0	0	0
		0.693147		0.693147	0	0.693147	0	0	1.38629	0	0	0
		1.60944		1.09861	0	0	0.693147	0	0	0	0	0
		0.693147		0	0	0.693147	1.79176	0	1.94591	0	1.09861	0
		1.60944		1.09861	0	0	0.693147	0	0	0	0	0
		0.693147		0	0.693147	0	1.38629	0	1.09861	0	0.693147	0
		1.09861		0	0	0	0.693147	0	0	0	0	0
		0.693147		0	0	0	0	0	0	0	0	0
		1.09861		1.09861	0	0.693147	0	0	0	0	0	0
		0.693147		0	0	0	1.09861	0	0	0	0	0
		0		0	0	0	0	0	1.09861	0	0.693147	0
		0		0	0	0	0	0	0	0	0	0
		0		0	0.693147	0.693147	0.693147	0	0	0	0	0
		0		0	0	0	0	1.38629	0.693147	0.693147	0	0.693147
		0		0	0	0	0	0	0	0	0	0
		0		0	0	0.693147	0	0	0	0	0	0
		0		0	0	0	0.693147	0.693147	0	0	0	0
		0		0	0	0.693147	1.38629	0	0	0	0	0
		0.693147		0.693147	0	0	0.693147	0	1.09861	1.38629	0	0
		0.693147		0.693147	0.693147	0	0	0	0	0	0	0
		0		0	0	0	1.38629	0	0	0	0	0
		0		0	0	0	0.693147	0	0	0	0	0
		0		0.693147	0.693147	0	0	0	0	0.693147	0	0
		0		0	0	0	0	0	0	0	0	0
		0.693147		0	0	0	0.693147	0	1.79176	0	0.693147	0
		0.693147		0	1.09861	0	0.693147	0	0	0	0	0
		0.693147		0	0	0	0	0	0	0	0	0
		0		0	0	0	1.60944	0	1.79176	0	1.79176	0
		0		0.693147	0.693147	0	0	0	0	0	0	0
		1.09861		2.07944	0	0.693147	0	0	0	0	0	0
		0.693147		1.60944	0	0	1.79176	0	2.07944	0	0	0
		0		0	0	0	1.09861	0	0	0	0	0
		1.38629		0.693147	0	0	1.09861	0	0	0	0	0
		0		0	0	0	0	0.693147	0	0.693147	0	0
		0.693147		0	0	0	1.38629	0	0	0	0	0
		0		0	0	0	0	0.693147	0	0	0	0
		0		0	0	0	1.60944	0	0	0	0	0
		0		0	0	0	0.693147	0	0	0	0	0
		0.693147		0	0.693147	0	0.693147	0	0	0	0	0
		0.693147		0	0	0	0	0	1.60944	0	0.693147	0
		0		0	0	0	0.693147	0	0	0	0	0
		0.693147		0	0	0	0.693147	0	1.09861	0	0	0
		1.09861		0.693147	0.693147	0	0	0	0	0	0	0
		0		0	0	0	0	0.693147	0	0	0	0
		0		0.693147	0	0	1.79176	0	0.693147	0	0	0
		0		0	0	0	0.693147	0	0	0	0	0
		0		0	0.693147	0	1.09861	0	0	0	0	0
		0.693147		0	0	0	1.60944	0	0	0	0	0
		0		0	0	0	0	0	0	0	0	0
		0.693147		0.693147	0.693147	0	0.693147	0	0.693147	0	0	0
		0.693147		0	0	0	1.38629	0	2.07944	0	0	0
		0.693147		0	0	0	1.79176	0	2.07944	0	0	0
		0		0	0	0	1.38629	0	2.30259	0.693147	0	0
		0.693147		0.693147	0	0	1.38629	0	0	0	0	0
		0		0.693147	0	0	0	0	0	0	0	0
		0		0	0	0	1.38629	0	2.19722	0	1.09861	0
		0		0.693147	0	0	1.38629	0	0	0	0	0
		0		0.693147	0	0.693147	0.693147	0	1.09861	0	0	0
		1.09861		0.693147	0	0	1.38629	0	0.693147	0	0	0
		1.09861		0	0	0	1.09861	0	0.693147	0	0	0
		0.693147		0	0	0	0.693147	0	0	0	0	0
		0.693147		0	0	0	0	0	0	0	0	0
		0		0	0	0	0	0	0	0	0	0
		1.09861		0.693147	0	0.693147	0.693147	0	0	0	0	0
		1.09861		0	0.693147	0	0.693147	0	0.693147	0	0	0
		0.693147		0	0	0	0.693147	0	0	0	0	0
		0.693147		0.693147	0	0	0	0	0	0	0	0
		0		0	0	0	0	0	0	0	0	0
		0		0.693147	0	0	1.79176	0	2.70805	0	0	0
		0.693147		1.09861	0	0	1.09861	0	0.693147	0	0	0
		1.09861		0	0	0.693147	0.693147	0	1.38629	0	0	0
		0		0.693147	0	0	0	0	0	0	0	0
		0.693147		1.38629	0	0	1.09861	0	0.693147	0	0	0
		1.38629		0	0	0	0	0	0	0	0	0
		0.693147		0.693147	0	0	0.693147	0	0	0	0	0
		0.693147		0	0.693147	0	1.09861	0	0	0	0	0
		0.693147		0	0	0	0	0	0	0	0	0
		0		0	0	0.693147	0.693147	0	0	0	0	0
		0.693147		1.09861	0	0.693147	0	0	0	0	0	0
		0		0	0	0	0	0	0	0	0	0
		0		0.693147	0	0	1.79176	0	2.07944	0	0	0
		0		0	0	0	0.693147	0	2.48491	0	1.38629	0
		0.693147		0.693147	0	0	0	0	0	0	0	0
		1.09861		0	0.693147	0	1.09861	0	0.693147	0	0	0
		0		0	0	0	0.693147	0	1.79176	0	1.38629	0
		0.693147		0	0	0	0	0	0	0	0	0
		0.693147		0	0.693147	0	1.09861	0	0	0.693147	0	0.693147
		1.60944		1.09861	0	0	0.693147	0	0	0	0	0
		1.09861		0.693147	0.693147	0	0	0	0.693147	0	0.693147	0
		1.38629		0.693147	0	0.693147	1.38629	0	0.693147	0	0	0
		1.38629		0.693147	0	0	0.693147	0	0	0	0	0
		0.693147		0	0	0	0.693147	0	1.38629	0	0.693147	0
		0.693147		0.693147	0	0.693147	1.09861	0	0.693147	0	0.693147	0
		1.38629		1.79176	0.693147	0	1.94591	0	1.38629	0	0	0
		0.693147		1.60944	0	0	0.693147	0	0	0	0	0
		1.38629		2.07944	0	0	0.693147	0	0	0	0	0
		0		1.09861	0	0	0.693147	0	0	0.693147	0	0
		0		0	0	0	1.94591	0	2.56495	0	0	0
		1.38629		0.693147	0	0	0.693147	0	0	0	0	0
		1.09861		1.38629	0	0	1.60944	0	1.09861	0	0.693147	0
		1.79176		1.09861	0	0	0	0	0	0	0	0
		0.693147		1.09861	0	0	1.94591	0	2.3979	0.693147	1.09861	0
		0.693147		0.693147	0	0	1.09861	0	0.693147	0	0	0
		0.693147		0	0	0	1.09861	0	0	0	0	0
		0		0.693147	0	0.693147	0	0	0.693147	0	0	0
		0		0	0	0	2.19722	0	2.30259	0	1.38629	0
		1.09861		0.693147	0	0	2.19722	0	2.30259	0	1.38629	0
		0		0.693147	0	0	1.79176	0	0	0	0	0
		0		0.693147	0	0	0.693147	0	0	0	0	0
		1.09861		1.09861	0	0.693147	1.60944	0	2.30259	0	1.38629	0
		1.60944		1.79176	0	0	2.07944	0	2.19722	0	1.60944	0
		0.693147		1.38629	0	0.693147	1.38629	0	0.693147	0	0	0
		1.09861		1.38629	0	0	1.09861	0	0.693147	0	0	0
		1.38629		1.38629	0	0	1.79176	0	1.38629	0.693147	0	0
		1.09861		1.38629	0	0	2.19722	0	2.3979	0	0.693147	0
		1.60944		1.79176	0	0	0	0.693147	1.38629	0	0	0
		0.693147		1.94591	0.693147	0	1.09861	0	1.38629	0	0.693147	0
		0		0.693147	0.693147	0	0	0	0	0	0	0
		0.693147		0.693147	0	0	0	0	0	0	0	0
		0.693147		0	0.693147	0	0.693147	0	0	0	0	0
		1.79176		2.48491	0	0	2.30259	0	2.07944	0	0.693147	0
		0.693147		0	0	0	0.693147	0	0	0	0	0
		0		0	0	0.693147	1.09861	0	0	0	0	0
		0		0	0	0	2.07944	0	0	0.693147	0	0
		0		0	0	0	0.693147	0	0	0	0	0
		0.693147		0.693147	0	0	0.693147	0	0	0	0	0
		0.693147		0	0	0	1.79176	1.09861	0	0	0	0
		0		0	0.693147	0	1.38629	0	0.693147	1.09861	0	0
		0.693147		0	0	0	1.60944	0	0.693147	0	0	0
		0		0	0.693147	0	0.693147	0	0	0	0	0
		0.693147		0	0	0.693147	1.60944	0	0	0.693147	0	0.693147
		0.693147		0	0	0	1.09861	0	0.693147	0.693147	0	0
		0.693147		0.693147	0	0	1.38629	0	0	0	0	0
		0.693147		0	0.693147	0	0	0	0	0	0	0
		0		0	0.693147	0	1.38629	0.693147	0.693147	0	0	0
		1.09861		0	0	0	0.693147	0	0	0	0	0
		0		0	0	0	0.693147	1.09861	0	0	0	0
		0.693147		1.60944	0	0.693147	0.693147	0	0	0	0	0
		0.693147		0.693147	0	0	0.693147	0	0	0	0	0
		1.09861		1.38629	0	0	0.693147	0.693147	0	0	0	0
		1.09861		1.38629	0	0	2.07944	0	2.30259	0	1.60944	0
		0		0	0	0	0	1.09861	0	0	0	0
		1.09861		0	0	0	1.60944	0	0	0	0.693147	0
		0		0	0.693147	0	0.693147	0	0	0.693147	0	0
		0		0	0	0	1.60944	0.693147	0	0	0	0
		0.693147		0	0	0	1.09861	0	0	0	0	0
		0.693147		0.693147	0	0	1.09861	0	0	0	0	0
		0		0	0	0	0.693147	0	0	0	0	0
		0		0	0	0	0.693147	0.693147	0	0	0	0
		0.693147		0.693147	0.693147	0	1.09861	1.09861	0	1.09861	0	0.693147
		0		0.693147	0	0	1.09861	0	0.693147	0	0	0
		0.693147		0	0	0	0	0	0	0	0	0
		0.693147		2.30259	0	0	1.38629	0	0	0	0	0
		0		0.693147	0	0	1.09861	0.693147	0	1.09861	0	0
		0.693147		0	0	0	0.693147	0	0	0	0	0
		0.693147		1.94591	0	0	1.94591	0	2.48491	0	1.60944	0
		0		0	0	0	1.09861	0	1.38629	0	0	0
		0		0	0	0	1.38629	1.09861	0.693147	0	0.693147	0
		0		0.693147	0.693147	0	0.693147	0.693147	0.693147	0	0	0
		0		0.693147	0.693147	0	2.07944	0	2.19722	0	0.693147	0
		0		0	0	0	1.38629	0	1.60944	0	0.693147	0
		0		0	0	0	1.09861	1.09861	0	1.38629	0	0
		0		0	0.693147	0	1.79176	1.09861	2.56495	0	0.693147	0
		0		0	0	0	1.79176	0	0	0	0	0
		0		0	0	0	0.693147	0	0.693147	0	0	0
		0		0	0	0	2.3979	0	0	0	0	0
		0		0	0.693147	0	0	0	0	0	0	0
		0		0	0.693147	0	1.09861	0.693147	0	0	0	0
		0		0	0	0	1.60944	0	2.30259	0	1.38629	0
		0.693147		0	0.693147	0	0.693147	0	0	0	0	0
		0.693147		0	0	0	1.94591	0	0	0	0	0
		0		0	0	0	0	0	0	0	0	0
		0		0	0	0	1.09861	0.693147	1.60944	0	0	0
		0		0.693147	0.693147	0	0.693147	0	0	0.693147	0	0
		0		0	0	0	0.693147	0	0	0	0	0
		0		0	0	0	0	0	0	0.693147	0	0.693147
		0.693147		0.693147	1.09861	0	0	0	0	0	0	0
		0		0	0	0	0.693147	0	0	0	0	0
		0		0	0	0	1.38629	0	0	0	0	0
		0.693147		0	0	0	1.09861	0	0.693147	0	0	0
		0		0	0	0	0.693147	0	0	0	0	0
		0		0	0	0	0	0	0	0	0	0
		0		0	0	0	1.60944	0	0	0	0	0
		0		0.693147	0	0	1.60944	0	2.19722	0	0.693147	0
		0		0	0.693147	0	0	0	0	0.693147	0	0
		0		0.693147	0	0	0.693147	0	0	0.693147	0	0
		0.693147		0	0	0	1.09861	0	1.94591	0	0	0
		1.09861		0	0	0	0	0.693147	0	0	0	0
		0		0	0	0.693147	0	0	0	0	0	0
		0.693147		0	0	0	0	0	0	0	0	0
		1.09861		0	0	0	0	0	0.693147	0	0.693147	0
		1.09861		1.09861	0	0	0	0	0	0	0	0
		0		0	0	0	2.07944	0.693147	0	0	0	0
		0		0.693147	0	0	0	0	0	0	0	0
		0.693147		0	0.693147	0	0.693147	0	0	0	0	0
		0		0	0	0.693147	0.693147	0	1.60944	0	0	0
		0		0	0	0	0	0.693147	0	0	0	0
		0		0	0	0	0.693147	0	0	0	0	0
		0		0	0	0	0	0	0	0	0	0
		0.693147		0	0	0	0	0.693147	0	0	0	0
		0.693147		0	0	0	0.693147	0.693147	0	0	0	0
		0		0	0	0	0	0	0	0	0	0
		0		0	0	0	0.693147	0	0	0	0	0
		0		0	0	0	0	0	0	0	0	0
		0		0	0	0	0	0	0	0	0	0
		0		0	0.693147	0	0	0	0	0	0	0
		0		0	0	0	0	0	0	0	0	0.693147
		0		0	0	0	0	0	1.09861	0	0	0
		0		0	0	0.693147	1.09861	0	0	0	0	0
		0		0	0	0	0	0	0	0	0	0
		0		0	0	0.693147	0	1.09861	0	1.09861	0	0
		0		0	0	0	0	0.693147	0	0.693147	0	0
		0		0.693147	0	0	0.693147	0	0	0	0	0
		0		0	0	0.693147	1.09861	0	1.09861	0	1.09861	0
		0		0	0	0	1.94591	0	0.693147	0	0	0
		0.693147		0	0	0	0	0	0	0	0	0
		0		0	0	0	0.693147	0	1.60944	0	0.693147	0
		0		0	0	0	1.60944	0	2.19722	0	1.79176	0
		0		0	0	0	0	0	1.38629	1.38629	0.693147	0
		0.693147		0	0	0	0	0	0	0	0	0
		0		0	0	0	0	0	1.38629	0	0	0
		0		0	0	0	0	0	0.693147	0	0	0
		0		0	0	0	0	0	0	0	0	0
		0		0	0	0	0	0	0	0	0	0
		0		0	0	0	0.693147	0	0.693147	0	0	0
		0		0	0	0	0.693147	0	0	0	0	0
		0		0	0	0	0	0.693147	0	0.693147	0	0
		0		0	0	0	0	0	0	0	0	0
		0.693147		0	0	0.693147	0	0	0	0	0	0
		0		0	0	0	0	1.38629	0	0	0	0
		0		0	0	0	0	0	0	0	0	0
		0		0	0	0	0	0	0	0.693147	0	0
		0		0	0	0	0.693147	1.09861	0	1.09861	0	0
		0		0	0	0	0	0	0.693147	0	0	0
		0		0	0	0	1.60944	0.693147	0	0.693147	0	0
		0		0	0	0	0	0	0	0	0	0
		0		0	0	0	0.693147	0	0	0	0	0
		0		0	0	0	0	0	0	0	0	0
		0		0	0	0	0.693147	0	0.693147	0.693147	0.693147	0
		0		0	0	0	0	0	1.38629	0	0	0
		0		0	0	0.693147	0.693147	0	0	0	0	0
		0		0	0	0	0	0.693147	0	1.38629	0	0
		0		0	0	0	0	0	0	0	0	0
		0		0	0	0	1.60944	0	2.07944	0	0.693147	0
		0		0	0	0	1.09861	1.38629	0.693147	0	0	0
		0		0	0	0	1.38629	1.38629	2.19722	0	1.09861	0
		0		0.693147	0	0	0.693147	0	0	0	0	0
		0		0.693147	0	0	0.693147	0	0	0	0	0
		0		0	0	0	0.693147	0	0	0	0.693147	0
		0		0	0	0	0	0	0	0	0	0
		0		0	0	0.693147	0	0	0	0	0	0
		0.693147		0.693147	0	0.693147	0.693147	0	0.693147	0	0.693147	0
		0		0	0	0	1.09861	0	1.94591	0	0.693147	0
		0		0	0	0	1.60944	0	0	0	0	0
		0		0	0	1.38629	0	0	1.09861	0.693147	0.693147	0
		0		0	0	0	0.693147	0	0.693147	0	0	0
		0		0	0	0	1.38629	0.693147	1.79176	1.38629	0.693147	0
		0		0	0	0	0.693147	0	0	1.60944	0.693147	1.09861
		0		0	0	0	0	0.693147	0	0	0	0
		0		0	0	0	1.09861	1.79176	0	0	0	0.693147
		0		0	0	0	0.693147	0	1.79176	0	0.693147	0
		0		0	0.693147	0	0	0.693147	0	0	0	0
		0		0	0.693147	0	0	0.693147	0	0	0	0
		0		0	0	0.693147	1.94591	0.693147	2.19722	1.09861	1.09861	0
		0		0	0	0	0.693147	1.09861	1.94591	0	0.693147	0
		0		0	0	0	2.07944	1.94591	2.48491	0	1.38629	0
		0		0	0	0	0	0	1.09861	1.79176	0	0
		0		0	0.693147	0	0	0	0	1.60944	0	0
		0		0	0	0	0.693147	1.38629	0.693147	0	0	0
		0		0	0	0	0.693147	1.38629	0	0	0	0
		0		0	0	0	1.38629	1.38629	1.09861	0	0	0
		0		0	0	0.693147	0.693147	1.38629	0	0	0	0
		0.693147		0	0.693147	0	0	0	0	0	0	0
		0		0	0	0	1.09861	0	0.693147	0	0	0
		0		0	0	0	0	0.693147	0	2.3979	0	0.693147
		0		0	0	0	0.693147	0.693147	0	0	0	0
		0.693147		0	0	0	0.693147	0	0.693147	0	0	0
		0		0	0	0	0.693147	0	0	0	0	0
		0		0	0.693147	0	0	0	0	0	0	0
		0		0.693147	0	0	0	0	0	0	0	0
		0		0	0	0	0.693147	0	0.693147	0	0	0
		0		0	0.693147	0	0.693147	0.693147	0.693147	1.60944	0	0.693147
		0.693147		0	0	0	0.693147	0	0.693147	1.09861	0	0.693147
		0		0	0	0	1.38629	0.693147	1.09861	1.60944	0	0.693147
		0		0	0	0	2.07944	0	1.79176	0	0	0
		0		0	0	0	0.693147	0	0.693147	0	0.693147	0
		1.09861		0	0	0	1.09861	0	1.09861	0	0	0
		0		0	0	0	0	0	0	0	0	0
		0.693147		0	0	0	1.60944	0	0	0	0	0
		0		0	0	0.693147	0	0.693147	0	1.09861	0	0.693147
		0		0	0	0.693147	0	0	0	0	0	0
		0		0	0	0	1.09861	1.09861	0	1.79176	0	1.09861
		0		0	0	0	1.94591	0	1.79176	0	0	0
		0.693147		0.693147	0	0.693147	1.60944	0	1.79176	0	0.693147	0
		0		0	0	0	0.693147	1.09861	0	0	0	0
		1.09861		0	0	0	1.38629	0.693147	1.09861	0	0.693147	0
		0		0	0	0	1.60944	0.693147	0	0	0	0
		0		0	0	0	0.693147	0.693147	0	0	0	0
		0		0	0	0	1.09861	0	0	1.09861	0	0
		0.693147		0	0	0	0	0	0	0	0	0
		0.693147		0	0	0	1.38629	0	0	0	0	0
[truncated: 14,386 more rows]

## Sheet: Figure 7
	Figure 7A	Vehicle	Paxalisib 5mg/kg/b.i.d. + Metformin 175 mg/kg/day	Enzastaurin 100 mg/kg/day	Optimized Paxalisib + Enzastaurin
	Survival post treatment (days)	17	25	20	26
		15	22	17	29
		19	24	22	31
		20	26	23	33
		21	26	24	33
		22	23	23	34
		21	27	24	35
	Figure 7B	Ingenuity Pathway Analysis prediction
	Canonical Pathways	-log(p-value)	z-score	Molecule Count
	Adenine and Adenosine Salvage VI	2.23		1
	Triglyceride metabolism	1.76		2
	DNA Methylation and Transcriptional Repression Signaling	1.69		3
	Notch Signaling	1.67		2
	p75 NTR receptor-mediated signalling	1.67		3
	Superpathway of Methionine Degradation	1.67		2
	Methionine Salvage II (Mammalian)	1.63		1
	Transport of inorganic cations/anions and amino acids/oligopeptides	1.62		3
	Chondroitin and Dermatan Biosynthesis	1.46		1
	IL-15 Production	1.44		3
	Triacylglycerol Biosynthesis	1.36		2
	DNA Damage Reversal	1.33		1
	Signaling by ERBB4	1.32		2
	RHOA Signaling	2.2	1	4
	Synaptogenesis Signaling Pathway	2.54	0	7
	Protein Kinase A Signaling	1.45	-0.447	6
	Myelination Signaling Pathway	1.34	-1.342	5
	Figure 7C	Ingenuity Pathway Analysis prediction
	Canonical Pathways	-log(p-value)	z-score	Molecule Count
	GABAergic Receptor Signaling Pathway (Enhanced)	2.08	0.258	15
	Granzyme A Signaling	1.31	2.828	8
	Semaphorin Neuronal Repulsive Signaling Pathway	1.44	0	14
	Neddylation	5.86	-5.745	33
	Class I MHC mediated antigen processing and presentation	5.55	-6.252	43
	Ion channel transport	3.43	-4.69	22
	Netrin Signaling	3.29	-3.273	21
	Protein Sorting Signaling Pathway	3.19	-4.583	21
	CXCR4 Signaling	3.05	-2.84	20
	Insulin Secretion Signaling Pathway	2.98	-5	28
	IL-8 Signaling	2.93	-4.472	23
	mTOR Signaling	2.88	-2.673	23
	Thrombin Signaling	2.88	-3	24
	DHCR24 Signaling Pathway	2.86	-1.698	17
	Ephrin Receptor Signaling	2.85	-3.606	22
	Intra-Golgi and retrograde Golgi-to-ER traffic	2.82	-4.69	22
	Cardiac β-adrenergic Signaling	2.39	-0.577	19
	Cell Cycle Checkpoints	1.64	-4.796	23
	Synaptogenesis Signaling Pathway	1.64	-5	26

## Sheet: Figure 8
	Figure 8C	Bioluminescence imaging (Total Flux, p/s)
	Days post treatment start	Vehicle								Paxalisib 5mg/kg/b.i.d. + Metformin 175 mg/kg/day								Enzastaurin 100 mg/kg/day								Optimized Paxalisib + Enzastaurin
	0	54500	34600	28400	35000	25600	120400	114000	104000	27600	47600	50500	45400	65000	87450	112900	100500	32200	32000	34700	47500	29400	30800	87040	104000	69900	34800	69900	27100	34500	26700	80700
	7	473000	58400	155000	3380000	443000	740000	1030000	233000	102000	1140000	234000	124000	42300	310000	3170000	284000	154000	2320000	151000	2370000	144000	54100	233000	902000	141000	154000	310000	43900	58400	20400	391000
	14	3250000	447000	187000	6620000	1820000	5060000	2670000	6010000	306000	2030000	233000	192000	45500	1390000	3500000	291000	277000	5080000	539000	4770000	448000	147000	3050000	6160000	367000	148000	688000	44500	69000	24100	1020000
	21	11800000	3280000	670000	32000000	2630000	41000000		15600000	681000	7860000	594000	2490000	237000	4820000	11000000	1280000	520000		1080000	18500000	1200000	353000	11200000		779000	360000	6680000	56400	193000	51600	2360000
	28		21000000			4680000				858000		722000	4790000	270000		40900000		2350000		6380000	26200000	17600000	2390000			1460000	601000	7130000	329000	402000	225000	3020000
	35											4280000	9720000	3260000						114000000			19200000			5890000	2400000		626000	1820000	649000	16500000
	42													28300000													8050000		5000000	4420000	6780000	21600000
	49																												29500000	14100000
	Figure 8E	Vehicle	Paxalisib 5mg/kg/b.i.d. + Metformin 175 mg/kg/day	Enzastaurin 100 mg/kg/day	Optimized Paxalisib + Enzastaurin
	Survival post treatment (days)	21	32	31	38
		26	21	18	42
		23	36	33	29
		18	39	32	50
		28	40	32	47
		22	24	33	45
		20	27	28	44
		21	28	20	22
	Figure 8F	Bioluminescence imaging (Total Flux, p/s)
	Days post treatment start	Radiation								Radiation + Paxalisib 5mg/kg/b.i.d. + Metformin 175 mg/kg/day								Radiation + Enzastaurin 100 mg/kg/day								Radiation + Optimized Paxalisib + Enzastaurin
	0	85800	67700	56400	57200	72200	105400	112000	120040	40700	60900	48400	34500	57900	97590	114500	104320	43400	22500	42800	89000	47700	112040	120300	87400	34900	107000	103000	35000	35600	51500	35600	114560
	7	511000	170000	108000	74200	327000	294000	1100000	2490000	37400	329000	46300	171000	162000	211000	526000	1880000	113000	37500	116000	651000	58650	452000	3140000	368000	50400	323000	145000	39800	96800	78200	53400	151000
	14	1280000	151000	51600	89200	534000	420000	3300000	2120000	43200	407000	45700	92100	103000	290000	1060000	2300000	72000	37800	152000	832000	117000	494000	6060000	428000	30100	89600	145000	45000	86200	43800	35100	170000
	21	4260000	1440000	106000	93900	1340000	6090000	6220000	30300000	36800	453000	26400	94300	344000	282000	3500000	7050000	90400	66500	210000	3220000	24300	2050000	28000000	4510000	17800	92200	354000	53300	121000	43400	30800	198000
	28		8220000	322000	112000					215000	295000	124000	158000	920400	1200000	2490000	40900000	176000	85300	766000		26900	16200000		100000000	97300	28500	239000	49700	115000	267000	42700	789000
	35		19200000	620000	1520000					9270000	880000	11200000	439000	982000	1060000			336000	922000	2870000		4090000				594000	58700	1700000	34400	777000	570000	15600	1850000
	42			2700000									1210000	1920000				2440000	2120000	14400000		7020000				3840000	225000	7290000	339000	3040000	2180000	45100
	49												6680000	15000000				9700000	9340000			16600000				6820000	410000		2250000		12300000	51500
	56																										1900000		5400000			153000
	63																										4870000		10500000			288000
	70																										10500000
	Figure 8H	Radiation	Radiation + Paxalisib 5mg/kg/b.i.d. + Metformin 175 mg/kg/day	Radiation + Enzastaurin 100 mg/kg/day	Radiation + Optimized Paxalisib + Enzastaurin
	Survival post treatment (days)	21	33	50	52
		38	38	43	63
		45	35	50	44
		33	47	24	66
		25	50	49	42
		26	38	28	55
		27	35	23	67
		27	34	26	41
	Figure 8J	IHC quantification (% pixel area covered)
	Target	Vehicle	Paxalisib + Metformin	Enzastaurin	Triple
	H3K27M	32.0723	16.5247	22.519	8.58
		29.8303	18.2613	22.4227	9.1
		29.7953	10.95	19.5377	4.23
	Ki67	19.4735	13.5453	17.551	4.56
		21.8843	15.2913	18.9485	5.43
		25.158	10.0607	18.324	4.78
	CC3	0.221	1.35367	0.3	5.87
		0.281	1.32967	0.180667	9.41
		0.154667	2.7905	0.410667	8.84
	pAKT	18.1175	4.95167	11.43	4.354
		15.1973	3.528	10.321	4.89
		16.628	4.89667	14.2643	5.2
	pPKC substrates	8.242	30.5303	2.234	14.5
		7.182	25.4613	2.79	12.68
		7.042	21.3737	1.89	15

## Sheet: Supp Fig 1
	Supplementary Figure 1A	Vaible cell number
	Days	SU-DIPG-XIII NTC			SU-DIPG-XIII PIK3CA #1			SU-DIPG-XIII PIK3CA #2
	0	50000	50000	50000	50000	50000	50000	50000	50000	50000
	1	114000	97000	97500	75600	56000	54000	86600	32500	43300
	3	469000	480000	407000	117000	127000	162000	113000	98300	123000
	5	1102300	942000	1002000	120000	123000	156000	152000	125000	132000
	7	1902000	2000000	1834000	150000	145000	182000	108000	119000	200000
	Supplementary Figure 1A	Vaible cell number
	Days	SU-DIPG-XXXVI NTC			SU-DIPG-XXXVI PIK3CA #1			SU-DIPG-XXXVI PIK3CA #2
	0	50000	50000	50000	50000	50000	50000	50000	50000	50000
	1	65000	75800	67500	48700	75800	70400	37900	81200	48900
	3	222000	238000	265000	217000	227000	162000	168000	157000	222000
	5	612000	693000	585000	309000	423000	433000	412000	336000	439000
	7	1920000	1790000	1830000	1120000	1080000	1210000	1260000	1160000	1040000
	Supplementary Figure 1C	Paxalisib Sensitivity vs protein expression
		Paxalisib Sensitivity (5μM, 72 h)									pAKT T308		pAKT S473		AKT		pMTOR		MTOR		pS6		S6		H3K27M		H3
		Rep1	Rep2	Rep3	Rep4	Rep5	Rep6	Rep7	Rep8	Rep9	X	Err. Bar	X	Err. Bar	X	Err. Bar	X	Err. Bar	X	Err. Bar	X	Err. Bar	X	Err. Bar	X	Err. Bar	X	Err. Bar
	VUMC-DIPG-10	67	73	73	78.8338	59.725	71.2661	72.4049	61.5596	65.107	0	0	0	0	0	0	0	0	0	0	0	0	0	0			0	0
	UON-JUMP4	46.7183	52.849	52.7257							5.19467	0.097293	2.74212	0.097293	-0.95319	0.097293	-0.62452	0.097293	-0.3848	0.097293	1.01537	0.097293	-0.01791	0.097293	9.24275	0.097293	-0.88129	0.097293
	SU-DIPG-IV	63	73	78	70.4875	65.0691	76.5132	69.8776	71.5897	61.5754	0.866221	0.094602	0.726178	0.094602	-0.98394	0.094602	-2.02467	0.094602	-0.76746	0.094602	0.459983	0.094602	-0.10427	0.094602	8.06285	0.094602	-0.81583	0.094602
	SU-DIPG-XXI	49.8139	57.0273	51.471							0.976799	0.016386	0.56544	0.016386	-0.61117	0.016386	-0.92166	0.016386	0.329999	0.016386	-0.7639	0.016386	-0.16525	0.016386	12.8152	0.016386	0.245431	0.016386
	SU-DIPG-XXXIII	62	48	62	63.5934	71.3523	72.06	58	66	55	9.82205	0.455771	5.17785	0.455771	0.550051	0.455771	-2.03175	0.455771	-2.19456	0.455771	0.892159	0.455771	-0.072	0.455771	7.94627	0.455771	-0.823	0.455771
	SU-DIPG-XXXVI	76	43		58.5791				72.7352	53.1258	8.05716	0.28406	4.01682	0.28406	1.21117	0.28406	-2.84069	0.28406	-2.78088	0.28406	1.058	0.28406	0.131927	0.28406	9.15794	0.28406	-0.82197	0.28406
	HJSD-DIPG-007	96	93	92	93						7.65957	0.124308	3.52457	0.124308	-0.89391	0.124308	-3.3866	0.124308	-2.39331	0.124308	-0.00448	0.124308	-0.31677	0.124308	13.4366	0.124308	-0.94504	0.124308
	SU-DIPG-VI	58.5556	51.4629	47.7216	62.0825	63.7041	72.6736	62.2435	60.3017	60.314	9.01449	0.099395	2.62592	0.099395	1.11247	0.099395	-2.93638	0.099395	-1.62987	0.099395	-1.70488	0.099395	-0.07352	0.099395	13.0751	0.099395	-0.70165	0.099395
	SU-DIPG-XIII	57	34	63	79.5602	61.5727	70.7544	63	57	72.172	6.44845	0.017997	3.03141	0.017997	0.30834	0.017997	-4.10528	0.017997	-1.9052	0.017997	-1.54071	0.017997	-0.1312	0.017997	12.9455	0.017997	-0.83595	0.017997
	SU-DIPG-XVII	68	54	81	65.19	70.1206	73.9484	77.6113	74.2863	71.739	1.92857	0.02276	3.23088	0.02276	0.823026	0.02276	-4.61836	0.02276	-2.73924	0.02276	-0.38424	0.02276	-0.03463	0.02276	13.0027	0.02276	-0.62764	0.02276
	SU-DIPG-XXIV	41	53	71	40.6842	45.221	53	71	52.8728	40.3942	11.3997	0.392121	5.52048	0.392121	1.70725	0.392121	-2.91041	0.392121	-2.05792	0.392121	-0.34649	0.392121	-0.21526	0.392121	12.43	0.392121	-0.87473	0.392121
	SU-DIPG-XXV	30.3106	29.5096	36.7503							9.72889	0.18358	4.69134	0.18358	0.287076	0.18358	-3.15264	0.18358	-1.94766	0.18358	-0.12079	0.18358	-0.02055	0.18358	10.5872	0.18358	-0.34991	0.18358
	SU-DIPG-XXIX	42.6827	43.7061	43.7061							5.12458	0.129558	3.08279	0.129558	-0.84434	0.129558	-3.42087	0.129558	-1.91146	0.129558	1.36553	0.129558	0.468641	0.129558	11.6853	0.129558	-0.34697	0.129558

[truncated: 7 more sheets: Supp Fig 2, Supp Fig 3, Supp Fig 4, Supp Fig 5, Supp Fig 7, Supp Fig 8, Supp Fig 10]
